# Supplementary material for: Systematic identification of genes with a cancer-testis expression pattern in 19 cancer types
Source: Nat Commun. 2016 Jan 27;7:10499. doi: 10.1038/ncomms10499 (PMC4737856; doi:10.1038/ncomms10499)
Supplement: Supplementary Data 1 — Information on the samples used in this study. [file ncomms10499-s2.xlsx]

## Sheet: legend
Supplementary Data 1. Information on the samples used in this study.

## Sheet: GTEx
GTEx
Tissue	Sample size	Tissue Subtype
Adipose Tissue	113	Adipose - Subcutaneous:94; Adipose - Visceral (Omentum):19
Adrenal Gland	12	Adrenal Gland:12
Blood Vessel	145	Artery - Aorta:24; Artery - Coronary:9; Artery - Tibial:112
Brain	313	Brain - Amygdala:23; Brain - Anterior cingulate cortex (BA24):17; Brain - Caudate (basal ganglia):36; Brain - Cerebellar Hemisphere:24; Brain - Cerebellum:30; Brain - Cortex:23; Brain - Frontal Cortex (BA9):24; Brain - Hippocampus:24; Brain - Hypothalamus:23; Brain - Nucleus accumbens (basal ganglia):28; Brain - Putamen (basal ganglia):20; Brain - Spinal cord (cervical c-1):16; Brain - Substantia…
Breast	27	Breast - Mammary Tissue:27
Colon	12	Colon - Transverse:12
Esophagus	38	Esophagus - Mucosa:18; Esophagus - Muscularis:20
Fallopian Tube	1	Fallopian Tube:1
Heart	108	Heart - Atrial Appendage:25; Heart - Left Ventricle:83
Kidney	3	Kidney - Cortex:3
Liver	5	Liver:5
Lung	119	Lung:119
Muscle	138	Muscle - Skeletal:138
Nerve	88	Nerve - Tibial:88
Ovary	6	Ovary:6
Pancreas	19	Pancreas:19
Pituitary	13	Pituitary:13
Prostate	9	Prostate:9
Skin	133	Cells - Transformed fibroblasts:14; Skin - Not Sun Exposed (Suprapubic):23; Skin - Sun Exposed (Lower leg):96
Stomach	12	Stomach:12
Testis	14	Testis:14
Thyroid	105	Thyroid:105
Uterus	7	Uterus:7
Vagina	6	Vagina:6

## Sheet: HBM
Human Bodymap
Tissue	Sample size
Adipose	1
Adrenal	1
Brain	1
Breast	1
Colon	1
Heart	1
Kidney	1
Liver	1
Lung	1
Ovary	1
Prostate	1
Skeletalmuscle	1
Thyroid	1
Testis	1

## Sheet: NJMU
NJMU
Tissue	Sample size
Esophagus	1
Gastric	1
Liver	1
Lung	1
Testis	3

## Sheet: HPM(protein)
HPM
Tissue	Sample size
Frontal Cortex	1
Spinal Cord	1
Retina	1
Heart	1
Liver	1
Lung	1
Adrenal	1
Gallbladder	1
Pancreas	1
Kidney	1
Esophagus	1
Colon	1
Rectum	1
Urinary Bladder	1
Prostate	1
Testis	1

## Sheet: FANTOM
FANTOM
Tissue	Sample size
Adipose	1
Aorta	1
Bladder	1
Brain	1
Cerebellum	1
Cervix	1
Colon	1
Corpus	1
Esophagus	1
Frontal	1
Heart	1
Insula	1
Kidney	1
Liver	1
Lung	1
Medulla	1
Nucleus	1
Occipital	1
Ovary	1
Paracentral	1
Parietal	1
Pons	1
Postcentral	1
Prostate	1
Retina	1
Salivary	1
Skeletal	1
Small	1
Smooth	1
Spleen	1
Temporal	1
Thymus	1
Thyroid	1
Tonsil	1
Trachea	1
Uterus	1
Testis	2

## Sheet: ENCODE
ENCODE
Tissue	Sample size
Adrenal	2
Brain	2
Breast	2
Kidney	2
Heart.Ventricle	2
Liver	2
Lung	2
Pancreas	2
Heart.Pericardium	2
SkeletalMuscle	2
SkeletalMuscle.1	2
Skin	2
Stomach	2
Uterus	2
Testis	2

## Sheet: TCGA_full_names
Full names of TCGA cancer types
Diseases	Full names
BLCA	Bladder Urothelial Carcinoma
BRCA	Breast invasive carcinoma
CESC	Cervical squamous cell carcinoma and endocervical adenocarcinoma
COAD	Colon adenocarcinoma
GBM	Glioblastoma multiforme
HNSC	Head and Neck squamous cell carcinoma
KIRC	Kidney renal clear cell carcinoma
KIRP	Kidney renal papillary cell carcinoma
LAML	Acute Myeloid Leukemia
LGG	Brain Lower Grade Glioma
LIHC	Liver hepatocellular carcinoma
LUAD	Lung adenocarcinoma
LUSC	Lung squamous cell carcinoma
OV	Ovarian serous cystadenocarcinoma
PAAD	Pancreatic adenocarcinoma
PCPG	Pheochromocytoma and Paraganglioma
PRAD	Prostate adenocarcinoma
THCA	Thyroid carcinoma
UCEC	Uterine Corpus Endometrial Carcinoma

## Sheet: Expression(RNA-seq,TCGA)
TCGA gene expression
Diseases	Sample size
BLCA	267
BRCA	1058
CESC	206
COAD	261
GBM	153
HNSC	497
KIRC	518
KIRP	213
LAML	173
LGG	513
LIHC	212
LUAD	488
LUSC	489
OV	261
PAAD	124
PCPG	179
PRAD	374
THCA	494
UCEC	158

## Sheet: Mutation(Exome-seq,TCGA)
TCGA mutations
Diseases	Sample size
LUAD	171
LUSC	178
BRCA	770
HNSC	304
GBM	146
KIRC	415
LAML	170
OV	161

[truncated: 2 more sheets: Methylation(Illumina 450,TCGA), CNV(Affymetrix SNP 6)]
