# Supplementary material for: Systematic identification of genes with a cancer-testis expression pattern in 19 cancer types
Source: Nat Commun. 2016 Jan 27;7:10499. doi: 10.1038/ncomms10499 (PMC4737856; doi:10.1038/ncomms10499)
Supplement: Supplementary Data 2 — Proteins without unqiue peptides but all peptides were testis-specific expressed. [file ncomms10499-s3.xlsx]

## Sheet: Sheet1
Supplementary Data 2: General description of genes and proteins without unique peptides

## Sheet: Supplementary Data 2A
Supplementary Data 2A. General description of all genes’classifications including SPM value in each dataset.
Ensembl ID	Gene name	Gene position	SPM(GTEx)	SPM(HBM)	SPM(NJMU)	SPM(HPM)	mRNA expression(Testis)	Protein expression (Testis)	Classification(mRNA)	Classification(protein)	KnownCT
ENSG00000004838	ZMYND10	chr3:50378540-50384283	0.999449	0.985545	0.999924	1	144.278	13.5003	C1	Testis-specific Protein	NO
ENSG00000006047	YBX2	chr17:7191570-7197934	0.999385	0.999611	0.999947	1	410.071	153.903	C1	Testis-specific Protein	NO
ENSG00000007038	PRSS21	chr16:2867163-2876305	0.999191	0.989814	0.999485	1	61.281	17.5504	C1	Testis-specific Protein	NO
ENSG00000007350	TKTL1	chrX:153524023-153558700	0.999884	0.998048	0.999968	0.999993	102.846	407.709	C1	Testis-specific Protein	NO
ENSG00000013810	TACC3	chr4:1723226-1746898	0.961672	0.957518	0.976182	1	51.7769	14.8503	C1	Testis-specific Protein	NO
ENSG00000039600	SOX30	chr5:157052686-157098488	0.999977	0.999963	0.999946	0.99428	45.9225	18.9004	C1	Testis-specific Protein	NO
ENSG00000042813	ZPBP	chr7:49890016-50160925	0.999998	0.999976	0.999953	0.99915	36.6591	33.7508	C1	Testis-specific Protein	NO
ENSG00000051180	RAD51	chr15:40986971-41024354	0.980312	0.982888	0.991698	1	11.2182	1.35003	C1	Testis-specific Protein	NO
ENSG00000064703	DDX20	chr1:112297866-112310638	0.926385	0.935732	0.994739	0.945986	42.8196	18.3318	C1	Testis-specific Protein	NO
ENSG00000066923	STAG3	chr7:99775185-99819111	0.995899	0.942104	0.999838	0.995126	66.2521	28.3506	C1	Testis-specific Protein	NO
ENSG00000071539	TRIP13	chr5:892757-919472	0.989103	0.988577	0.993118	1	24.2139	85.0519	C1	Testis-specific Protein	NO
ENSG00000072571	HMMR	chr5:162887208-162918947	0.967219	0.989581	0.964888	0.998526	9.80071	43.201	C1	Testis-specific Protein	NO
ENSG00000073598	FNDC8	chr17:33448597-33457751	0.999325	0.999886	0.999944	1	82.3214	5.40012	C1	Testis-specific Protein	NO
ENSG00000075702	WDR62	chr19:36545782-36596008	0.996678	0.972318	0.999557	0.998987	68.7182	105.302	C1	Testis-specific Protein	NO
ENSG00000077800	FKBP6	chr7:72742166-72772634	0.999786	0.996854	0.999657	0.992913	29.2316	13.5003	C1	Testis-specific Protein	NO
ENSG00000077935	SMC1B	chr22:45739943-45809500	0.999977	0.999939	0.999991	0.958198	26.9426	69.2772	C1	Testis-specific Protein	NO
ENSG00000078043	PIAS2	chr18:44388352-44500123	0.916655	0.942664	0.997106	1	45.0634	5.40012	C1	Testis-specific Protein	NO
ENSG00000078487	ZCWPW1	chr7:99998448-100026615	0.967065	0.951809	0.995099	0.969301	54.2996	4.83151	C1	Testis-specific Protein	NO
ENSG00000086288	TXNDC3	chr7:37888198-37940003	0.995209	0.995646	0.997576	0.964612	4.80119	6.75015	C1	Testis-specific Protein	NO
ENSG00000087586	AURKA	chr20:54944444-54967393	0.915258	0.968516	0.964015	0.975332	13.5061	5.40012	C1	Testis-specific Protein	NO
ENSG00000088325	TPX2	chr20:30327073-30389608	0.946265	0.991553	0.922367	0.998071	23.9486	18.9004	C1	Testis-specific Protein	NO
ENSG00000091651	ORC6	chr16:46723554-46732306	0.973816	0.93465	0.958842	0.972406	14.3317	5.40012	C1	Testis-specific Protein	NO
ENSG00000092345	DAZL	chr3:16628298-16711813	0.999999	0.999999	0.999833	1	34.2362	27.0006	C1	Testis-specific Protein	NO
ENSG00000092853	CLSPN	chr1:36185818-36235568	0.989692	0.990527	0.923803	1	4.28062	1.35003	C1	Testis-specific Protein	NO
ENSG00000100206	DMC1	chr22:38914953-38966291	0.980102	0.963227	0.986576	1	5.70406	2.70006	C1	Testis-specific Protein	NO
ENSG00000100312	ACR	chr22:51176623-51183762	0.998025	0.998594	0.999912	1	54.5717	55.3513	C1	Testis-specific Protein	NO
ENSG00000101276	SLC52A3	chr20:740723-749131	0.971946	0.925881	0.991042	1	33.6522	8.10018	C1	Testis-specific Protein	NO
ENSG00000101883	RHOXF1	chrX:119243010-119249847	0.973682	0.985222	0.999911	1	15.8022	1.35003	C1	Testis-specific Protein	NO
ENSG00000102048	ASB9	chrX:15253409-15288589	0.972019	0.966443	0.968636	0.992691	17.5635	55.3513	C1	Testis-specific Protein	NO
ENSG00000102924	CBLN1	chr16:49311827-49315742	0.953314	0.938766	0.999929	1	15.6799	1.35003	C1	Testis-specific Protein	NO
ENSG00000104941	RSPH6A	chr19:46298967-46318577	0.997589	0.989507	0.999952	1	27.2896	14.8503	C1	Testis-specific Protein	NO
ENSG00000105428	ZNRF4	chr19:5455425-5456867	1	1	0.999979	1	107.08	2.70006	C1	Testis-specific Protein	NO
ENSG00000105467	SYNGR4	chr19:48867651-48879633	0.999957	0.999985	0.999965	1	46.8941	4.05009	C1	Testis-specific Protein	NO
ENSG00000105679	GAPDHS	chr19:36024313-36036218	0.999716	0.999978	0.999961	0.99711	241.616	87.752	C1	Testis-specific Protein	NO
ENSG00000106304	SPAM1	chr7:123565285-123611468	0.999932	0.999993	0.999975	0.975332	4.28945	5.40012	C1	Testis-specific Protein	NO
ENSG00000106328	FSCN3	chr7:127231462-127242198	0.999984	0.999789	0.999988	0.937859	68.9424	4.05009	C1	Testis-specific Protein	NO
ENSG00000106336	FBXO24	chr7:100181604-100198740	0.998887	0.996489	0.999549	1	64.5676	2.70006	C1	Testis-specific Protein	NO
ENSG00000108106	UBE2S	chr19:55912651-55919145	0.955215	0.934353	0.986588	1	126.132	6.75015	C1	Testis-specific Protein	NO
ENSG00000109832	DDX25	chr11:125773270-125793158	0.942584	0.970329	0.999959	0.99	41.5053	27.0006	C1	Testis-specific Protein	NO
ENSG00000112053	SLC26A8	chr6:35911290-35992645	0.995941	0.999699	0.999944	1	20.352	4.05009	C1	Testis-specific Protein	NO
ENSG00000112273	HDGFL1	chr6:22569677-22571892	0.999995	1	0.999976	1	78.1915	63.4514	C1	Testis-specific Protein	NO
ENSG00000114547	ROPN1B	chr3:125687986-125702297	0.999366	0.999188	0.999912	1	43.5756	2.70006	C1	Testis-specific Protein	NO
ENSG00000117155	SSX2IP	chr1:85109389-85156486	0.927819	0.931055	0.993201	0.932919	29.1593	29.7007	C1	Testis-specific Protein	NO
ENSG00000117650	NEK2	chr1:211836113-211848960	0.994558	0.999466	0.995012	1	18.5744	2.70006	C1	Testis-specific Protein	NO
ENSG00000118307	CASC1	chr12:25261353-25348096	0.945394	0.954822	0.998353	0.910887	11.7459	8.10018	C1	Testis-specific Protein	NO
ENSG00000118434	SPACA1	chr6:88757506-88776550	0.999992	0.999908	0.999988	1	32.191	22.9505	C1	Testis-specific Protein	NO
ENSG00000118491	ZC2HC1B	chr6:144185572-144259483	0.999865	0.999113	0.998747	1	11.1655	5.40012	C1	Testis-specific Protein	NO
ENSG00000120160	C9orf11	chr9:27284655-27297137	0.999734	0.999858	0.999853	1	20.1924	5.40012	C1	Testis-specific Protein	NO
ENSG00000120210	INSL6	chr9:5131978-5185668	0.999976	0.999322	0.999573	1	12.6361	2.70006	C1	Testis-specific Protein	NO
ENSG00000120498	TEX11	chrX:69748789-70128581	0.963137	0.999756	0.99966	0.997504	10.7536	43.201	C1	Testis-specific Protein	NO
ENSG00000120563	LYZL1	chr10:29577989-29607257	0.999998	0.999997	0.999977	1	33.4168	2.70006	C1	Testis-specific Protein	NO
ENSG00000121152	NCAPH	chr2:97001524-97039583	0.988012	0.997332	0.985032	1	15.8348	18.9004	C1	Testis-specific Protein	NO
ENSG00000121211	MND1	chr4:154265800-154336270	0.986433	0.991594	0.929998	0.978568	7.73826	8.10018	C1	Testis-specific Protein	NO
ENSG00000121380	BCL2L14	chr12:12202777-12364018	0.921327	0.965254	0.967783	1	10.9356	1.35003	C1	Testis-specific Protein	NO
ENSG00000123975	CKS2	chr9:91926112-91931618	0.946558	0.98427	0.957929	1	152.399	1.56285	C1	Testis-specific Protein	NO
ENSG00000123977	WDR69	chr2:228735769-228789060	0.997921	0.98616	0.999189	1	15.6589	18.9004	C1	Testis-specific Protein	NO
ENSG00000124103	FAM209A	chr20:55092242-55101198	0.999283	0.999528	0.999917	1	47.5916	14.8503	C1	Testis-specific Protein	NO
ENSG00000124196	GTSF1L	chr20:42354803-42355638	1	0.999984	0.999985	1	163.054	13.5003	C1	Testis-specific Protein	NO
ENSG00000124449	IRGC	chr19:44220161-44224173	1	0.999974	0.99999	1	128.738	18.9004	C1	Testis-specific Protein	NO
ENSG00000125409	TEKT3	chr17:15207127-15244958	0.997753	0.987546	0.999581	0.968521	21.1877	10.8002	C1	Testis-specific Protein	NO
ENSG00000125815	CST8	chr20:23471737-23476655	1	0.999992	1	1	15.9314	1.35003	C1	Testis-specific Protein	NO
ENSG00000125888	BANF2	chr20:17674316-17716516	0.999765	0.999953	0.999908	1	28.5456	2.70006	C1	Testis-specific Protein	NO
ENSG00000126467	TSKS	chr19:50243009-50266587	0.99991	0.999429	0.999954	0.999271	131.598	36.4508	C1	Testis-specific Protein	NO
ENSG00000126787	DLGAP5	chr14:55614829-55658396	0.970843	0.995109	0.927002	0.999184	8.75011	29.7007	C1	Testis-specific Protein	NO
ENSG00000127564	PKMYT1	chr16:3018024-3030540	0.997183	0.997566	0.993227	1	38.8504	5.40012	C1	Testis-specific Protein	NO
ENSG00000128040	SPINK2	chr4:57676025-57687908	0.999875	0.998632	0.999905	0.974175	237.174	8.10018	C1	Testis-specific Protein	NO
ENSG00000130167	TSPAN16	chr19:11406823-11437672	0.999999	1	0.999963	1	84.9873	4.05009	C1	Testis-specific Protein	NO
ENSG00000130377	ACSBG2	chr19:6135257-6193112	0.999991	0.999964	0.999964	1	136.899	8.10018	C1	Testis-specific Protein	NO
ENSG00000130948	HSD17B3	chr9:98997587-99064434	0.955406	0.994227	0.995711	1	24.3659	12.1503	C1	Testis-specific Protein	NO
ENSG00000131747	TOP2A	chr17:38544767-38574202	0.975151	0.994372	0.90527	0.99981	35.5634	198.454	C1	Testis-specific Protein	NO
ENSG00000132016	C19orf57	chr19:13993160-14017265	0.937102	0.951906	0.965437	0.901584	13.6996	2.70006	C1	Testis-specific Protein	NO
ENSG00000132141	CCT6B	chr17:33254877-33308097	0.993984	0.994504	0.999519	0.997455	65.0086	45.901	C1	Testis-specific Protein	NO
ENSG00000132681	ATP1A4	chr1:160121359-160156767	0.997334	0.971864	0.99982	0.939227	10.4751	4.05009	C1	Testis-specific Protein	NO
ENSG00000132749	MTL5	chr11:68474907-68519032	0.986216	0.9838	0.999243	1	19.0967	1.35003	C1	Testis-specific Protein	NO
ENSG00000134690	CDCA8	chr1:38158089-38175391	0.959318	0.986582	0.945054	0.960358	22.6752	4.05009	C1	Testis-specific Protein	NO
ENSG00000134940	ACRV1	chr11:125541416-125551018	0.999956	0.999576	0.999968	1	45.2153	20.2505	C1	Testis-specific Protein	NO
ENSG00000136327	NKX2-8	chr14:37049783-37051812	0.992843	0.927383	0.995666	1	5.16263	3.12569	C1	Testis-specific Protein	NO
ENSG00000136449	MYCBPAP	chr17:48585744-48608862	0.998247	0.998448	0.999922	1	44.3085	9.45021	C1	Testis-specific Protein	NO
ENSG00000136811	ODF2	chr9:131217464-131263571	0.942071	0.969504	0.999082	0.976602	119.249	39.9323	C1	Testis-specific Protein	NO
ENSG00000137225	CAPN11	chr6:44126547-44152139	0.982412	0.975018	0.999753	0.974931	19.6889	6.75015	C1	Testis-specific Protein	NO
ENSG00000137691	C11orf70	chr11:101918173-101955291	0.935119	0.955163	0.998111	0.993658	13.1797	10.8002	C1	Testis-specific Protein	NO
ENSG00000138646	HERC5	chr4:89378267-89427314	0.922383	0.959909	0.956646	1	47.9253	19.0068	C1	Testis-specific Protein	NO
ENSG00000139351	SYCP3	chr12:102122425-102133250	0.999938	0.990305	0.999354	1	66.8355	29.7007	C1	Testis-specific Protein	NO
ENSG00000139537	CCDC65	chr12:49297892-49325623	0.979313	0.979876	0.999143	1	21.0591	1.35003	C1	Testis-specific Protein	NO
ENSG00000139797	RNF113B	chr13:98828038-98829519	0.999992	0.999958	0.999869	1	36.839	6.75015	C1	Testis-specific Protein	NO
ENSG00000140955	ADAD2	chr16:84224743-84230774	0.999532	0.958975	0.99991	1	59.787	16.2004	C1	Testis-specific Protein	NO
ENSG00000141096	DPEP3	chr16:68009565-68014732	0.999975	0.999626	0.999957	0.99907	49.2553	37.8009	C1	Testis-specific Protein	NO
ENSG00000141200	KIF2B	chr17:51900238-51902573	1	0.999999	0.999898	0.932786	67.0203	13.5003	C1	Testis-specific Protein	NO
ENSG00000141255	SPATA22	chr17:3343312-3417146	1	0.999965	0.999968	1	5.26954	4.05009	C1	Testis-specific Protein	NO
ENSG00000141371	C17orf64	chr17:58469789-58508782	0.999998	0.99982	0.999899	1	81.7538	1.35003	C1	Testis-specific Protein	NO
ENSG00000141497	ZMYND15	chr17:4643318-4649411	0.969784	0.981786	0.984749	1	24.9528	1.35003	C1	Testis-specific Protein	NO
ENSG00000141665	FBXO15	chr18:71740587-71815100	0.945902	0.937019	0.994438	1	14.3858	1.35003	C1	Testis-specific Protein	NO
ENSG00000142025	DMRTC2	chr19:42348805-42356401	1	1	0.999943	1	41.5522	5.40012	C1	Testis-specific Protein	NO
ENSG00000143006	DMRTB1	chr1:53925071-53933161	1	1	0.999979	1	50.1983	8.10018	C1	Testis-specific Protein	NO
ENSG00000143443	C1orf56	chr1:151020215-151024462	0.981016	0.923543	0.998498	0.989619	109.25	14.8503	C1	Testis-specific Protein	NO
ENSG00000143552	NUP210L	chr1:153965160-154127592	0.999892	0.999847	0.999971	0.997051	10.4577	35.1008	C1	Testis-specific Protein	NO
ENSG00000145309	CABS1	chr4:71200682-71202833	1	0.999999	0.99996	1	118.361	16.2004	C1	Testis-specific Protein	NO
ENSG00000145491	ROPN1L	chr5:10441635-10472141	0.999934	0.995786	0.999965	1	182.976	29.7007	C1	Testis-specific Protein	NO
ENSG00000146047	HIST1H2BA	chr6:25727136-25727573	1	0.999672	1	0.999669	6.54097	85.0519	C1	Testis-specific Protein	NO
ENSG00000146453	PNLDC1	chr6:160221297-160241736	0.996045	0.98791	0.999607	1	11.2602	1.35003	C1	Testis-specific Protein	NO
ENSG00000146670	CDCA5	chr11:64833771-64851636	0.98883	0.98863	0.992524	1	23.7423	1.35003	C1	Testis-specific Protein	NO
ENSG00000148156	ACTL7B	chr9:111616870-111619239	1	0.999996	0.99999	0.999536	135.289	48.6011	C1	Testis-specific Protein	NO
ENSG00000150667	FSIP1	chr15:39892231-40075031	0.927444	0.967788	0.998883	0.925557	4.25212	6.75015	C1	Testis-specific Protein	NO
ENSG00000150773	PIH1D2	chr11:111934733-111944998	0.988095	0.99013	0.996179	0.983314	25.4393	8.10018	C1	Testis-specific Protein	NO
ENSG00000150783	TEX12	chr11:112038094-112043282	0.995184	0.99729	0.999987	1	7.39445	1.35003	C1	Testis-specific Protein	NO
ENSG00000151005	TKTL2	chr4:164392256-164395047	0.999993	0.999991	0.999911	0.999921	25.1605	129.603	C1	Testis-specific Protein	NO
ENSG00000151033	LYZL2	chr10:30900717-30918691	1	0.999981	0.999976	1	44.6535	2.70006	C1	Testis-specific Protein	NO
ENSG00000151164	RAD9B	chr12:110939459-110969891	0.993983	0.988025	0.9969	1	8.72678	1.35003	C1	Testis-specific Protein	NO
ENSG00000151287	TEX30	chr13:103418339-103426161	0.965609	0.975413	0.963871	0.99814	50.4455	32.4007	C1	Testis-specific Protein	NO
ENSG00000151475	SLC25A31	chr4:128651532-128695448	0.999996	0.999991	0.999942	0.995483	21.1278	51.3012	C1	Testis-specific Protein	NO
ENSG00000151846	PABPC3	chr13:25670299-25673389	0.999928	0.985448	0.995824	1	17.1094	6.75015	C1	Testis-specific Protein	NO
ENSG00000152430	BOLL	chr2:198591602-198651486	0.999266	0.999519	0.999944	1	15.8426	1.35003	C1	Testis-specific Protein	NO
ENSG00000152463	OLAH	chr10:15074225-15115851	0.980148	0.993764	0.99938	1	11.3049	1.35003	C1	Testis-specific Protein	NO
ENSG00000152503	TRIM36	chr5:114460458-114516243	0.988027	0.996426	0.999855	0.925813	44.3915	72.9016	C1	Testis-specific Protein	NO
ENSG00000152670	DDX4	chr5:55033844-55112985	0.999998	0.999999	0.999894	1	77.3393	189.004	C1	Testis-specific Protein	NO
ENSG00000153044	CENPH	chr5:68485374-68506184	0.928916	0.950499	0.982296	0.984093	24.2491	12.1503	C1	Testis-specific Protein	NO
ENSG00000153790	C7orf31	chr7:25174315-25219975	0.958006	0.949775	0.99836	1	29.2472	4.05009	C1	Testis-specific Protein	NO
ENSG00000154099	DNAAF1	chr16:84178864-84212373	0.973322	0.902582	0.994893	0.949653	27.8652	17.5504	C1	Testis-specific Protein	NO
ENSG00000154438	ASZ1	chr7:117003275-117068177	0.999975	1	0.994511	1	9.16017	14.8503	C1	Testis-specific Protein	NO
ENSG00000154548	SRSF12	chr6:89805677-89827800	0.932305	0.90998	0.999763	1	10.2697	6.75015	C1	Testis-specific Protein	NO
ENSG00000154611	PSMA8	chr18:23713815-23773319	0.99997	0.998703	0.999772	1	11.8618	9.45021	C1	Testis-specific Protein	NO
ENSG00000154645	CHODL	chr21:19273579-19639690	0.993711	0.970012	0.999846	1	14.7645	2.70006	C1	Testis-specific Protein	NO
ENSG00000154997	2011-09-13	chr7:55861236-55930482	0.996095	0.999981	0.999976	0.999885	10.3499	110.703	C1	Testis-specific Protein	NO
ENSG00000155833	CYLC2	chr9:105757592-105780770	1	0.999997	0.999803	1	31.6826	6.75015	C1	Testis-specific Protein	NO
ENSG00000155875	FAM154A	chr9:18927655-19033251	0.999984	0.999995	0.999971	1	23.4489	6.75015	C1	Testis-specific Protein	NO
ENSG00000155890	TRIM42	chr3:140396880-140419992	1	0.999868	0.999974	0.926754	13.9711	5.40012	C1	Testis-specific Protein	NO
ENSG00000156269	NAA11	chr4:80146847-80247204	0.998054	0.998996	0.999917	1	4.50424	9.45021	C1	Testis-specific Protein	NO
ENSG00000156970	BUB1B	chr15:40453223-40513337	0.98476	0.981087	0.980538	0.999736	16.6005	49.9511	C1	Testis-specific Protein	NO
ENSG00000157060	SHCBP1L	chr1:182868999-182922660	1	0.999995	0.999973	0.999641	66.7765	60.7514	C1	Testis-specific Protein	NO
ENSG00000157093	LYZL4	chr3:42438569-42452092	0.999999	0.999973	0.999914	1	42.3242	4.05009	C1	Testis-specific Protein	NO
ENSG00000157343	ARMC12	chr6:35704808-35716856	0.986688	0.994606	0.99976	1	56.3882	16.2004	C1	Testis-specific Protein	NO
ENSG00000157456	CCNB2	chr15:59397276-59417244	0.987871	0.998329	0.971742	1	49.4172	4.05009	C1	Testis-specific Protein	NO
ENSG00000158423	RIBC1	chrX:53449638-53458059	0.970304	0.941722	0.998686	0.98548	18.7899	18.9004	C1	Testis-specific Protein	NO
ENSG00000159761	C16orf86	chr16:67700718-67702661	0.915152	0.92148	0.995314	0.984791	37.5011	8.10018	C1	Testis-specific Protein	NO
ENSG00000160207	HSF2BP	chr21:44949071-45079374	0.997231	0.997776	0.999772	0.928924	21.7655	4.05009	C1	Testis-specific Protein	NO
ENSG00000160994	CCDC105	chr19:15121555-15134081	0.999998	0.999981	0.999988	1	11.9754	1.35003	C1	Testis-specific Protein	NO
ENSG00000161036	LRWD1	chr7:102105375-102113615	0.98812	0.991497	0.999458	0.988639	209.011	62.1014	C1	Testis-specific Protein	NO
ENSG00000161594	KLHL10	chr17:39991936-40004636	0.999351	0.999362	0.999812	0.94349	41.5878	39.1509	C1	Testis-specific Protein	NO
ENSG00000161609	CCDC155	chr19:49891474-49921251	0.999889	0.999938	0.999971	0.977112	55.9057	5.40012	C1	Testis-specific Protein	NO
ENSG00000161798	AQP5	chr12:50355652-50359464	0.95192	0.981922	0.984141	1	201.418	5.40012	C1	Testis-specific Protein	NO
ENSG00000161860	SYCE2	chr19:13009599-13030090	0.980612	0.984221	0.998886	1	24.2901	20.2505	C1	Testis-specific Protein	NO
ENSG00000162039	C16orf73	chr16:1883983-1934295	0.99989	0.998614	0.99954	0.970312	25.4936	12.1503	C1	Testis-specific Protein	NO
ENSG00000162148	PPP1R32	chr11:61248591-61258403	0.957585	0.939873	0.995255	1	33.5127	4.05009	C1	Testis-specific Protein	NO
ENSG00000162639	HENMT1	chr1:109190911-109204148	0.978341	0.974772	0.993065	0.994363	48.3423	12.1503	C1	Testis-specific Protein	NO
ENSG00000162771	FAM71A	chr1:212797788-212800120	0.999965	0.999822	0.999965	1	64.6303	16.2004	C1	Testis-specific Protein	NO
ENSG00000162782	TDRD5	chr1:179560747-179660407	0.966405	0.997597	0.999639	0.902548	11.212	4.05009	C1	Testis-specific Protein	NO
ENSG00000163060	TEKT4	chr2:95537177-95542574	0.99969	0.943823	0.999658	0.984543	18.7566	6.75015	C1	Testis-specific Protein	NO
ENSG00000163114	PDHA2	chr4:96761238-96762625	1	1	0.999976	1	45.8797	39.1509	C1	Testis-specific Protein	NO
ENSG00000163206	SMCP	chr1:152850792-152857523	1	1	0.999959	1	617.162	2.70006	C1	Testis-specific Protein	NO
ENSG00000163424	C3orf30	chr3:118864996-118878889	1	0.999993	0.999976	1	36.332	1.35003	C1	Testis-specific Protein	NO
ENSG00000163440	PDCL2	chr4:56422691-56458379	0.999995	0.999996	0.999938	1	61.3037	14.8503	C1	Testis-specific Protein	NO
ENSG00000163535	SGOL2	chr2:201374730-201448505	0.983224	0.987195	0.986862	0.999571	12.103	66.1515	C1	Testis-specific Protein	NO
ENSG00000163879	DNALI1	chr1:38022519-38032458	0.90349	0.900266	0.994269	1	45.787	8.10018	C1	Testis-specific Protein	NO
ENSG00000164113	ADAD1	chr4:123300120-123350957	1	0.999999	0.999923	1	45.4783	32.4007	C1	Testis-specific Protein	NO
ENSG00000164334	FAM170A	chr5:118965253-118971517	0.999948	0.999951	0.99987	1	14.309	4.05009	C1	Testis-specific Protein	NO
ENSG00000164611	PTTG1	chr5:159848828-159855748	0.960908	0.98075	0.93892	1	62.6716	1.35003	C1	Testis-specific Protein	NO
ENSG00000164744	SUN3	chr7:48026744-48068716	0.999992	0.999962	0.999802	1	22.5812	1.35003	C1	Testis-specific Protein	NO
ENSG00000165076	PRSS37	chr7:141536085-141541287	0.999879	0.999962	0.999956	1	17.6821	8.10018	C1	Testis-specific Protein	NO
ENSG00000165113	GKAP1	chr9:86354335-86444431	0.959562	0.971417	0.998733	0.998838	64.5972	36.4508	C1	Testis-specific Protein	NO
ENSG00000165325	CCDC67	chr11:93063136-93171653	0.99604	0.998489	0.999176	1	8.6965	1.35003	C1	Testis-specific Protein	NO
ENSG00000165496	RPL10L	chr14:47120221-47121028	0.999898	0.999996	0.999944	1	77.8011	10.8002	C1	Testis-specific Protein	NO
ENSG00000165695	AK8	chr9:135600964-135754164	0.958114	0.913182	0.996276	1	15.2702	1.35003	C1	Testis-specific Protein	NO
ENSG00000165698	C9orf9	chr9:135753413-135765588	0.904763	0.914859	0.999021	1	50.3531	6.75015	C1	Testis-specific Protein	NO
ENSG00000166246	C16orf71	chr16:4784272-4799397	0.998984	0.989055	0.999937	1	54.6144	16.2004	C1	Testis-specific Protein	NO
ENSG00000167098	SUN5	chr20:31571578-31592239	1	1	0.99997	0.943015	23.1729	4.05009	C1	Testis-specific Protein	NO
ENSG00000167195	GOLGA6C	chr15:75550939-75562540	0.999915	0.986989	0.999414	1	2.94297	1.35003	C1	Testis-specific Protein	NO
ENSG00000168026	TTC21A	chr3:39149151-39180394	0.950609	0.984982	0.996576	0.998697	37.5997	33.1822	C1	Testis-specific Protein	NO
ENSG00000168070	C11orf85	chr11:64704988-64739557	0.99974	0.990083	0.998194	1	12.2387	2.70006	C1	Testis-specific Protein	NO
ENSG00000168454	TXNDC2	chr18:9885762-9889272	0.999997	0.99983	0.999945	0.993495	65.321	12.1503	C1	Testis-specific Protein	NO
ENSG00000168589	DYNLRB2	chr16:80574630-80584657	0.999181	0.995036	0.999669	1	62.5378	2.70006	C1	Testis-specific Protein	NO
ENSG00000168619	ADAM18	chr8:39442007-39587583	1	0.99985	0.999965	1	4.61375	2.70006	C1	Testis-specific Protein	NO
ENSG00000168676	KCTD19	chr16:67323330-67360666	0.99996	0.999666	0.999369	1	50.2542	2.70006	C1	Testis-specific Protein	NO
ENSG00000168930	TRIM49	chr11:89530822-89541743	1	0.999492	0.999985	1	0.103414	1.35003	C1	Testis-specific Protein	NO
ENSG00000169126	ARMC4	chr10:28064114-28287977	0.96535	0.97266	0.999148	1	10.8168	9.45021	C1	Testis-specific Protein	NO
ENSG00000169154	GOT1L1	chr8:37791798-37797647	0.999892	0.998038	0.999988	1	8.10876	1.56285	C1	Testis-specific Protein	NO
ENSG00000169679	BUB1	chr2:111395274-111435691	0.994256	0.997534	0.980468	1	22.7835	25.6506	C1	Testis-specific Protein	NO
ENSG00000169717	ACTRT2	chr1:2938045-2939465	1	1	0.999974	1	143.611	29.7007	C1	Testis-specific Protein	NO
ENSG00000170469	SPATA24	chr5:138732251-138739777	0.989528	0.96936	0.999042	1	69.3249	1.35003	C1	Testis-specific Protein	NO
ENSG00000170613	FAM71B	chr5:156588856-156593275	1	1	0.99993	1	29.2247	20.2505	C1	Testis-specific Protein	NO
ENSG00000170627	GTSF1	chr12:54849733-54867386	0.999977	0.999796	0.999955	1	54.3484	14.8503	C1	Testis-specific Protein	NO
ENSG00000170748	RBMXL2	chr11:7110164-7112379	0.999997	0.999992	0.999982	1	26.5432	91.8021	C1	Testis-specific Protein	NO
ENSG00000170950	PGK2	chr6:49753365-49755053	1	1	0.99997	0.997194	161.297	144.453	C1	Testis-specific Protein	NO
ENSG00000171794	UTF1	chr10:135043777-135045062	0.999084	0.903003	0.999076	1	5.80641	4.05009	C1	Testis-specific Protein	NO
ENSG00000171864	PRND	chr20:4702555-4709106	0.999991	0.999746	0.999798	0.995591	72.3682	24.3005	C1	Testis-specific Protein	NO
ENSG00000173401	GLIPR1L1	chr12:75728418-75764340	0.996832	0.998825	0.999963	1	11.9616	16.2004	C1	Testis-specific Protein	NO
ENSG00000173809	TDRD12	chr19:33210658-33320483	0.997855	0.994259	0.999873	0.978755	8.24064	12.1503	C1	Testis-specific Protein	NO
ENSG00000173868	PHOSPHO1	chr17:47300723-47308128	0.999408	0.971634	0.999909	1	54.8239	1.35003	C1	Testis-specific Protein	NO
ENSG00000174015	SPERT	chr13:46276445-46288694	0.999999	0.999946	0.999944	1	67.5865	45.901	C1	Testis-specific Protein	NO
ENSG00000174527	MYO1H	chr12:109785707-109893328	0.943652	0.935255	0.93551	0.917702	1.47429	2.70006	C1	Testis-specific Protein	NO
ENSG00000175520	UBQLN3	chr11:5528529-5531215	1	0.999999	0.999962	0.98931	144.92	14.8503	C1	Testis-specific Protein	NO
ENSG00000175718	RBMXL3	chrX:114423962-114427431	0.999995	0.999969	1	0.911014	3.48918	5.40012	C1	Testis-specific Protein	NO
ENSG00000176160	HSF5	chr17:56497527-56565745	0.999991	0.999941	0.99999	1	23.7306	12.1503	C1	Testis-specific Protein	NO
ENSG00000176177	ENTHD1	chr22:40139048-40289868	0.971612	0.99967	0.999818	1	6.30715	5.40012	C1	Testis-specific Protein	NO
ENSG00000176256	HMGB4	chr1:34326075-34330392	1	0.999996	0.999957	1	211.107	20.2505	C1	Testis-specific Protein	NO
ENSG00000176566	DCAF4L2	chr8:88882972-88886296	1	0.999999	0.999787	1	13.3452	8.10018	C1	Testis-specific Protein	NO
ENSG00000176732	PFN4	chr2:24338240-24346347	0.99924	0.999706	0.999896	1	81.676	8.10018	C1	Testis-specific Protein	NO
ENSG00000176927	EFCAB5	chr17:28256217-28435470	0.995982	0.993146	0.999204	0.904938	3.35254	6.75015	C1	Testis-specific Protein	NO
ENSG00000177202	SPACA4	chr19:49109999-49110970	0.999575	0.998043	0.999745	1	118.987	5.40012	C1	Testis-specific Protein	NO
ENSG00000177483	RBM44	chr2:238707031-238751451	0.985152	0.998723	0.999007	1	9.62056	44.551	C1	Testis-specific Protein	NO
ENSG00000177673	C2orf57	chr2:232457574-232458994	1	1	0.999969	1	143.168	4.05009	C1	Testis-specific Protein	NO
ENSG00000177689	MAGEB10	chrX:27826106-27841131	0.999974	0.999399	1	1	1.1336	1.35003	C1	Testis-specific Protein	NO
ENSG00000178021	TSPYL6	chr2:54480314-54483409	0.999975	0.999944	0.999981	1	20.661	5.40012	C1	Testis-specific Protein	NO
ENSG00000178053	MLF1	chr3:158288951-158325041	0.983703	0.9383	0.999204	0.998032	120.481	28.3506	C1	Testis-specific Protein	NO
ENSG00000178257	PRM3	chr16:11367143-11367452	1	1	0.999972	1	43.139	1.35003	C1	Testis-specific Protein	NO
ENSG00000179168	GGN	chr19:38874904-38878722	0.999766	0.999435	0.999987	1	89.6955	6.75015	C1	Testis-specific Protein	NO
ENSG00000179363	TMEM31	chrX:102965836-102968956	0.999817	0.999857	0.99996	1	53.5507	2.70006	C1	Testis-specific Protein	NO
ENSG00000180336	C17orf104	chr17:42733761-42767676	0.997622	0.996948	0.999826	0.990128	9.7415	20.2505	C1	Testis-specific Protein	NO
ENSG00000180424	DEFB123	chr20:30028321-30038060	1	1	0.999955	1	86.5743	51.3012	C1	Testis-specific Protein	NO
ENSG00000180483	DEFB119	chr20:29964966-29978406	1	0.999997	0.999978	1	163.74	24.3005	C1	Testis-specific Protein	NO
ENSG00000181013	C17orf47	chr17:56618947-56621729	0.971614	0.996509	0.999695	0.902357	5.76591	4.05009	C1	Testis-specific Protein	NO
ENSG00000181786	ACTL9	chr19:8807750-8809172	1	0.999994	0.999983	1	92.5874	6.75015	C1	Testis-specific Protein	NO
ENSG00000181867	FTMT	chr5:121187649-121188519	1	0.999999	0.999989	1	46.5033	1.35003	C1	Testis-specific Protein	NO
ENSG00000182035	ADIG	chr20:37209837-37217106	0.999909	0.999795	0.999998	1	27.9389	1.35003	C1	Testis-specific Protein	NO
ENSG00000182308	DCAF4L1	chr4:41983712-41988476	0.998361	0.999844	0.999867	1	24.6197	37.8009	C1	Testis-specific Protein	NO
ENSG00000182481	KPNA2	chr17:66031634-66042958	0.931556	0.956646	0.983864	0.997222	123.396	110.703	C1	Testis-specific Protein	NO
ENSG00000183035	CYLC1	chrX:83116153-83141705	1	0.999992	0.999939	0.90589	24.1145	4.05009	C1	Testis-specific Protein	NO
ENSG00000183396	TMEM89	chr3:48658191-48659288	0.99915	0.9972	0.999982	1	17.0812	8.10018	C1	Testis-specific Protein	NO
ENSG00000184108	TRIML1	chr4:189060572-189068897	1	0.999967	0.99993	1	7.3386	5.40012	C1	Testis-specific Protein	NO
ENSG00000184378	AC078802.1	chr3:169484708-169487683	0.995652	0.987825	0.999546	1	43.8909	33.7508	C1	Testis-specific Protein	NO
ENSG00000184786	TCTE3	chr6:170140209-170151655	0.985705	0.998405	0.999284	1	12.645	2.70006	C1	Testis-specific Protein	NO
ENSG00000185056	C5orf47	chr5:173400781-173433143	0.999967	0.999375	0.999988	1	14.686	1.35003	C1	Testis-specific Protein	NO
ENSG00000185264	TEX33	chr22:37387162-37403882	1	0.999995	0.999971	1	45.4387	6.75015	C1	Testis-specific Protein	NO
ENSG00000185955	C7orf61	chr7:100054237-100061894	0.994237	0.996537	0.999929	1	63.4527	14.8503	C1	Testis-specific Protein	NO
ENSG00000185972	CCIN	chr9:36169388-36171329	0.999887	0.999951	0.999979	0.994803	53.5447	13.6067	C1	Testis-specific Protein	NO
ENSG00000186075	ZPBP2	chr17:38024416-38034149	1	0.999991	0.999871	0.984156	59.9216	12.1503	C1	Testis-specific Protein	NO
ENSG00000186118	ATPAF1-AS1	chr1:47134526-47139266	0.999957	0.999991	0.999972	1	21.5152	1.35003	C1	Testis-specific Protein	NO
ENSG00000186280	KDM4D	chr11:94706844-94732682	0.997234	0.998004	0.9998	0.916859	23.3981	2.70006	C1	Testis-specific Protein	NO
ENSG00000187003	ACTL7A	chr9:111624602-111626035	1	0.999996	0.999948	0.999289	203.577	33.7508	C1	Testis-specific Protein	NO
ENSG00000187166	H1FNT	chr12:48722762-48724062	0.999981	0.999951	0.999975	1	178.636	6.75015	C1	Testis-specific Protein	NO
ENSG00000187268	FAM9C	chrX:13053736-13062801	0.99778	0.990833	0.999338	1	1.36305	2.70006	C1	Testis-specific Protein	NO
ENSG00000187475	HIST1H1T	chr6:26107639-26108364	0.996533	0.993384	1	1	0.917815	175.504	C1	Testis-specific Protein	NO
ENSG00000187600	AC018682.6	chr2:46656328-46711564	1	0.999985	0.9999	1	11.2031	2.70006	C1	Testis-specific Protein	NO
ENSG00000187624	C17orf97	chr17:260117-273510	0.953344	0.916609	0.993599	1	37.397	5.40012	C1	Testis-specific Protein	NO
ENSG00000187772	LIN28B	chr6:105404922-105531207	0.995633	0.997619	0.999964	1	1.98153	5.40012	C1	Testis-specific Protein	NO
ENSG00000188425	NANOS2	chr19:46416474-46418036	0.999897	1	0.99999	1	4.07209	1.35003	C1	Testis-specific Protein	NO
ENSG00000188738	FSIP2	chr2:186603354-186698017	0.911142	0.998382	0.994948	0.901423	5.16996	9.45021	C1	Testis-specific Protein	NO
ENSG00000188800	TMCO2	chr1:40711618-40717363	1	0.999956	0.99983	1	80.9914	2.70006	C1	Testis-specific Protein	NO
ENSG00000189401	OTUD6A	chrX:69282340-69284029	1	0.999017	0.999994	1	5.11624	56.7013	C1	Testis-specific Protein	NO
ENSG00000196074	SYCP2	chr20:58438617-58508710	0.950533	0.98434	0.992524	0.999461	19.4106	37.8009	C1	Testis-specific Protein	NO
ENSG00000196335	STK31	chr7:23749785-23872132	0.999723	0.999917	0.999789	0.999127	32.4541	216.005	C1	Testis-specific Protein	NO
ENSG00000196475	GK2	chr4:80327507-80329372	1	0.999997	0.999939	0.992096	60.5642	47.2511	C1	Testis-specific Protein	NO
ENSG00000197140	ADAM32	chr8:38964508-39142430	0.995661	0.997551	0.999609	1	19.1095	13.5003	C1	Testis-specific Protein	NO
ENSG00000198445	CCT8L2	chr22:17071666-17073700	0.999999	0.999933	0.999992	1	14.8391	1.35003	C1	Testis-specific Protein	NO
ENSG00000198883	PNMA5	chrX:152157367-152162671	0.987043	0.977925	0.999954	1	10.5414	20.2505	C1	Testis-specific Protein	NO
ENSG00000198889	DCAF12L1	chrX:125683368-125686834	0.989149	0.98787	1	1	5.73247	8.10018	C1	Testis-specific Protein	NO
ENSG00000203780	FANK1	chr10:127585107-127698161	0.954558	0.955096	0.995329	1	18.6813	1.35003	C1	Testis-specific Protein	NO
ENSG00000203784	LELP1	chr1:153175918-153177596	1	1	0.999964	1	676.917	1.35003	C1	Testis-specific Protein	NO
ENSG00000203933	CXorf66	chrX:139037883-139047679	0.999995	1	0.99964	1	10.8507	2.70006	C1	Testis-specific Protein	NO
ENSG00000204086	RPA4	chrX:96138906-96140446	0.945133	0.98273	0.989155	1	1.66116	2.70006	C1	Testis-specific Protein	NO
ENSG00000204296	C6orf10	chr6:32256302-32339684	0.999999	0.99345	0.999978	1	18.436	2.70006	C1	Testis-specific Protein	NO
ENSG00000205108	FAM205A	chr9:34723051-34729464	0.999975	0.999702	0.999956	0.979799	18.5698	6.75015	C1	Testis-specific Protein	NO
ENSG00000205111	CDKL4	chr2:39402786-39456729	0.953897	0.981497	0.991658	1	1.45994	1.56285	C1	Testis-specific Protein	NO
ENSG00000205784	ARRDC5	chr19:4890448-4902879	0.999016	0.983602	0.999973	0.991359	14.3517	10.8002	C1	Testis-specific Protein	NO
ENSG00000206181	TCEB3B	chr18:44558942-44561988	0.999724	0.996124	0.999976	1	3.21319	1.35003	C1	Testis-specific Protein	NO
ENSG00000206557	TRIM71	chr3:32859509-32939318	0.994895	0.988393	0.982596	0.960306	1.7916	10.8002	C1	Testis-specific Protein	NO
ENSG00000212122	TSSK1B	chr5:112768250-112770728	0.999989	0.999999	0.999966	0.913015	53.3059	6.75015	C1	Testis-specific Protein	NO
ENSG00000212123	PRR22	chr19:5782970-5784776	0.96901	0.964788	0.996487	1	40.0194	4.05009	C1	Testis-specific Protein	NO
ENSG00000213714	FAM209B	chr20:55108301-55111576	0.999723	0.998403	0.999951	1	82.8731	17.5504	C1	Testis-specific Protein	NO
ENSG00000223510	CDRT15	chr17:14138989-14140179	0.999602	0.987711	0.999958	1	8.68062	12.1503	C1	Testis-specific Protein	NO
ENSG00000240563	L1TD1	chr1:62660502-62678000	0.911998	0.992998	0.950751	0.9156	4.54584	16.2004	C1	Testis-specific Protein	NO
ENSG00000242220	TCP10L	chr21:33948861-33959683	0.999001	0.9991	0.998913	1	46.5162	4.05009	C1	Testis-specific Protein	NO
ENSG00000242389	RBMY1E	chrY:24026222-24064214	1	1	0.999915	1	0.307075	4.05009	C1	Testis-specific Protein	NO
ENSG00000249961	CCDC79	chr16:66788878-66835523	0.999941	0.998906	0.999928	1	7.27277	1.35003	C1	Testis-specific Protein	NO
ENSG00000250423	KIAA1210	chrX:118212597-118284542	0.998151	0.995582	0.999938	0.999253	23.7915	1009.82	C1	Testis-specific Protein	NO
ENSG00000255150	EID3	chr12:104697516-104698980	0.985002	0.987934	0.99933	1	52.1961	1.35003	C1	Testis-specific Protein	NO
ENSG00000258223	PRSS58	chr7:141951962-141957878	0.999999	1	0.999954	1	15.7216	2.70006	C1	Testis-specific Protein	NO
ENSG00000258992	TSPY1	chrY:9236075-9307357	1	1	0.999998	1	3.12341	2.70006	C1	Testis-specific Protein	NO
ENSG00000260456	C16orf95	chr16:87117167-87351022	0.997774	0.990205	0.999871	1	12.0567	1.35003	C1	Testis-specific Protein	NO
ENSG00000184507	C15orf55	chr15:34635515-34649938	0.999942	0.999977	0.999969	1	18.7846	2.70006	C1	Testis-specific Protein	NO
ENSG00000167523	C16orf55	chr16:89724209-89737680	0.983399	0.98002	0.998722	0.996154	37.9019	20.2505	C1	Testis-specific Protein	NO
ENSG00000186143	C2orf53	chr2:27359722-27362278	1	0.999999	0.999982	1	110.65	2.70006	C1	Testis-specific Protein	NO
ENSG00000180697	C3orf22	chr3:126245841-126277808	0.999992	0.999554	0.999768	NA	20.5465	NA	C1	Testis-specific Protein	NO
ENSG00000234511	C5orf58	chr5:169659450-169679579	0.99996	0.999949	0.99944	NA	35.3511	NA	C1	Testis-specific Protein	NO
ENSG00000172361	CCDC11	chr18:47753562-47792892	0.99663	0.977987	0.999806	0.940285	62.0844	10.8002	C1	Testis-specific Protein	NO
ENSG00000226685	CT47A12	chrX:120011343-120066151	1	1	0.999976	NA	2.20448	NA	C1	Testis-specific Protein	NO
ENSG00000177138	FAM9B	chrX:8992272-9132680	0.974916	0.998656	0.98668	NA	1.70457	NA	C1	Testis-specific Protein	NO
ENSG00000231850	GAGE2B	chrX:49235707-49242997	1	0.999991	0.999982	NA	0.0805484	NA	C1	Testis-specific Protein	NO
ENSG00000236249	GAGE2C	chrX:49226181-49233481	1	0.99999	0.999984	NA	4.4345	NA	C1	Testis-specific Protein	NO
ENSG00000240257	GAGE2D	chrX:49207159-49214420	0.999997	0.99999	0.999981	NA	59.6232	NA	C1	Testis-specific Protein	NO
ENSG00000198082	H2AFB1	chrX:154113316-154113833	0.998148	0.997899	0.999249	NA	4.55508	NA	C1	Testis-specific Protein	NO
ENSG00000198307	H2AFB2	chrX:154610427-154610944	0.999894	0.997938	0.999859	NA	0.943238	NA	C1	Testis-specific Protein	NO
ENSG00000161572	LYZL6	chr17:34261521-34270703	1	0.999997	0.999962	1	42.5873	2.70006	C1	Testis-specific Protein	NO
ENSG00000197172	MAGEA6	chrX:151867213-151870825	1	0.999999	0.999971	NA	5.8099	NA	C1	Testis-specific Protein	NO
ENSG00000151725	MLF1IP	chr4:185615771-185655287	0.9922	0.998304	0.985521	1	51.0727	1.35003	C1	Testis-specific Protein	NO
ENSG00000057468	MSH4	chr1:76262566-76378923	0.933863	0.987743	0.994901	NA	2.75214	NA	C1	Testis-specific Protein	NO
ENSG00000078795	PKD2L2	chr5:137223656-137278436	0.968849	0.996712	0.999092	NA	1.93	NA	C1	Testis-specific Protein	NO
ENSG00000234414	RBMY1A1	chrY:23673257-23711212	1	0.999994	0.999921	NA	0.684092	NA	C1	Testis-specific Protein	NO
ENSG00000242875	RBMY1B	chrY:23673223-23687672	0.999545	0.999964	0.999746	NA	0.518945	NA	C1	Testis-specific Protein	NO
ENSG00000244395	RBMY1D	chrY:24026222-24040673	1	1	0.999904	NA	0.073705	NA	C1	Testis-specific Protein	NO
ENSG00000169800	RBMY1F	chrY:24314688-24329129	1	0.999987	0.999642	NA	0.371502	NA	C1	Testis-specific Protein	NO
ENSG00000226941	RBMY1J	chrY:24454969-24564028	1	0.999985	0.999758	NA	0.0658061	NA	C1	Testis-specific Protein	NO
ENSG00000196622	RIMBP3	chr22:20456002-20461786	0.999924	0.999857	0.999968	1	6.83316	1.35003	C1	Testis-specific Protein	NO
ENSG00000185294	SPPL2C	chr17:43922255-43924438	0.999985	0.999921	0.999988	NA	37.1823	NA	C1	Testis-specific Protein	NO
ENSG00000133149	TEX13A	chrX:104463610-104465358	1	0.999996	0.999969	1	10.297	2.70006	C1	Testis-specific Protein	NO
ENSG00000185254	TEX28	chrX:153498929-153523796	1	0.994236	0.999965	NA	0.743907	NA	C1	Testis-specific Protein	NO
ENSG00000132958	TPTE2	chr13:19997016-20110903	0.998544	0.992783	0.997381	NA	6.6755	NA	C1	Testis-specific Protein	NO
ENSG00000182583	VCX	chrX:7810302-7812184	0.999989	0.999976	0.999938	NA	17.0477	NA	C1	Testis-specific Protein	NO
ENSG00000177504	VCX2	chrX:8137988-8139308	0.999996	0.999979	0.999835	NA	6.64958	NA	C1	Testis-specific Protein	NO
ENSG00000169059	VCX3A	chrX:6451658-6453159	0.999999	0.999896	0.999945	NA	16.2185	NA	C1	Testis-specific Protein	NO
ENSG00000205642	VCX3B	chrX:8432870-8434550	0.999926	0.999985	0.999988	NA	26.364	NA	C1	Testis-specific Protein	NO
ENSG00000046774	MAGEC2	chrX:141290130-141293076	0.999999	0.999998	0.999979	1	23.5044	4.05009	C1	Testis-specific Protein	YES
ENSG00000064199	SPA17	chr11:124543693-124567414	0.996057	0.992867	0.999114	1	141.911	6.75015	C1	Testis-specific Protein	YES
ENSG00000065371	ROPN1	chr3:123687367-123711025	0.999883	0.999336	0.999966	1	29.3028	10.8002	C1	Testis-specific Protein	YES
ENSG00000077327	SPAG6	chr10:22634398-22743153	0.967781	0.975167	0.999976	1	33.8225	25.6506	C1	Testis-specific Protein	YES
ENSG00000080007	DDX43	chr6:74104470-74127292	0.983876	0.986967	0.996077	0.999447	18.2085	66.1515	C1	Testis-specific Protein	YES
ENSG00000095627	TDRD1	chr10:115939028-115992063	0.998739	0.998155	0.999887	1	6.37358	52.6512	C1	Testis-specific Protein	YES
ENSG00000099399	MAGEB2	chrX:30233676-30238206	1	0.999998	0.999977	1	26.5355	18.9004	C1	Testis-specific Protein	YES
ENSG00000102021	LUZP4	chrX:114524292-114542121	0.999982	0.999999	0.99999	1	4.66987	2.70006	C1	Testis-specific Protein	YES
ENSG00000102387	TAF7L	chrX:100523240-100548059	0.999362	0.999233	0.999967	1	23.557	37.8009	C1	Testis-specific Protein	YES
ENSG00000103023	PRSS54	chr16:58313900-58328951	0.999999	0.97454	0.999949	1	24.0485	4.05009	C1	Testis-specific Protein	YES
ENSG00000104147	OIP5	chr15:41601465-41624819	0.977123	0.98841	0.983246	0.945654	16.0767	4.05009	C1	Testis-specific Protein	YES
ENSG00000104755	ADAM2	chr8:39601253-39695808	1	0.999615	0.999904	0.999332	17.677	44.551	C1	Testis-specific Protein	YES
ENSG00000104901	DKKL1	chr19:49865039-49878373	0.999997	0.999804	0.999956	0.995352	251.568	12.1503	C1	Testis-specific Protein	YES
ENSG00000111254	AKAP3	chr12:4724673-4758213	0.999375	0.997054	0.999933	0.999844	60.4467	103.952	C1	Testis-specific Protein	YES
ENSG00000111644	ACRBP	chr12:6747240-6756626	0.999602	0.997397	0.999965	1	193.444	62.1014	C1	Testis-specific Protein	YES
ENSG00000114487	MORC1	chr3:108677085-108836989	0.999583	0.999987	0.99995	1	7.70096	8.10018	C1	Testis-specific Protein	YES
ENSG00000117148	ACTL8	chr1:18081807-18153558	0.999977	0.999976	0.999988	0.987634	8.50636	12.1503	C1	Testis-specific Protein	YES
ENSG00000121101	TEX14	chr17:56634038-56769416	0.99891	0.999459	0.998965	0.999688	20.5626	75.6017	C1	Testis-specific Protein	YES
ENSG00000122304	PRM2	chr16:11369495-11370337	1	0.999999	0.999982	1	7490.88	17.5504	C1	Testis-specific Protein	YES
ENSG00000123496	IL13RA2	chrX:114238537-114254540	0.951427	0.987867	0.998248	1	19.4232	1.35003	C1	Testis-specific Protein	YES
ENSG00000124490	CRISP2	chr6:49660072-49681274	0.999998	0.99984	0.999889	1	424.934	2.70006	C1	Testis-specific Protein	YES
ENSG00000125207	PIWIL1	chr12:130822431-130857182	0.999918	0.999986	0.999922	0.99984	33.1023	98.5522	C1	Testis-specific Protein	YES
ENSG00000131126	TEX101	chr19:43905647-43922763	0.999975	0.999996	0.999847	1	119.057	68.8516	C1	Testis-specific Protein	YES
ENSG00000132972	RNF17	chr13:25338289-25454059	0.999841	0.999809	0.999962	0.950686	17.392	27.107	C1	Testis-specific Protein	YES
ENSG00000135951	TSGA10	chr2:99613723-99771427	0.962714	0.972946	0.996303	0.986148	17.6224	10.8002	C1	Testis-specific Protein	YES
ENSG00000136929	HEMGN	chr9:100689072-100707138	0.999884	0.988872	0.999836	1	29.468	8.10018	C1	Testis-specific Protein	YES
ENSG00000137090	DMRT1	chr9:841689-969090	0.999992	0.999986	0.999961	1	22.4497	16.2004	C1	Testis-specific Protein	YES
ENSG00000137812	CASC5	chr15:40886217-40956540	0.994385	0.997838	0.991614	0.982026	10.4335	21.6005	C1	Testis-specific Protein	YES
ENSG00000137948	BRDT	chr1:92414927-92479983	1	0.999997	0.99991	1	37.7487	8.10018	C1	Testis-specific Protein	YES
ENSG00000141316	SPACA3	chr17:31297393-31324895	0.999906	0.999977	0.999989	1	99.1275	8.10018	C1	Testis-specific Protein	YES
ENSG00000142945	KIF2C	chr1:45205489-45233439	0.997404	0.998599	0.999015	0.996091	56.4912	33.7508	C1	Testis-specific Protein	YES
ENSG00000143194	MAEL	chr1:166958345-166991451	0.999811	0.999492	0.999962	1	65.8364	31.0507	C1	Testis-specific Protein	YES
ENSG00000143228	NUF2	chr1:163236365-163325554	0.99135	0.998275	0.984246	1	16.9029	5.40012	C1	Testis-specific Protein	YES
ENSG00000143452	HORMAD1	chr1:150670535-150693364	0.999849	0.999976	0.999773	0.968022	33.8002	24.3005	C1	Testis-specific Protein	YES
ENSG00000147081	AKAP4	chrX:49955405-49965664	1	0.999994	0.999927	1	211.317	176.854	C1	Testis-specific Protein	YES
ENSG00000147378	FATE1	chrX:150884506-150891666	0.999997	0.999964	0.99998	1	206.191	43.6266	C1	Testis-specific Protein	YES
ENSG00000147381	MAGEA4	chrX:151080980-151093642	1	0.999999	0.999982	1	15.3583	37.8009	C1	Testis-specific Protein	YES
ENSG00000151962	RBM46	chr4:155702364-155749965	0.999784	0.99997	0.99991	1	6.34182	29.7007	C1	Testis-specific Protein	YES
ENSG00000153060	TEKT5	chr16:10721357-10788802	0.999795	0.999226	0.999108	0.949679	19.8292	5.40012	C1	Testis-specific Protein	YES
ENSG00000154040	CABYR	chr18:21718941-21741567	0.999101	0.999665	0.999894	1	193.292	44.551	C1	Testis-specific Protein	YES
ENSG00000155087	ODF1	chr8:103563799-103573245	1	0.999987	0.999961	1	286.233	16.2004	C1	Testis-specific Protein	YES
ENSG00000155495	MAGEC1	chrX:140991679-140997174	0.999999	1	0.999908	1	9.06794	8.10018	C1	Testis-specific Protein	YES
ENSG00000160505	NLRP4	chr19:56347943-56393220	1	0.999975	0.999894	0.961633	4.57219	5.40012	C1	Testis-specific Protein	YES
ENSG00000160886	LY6K	chr8:143781528-143786545	0.983081	0.935214	0.9826	1	17.9244	10.8002	C1	Testis-specific Protein	YES
ENSG00000165309	ARMC3	chr10:23216952-23326518	0.998132	0.967316	0.999458	0.986685	9.78586	16.2004	C1	Testis-specific Protein	YES
ENSG00000165583	SSX5	chrX:48045655-48056199	1	0.999888	0.99999	1	0.506483	1.35003	C1	Testis-specific Protein	YES
ENSG00000166049	PASD1	chrX:150732093-150845211	1	0.999996	0.99996	1	15.6293	4.05009	C1	Testis-specific Protein	YES
ENSG00000166118	SPATA19	chr11:133710525-133715433	1	0.999998	0.999962	1	102.997	14.8503	C1	Testis-specific Protein	YES
ENSG00000166796	LDHC	chr11:18433853-18473605	0.999995	0.999965	0.999852	0.999978	119.116	178.204	C1	Testis-specific Protein	YES
ENSG00000168078	PBK	chr8:27667136-27695612	0.993773	0.999711	0.984092	1	26.9087	48.6011	C1	Testis-specific Protein	YES
ENSG00000171772	SYCE1	chr10:135367403-135382876	0.995329	0.975959	0.999749	1	60.0436	13.5003	C1	Testis-specific Protein	YES
ENSG00000176635	HORMAD2	chr22:30476162-30573064	0.999602	0.994345	0.998522	1	14.1395	9.45021	C1	Testis-specific Protein	YES
ENSG00000176746	MAGEB6	chrX:26210556-26213763	1	1	0.99993	1	4.0543	1.35003	C1	Testis-specific Protein	YES
ENSG00000176988	FMR1NB	chrX:147062848-147108187	0.999998	0.999984	0.999958	1	48.2996	22.9505	C1	Testis-specific Protein	YES
ENSG00000177947	ODF3	chr11:196737-200261	0.99997	0.999743	0.999948	1	7.00289	8.10018	C1	Testis-specific Protein	YES
ENSG00000179083	FAM133A	chrX:92929011-92967273	0.911427	0.948563	0.999353	1	6.17949	2.70006	C1	Testis-specific Protein	YES
ENSG00000179407	DNAJB8	chr3:128181281-128186091	1	0.999965	0.99999	1	31.8916	5.40012	C1	Testis-specific Protein	YES
ENSG00000179636	TPPP2	chr14:21492267-21504435	0.999945	0.999706	0.999604	1	127.62	8.10018	C1	Testis-specific Protein	YES
ENSG00000180113	TDRD6	chr6:46655611-46672056	0.98109	0.997178	0.993464	0.999438	13.9451	94.5021	C1	Testis-specific Protein	YES
ENSG00000184647	PRSS55	chr8:10383055-10411676	0.999957	0.99966	0.99994	1	12.3388	5.40012	C1	Testis-specific Protein	YES
ENSG00000184735	DDX53	chrX:23018086-23020204	1	0.999962	1	1	8.32349	27.0006	C1	Testis-specific Protein	YES
ENSG00000189064	GAGE2A	chrX:49354131-49361430	1	0.999984	0.999951	1	60.8001	2.70006	C1	Testis-specific Protein	YES
ENSG00000189252	SPANXN3	chrX:142596563-142605303	1	0.999998	1	0.972073	38.4408	5.40012	C1	Testis-specific Protein	YES
ENSG00000189326	SPANXN4	chrX:142113703-142122488	1	1	1	1	11.7512	1.35003	C1	Testis-specific Protein	YES
ENSG00000197181	PIWIL2	chr8:22132809-22215076	0.983558	0.995167	0.997619	1	20.0545	74.2517	C1	Testis-specific Protein	YES
ENSG00000198765	SYCP1	chr1:115397423-115537991	0.999996	0.99971	0.998859	0.997333	18.3287	47.2511	C1	Testis-specific Protein	YES
ENSG00000198798	MAGEB3	chrX:30248552-30255607	1	0.999897	0.999982	1	4.05282	5.40012	C1	Testis-specific Protein	YES
ENSG00000214107	MAGEB1	chrX:30261846-30270155	0.999998	0.999981	0.999933	1	14.5164	18.9004	C1	Testis-specific Protein	YES
ENSG00000224902	GAGE12H	chrX:49344585-49351904	1	0.999973	0.999942	1	16.4527	2.70006	C1	Testis-specific Protein	YES
ENSG00000236446	CT47B1	chrX:120006456-120009779	1	0.999996	0.999982	1	7.75231	5.40012	C1	Testis-specific Protein	YES
ENSG00000183324	C15orf60	chr15:73735498-73852355	0.999989	0.999796	0.999901	1	29.4318	2.70006	C1	Testis-specific Protein	YES
ENSG00000236371	CT47A1	chrX:120111459-120119642	1	0.999998	0.999958	NA	0.0409086	NA	C1	Testis-specific Protein	YES
ENSG00000224089	CT47A10	chrX:120072560-120075873	NA	0.999997	0.999993	NA	0	NA	C1	Testis-specific Protein	YES
ENSG00000226929	CT47A11	chrX:120067699-120071012	NA	0.999998	0.999993	NA	0	NA	C1	Testis-specific Protein	YES
ENSG00000242362	CT47A2	chrX:120111465-120114778	1	0.999996	0.999991	NA	0.00730425	NA	C1	Testis-specific Protein	YES
ENSG00000236126	CT47A3	chrX:120106605-120109918	NA	0.999998	0.999966	NA	0	NA	C1	Testis-specific Protein	YES
ENSG00000230594	CT47A4	chrX:120101745-120105058	NA	0.999997	0.999993	NA	0	NA	C1	Testis-specific Protein	YES
ENSG00000237957	CT47A5	chrX:120092018-120100198	NA	0.999998	0.999993	NA	0	NA	C1	Testis-specific Protein	YES
ENSG00000226023	CT47A6	chrX:120092024-120095337	1	0.999999	0.99999	NA	0.0792917	NA	C1	Testis-specific Protein	YES
ENSG00000228517	CT47A7	chrX:120087141-120090454	NA	0.999998	0.999951	NA	0	NA	C1	Testis-specific Protein	YES
ENSG00000230347	CT47A8	chrX:120082281-120085594	NA	0.999997	0.999993	NA	0	NA	C1	Testis-specific Protein	YES
ENSG00000226600	CT47A9	chrX:120077420-120080733	NA	0.999998	0.999993	NA	0	NA	C1	Testis-specific Protein	YES
ENSG00000183678	CTAG1A	chrX:153813406-153815075	NA	0.961189	0.999932	NA	0	NA	C1	Testis-specific Protein	YES
ENSG00000184033	CTAG1B	chrX:153845864-153847533	NA	0.996216	0.99993	NA	0	NA	C1	Testis-specific Protein	YES
ENSG00000169551	CXorf48	chrX:134290460-134305322	0.99914	0.997819	0.999635	1	3.37335	4.05009	C1	Testis-specific Protein	YES
ENSG00000204019	CXorf61	chrX:115592848-115594164	1	0.999991	0.996412	1	47.5349	4.05009	C1	Testis-specific Protein	YES
ENSG00000236737	GAGE12B	chrX:49294471-49294588	NA	0.999537	1	NA	0	NA	C1	Testis-specific Protein	YES
ENSG00000237671	GAGE12C	chrX:49296813-49304141	1	0.999989	0.999952	NA	0.447805	NA	C1	Testis-specific Protein	YES
ENSG00000227488	GAGE12D	chrX:49306369-49313697	NA	0.999987	0.999951	NA	0	NA	C1	Testis-specific Protein	YES
ENSG00000216649	GAGE12E	chrX:49315935-49323252	1	0.999973	0.99995	NA	0.0273393	NA	C1	Testis-specific Protein	YES
ENSG00000236362	GAGE12F	chrX:49325478-49332808	NA	0.999989	0.999984	NA	0	NA	C1	Testis-specific Protein	YES
ENSG00000215269	GAGE12G	chrX:49335036-49342357	1	0.999986	0.999985	NA	0.941072	NA	C1	Testis-specific Protein	YES
ENSG00000241465	GAGE12I	chrX:49216658-49223943	1	0.99999	0.99999	NA	16.8724	NA	C1	Testis-specific Protein	YES
ENSG00000224659	GAGE12J	chrX:49178535-49185863	0.999999	0.999993	0.999986	NA	19.2013	NA	C1	Testis-specific Protein	YES
ENSG00000205775	GAGE2E	chrX:49197606-49204923	1	0.999993	0.999975	NA	2.62358	NA	C1	Testis-specific Protein	YES
ENSG00000184750	MAGEA2	chrX:151918386-151922364	1	0.999976	0.99979	NA	0.0151959	NA	C1	Testis-specific Protein	YES
ENSG00000183305	MAGEA2B	chrX:151883081-151887096	1	0.999948	0.999879	NA	0.112859	NA	C1	Testis-specific Protein	YES
ENSG00000221867	MAGEA3	chrX:151934651-151938240	0.999997	0.999999	0.99997	NA	5.16036	NA	C1	Testis-specific Protein	YES
ENSG00000166008	MAGEA9	chrX:148863583-148869397	1	0.999925	0.999813	NA	0.235141	NA	C1	Testis-specific Protein	YES
ENSG00000123584	MAGEA9B	chrX:148663308-148669116	1	0.999978	0.999932	NA	0.0245682	NA	C1	Testis-specific Protein	YES
ENSG00000148200	NR6A1	chr9:127279553-127533589	0.939968	0.985771	0.996606	NA	17.7255	NA	C1	Testis-specific Protein	YES
ENSG00000234068	PAGE2	chrX:55115440-55119275	0.999968	0.999875	1	NA	17.2959	NA	C1	Testis-specific Protein	YES
ENSG00000238269	PAGE2B	chrX:55101495-55105342	0.999851	0.999974	0.999943	NA	40.7786	NA	C1	Testis-specific Protein	YES
ENSG00000198021	SPANXA1	chrX:140671795-140673133	1	0.999996	0.999814	NA	0.360926	NA	C1	Testis-specific Protein	YES
ENSG00000203926	SPANXA2	chrX:140677561-140678899	1	0.999996	0.999814	NA	0.0164398	NA	C1	Testis-specific Protein	YES
ENSG00000235604	SPANXB1	chrX:140096760-140097876	NA	0.999985	0.999857	NA	0	NA	C1	Testis-specific Protein	YES
ENSG00000227234	SPANXB2	chrX:140084755-140085871	NA	0.999985	0.999857	NA	0	NA	C1	Testis-specific Protein	YES
ENSG00000198573	SPANXC	chrX:140335595-140336629	1	0.999998	0.999964	NA	29.6265	NA	C1	Testis-specific Protein	YES
ENSG00000196406	SPANXD	chrX:140785567-140786896	1	1	0.999931	NA	23.1664	NA	C1	Testis-specific Protein	YES
ENSG00000203924	SPANXN2	chrX:142795054-142804516	1	0.99978	0.999982	NA	2.91966	NA	C1	Testis-specific Protein	YES
ENSG00000204645	SSX4	chrX:48242862-48252785	1	0.999333	1	NA	0.245782	NA	C1	Testis-specific Protein	YES
ENSG00000198946	SSX4B	chrX:48261523-48271344	1	0.999193	1	NA	0.119694	NA	C1	Testis-specific Protein	YES
ENSG00000166157	TPTE	chr21:10906200-11029719	0.999996	0.999997	0.999939	1	41.1843	6.75015	C1	Testis-specific Protein	YES
ENSG00000204379	XAGE1A	chrX:52255218-52260363	1	0.999983	0.999949	NA	0.0470768	NA	C1	Testis-specific Protein	YES
ENSG00000204382	XAGE1B	chrX:52235227-52243954	1	0.999983	0.999937	NA	0.0258133	NA	C1	Testis-specific Protein	YES
ENSG00000183461	XAGE1C	chrX:52511760-52516905	NA	0.999986	0.999959	NA	0	NA	C1	Testis-specific Protein	YES
ENSG00000204376	XAGE1D	chrX:52528158-52533303	NA	0.999987	0.999961	NA	0	NA	C1	Testis-specific Protein	YES
ENSG00000204375	XAGE1E	chrX:52541052-52546197	1	0.999983	0.999959	NA	0.0924262	NA	C1	Testis-specific Protein	YES
ENSG00000006634	DBF4	chr7:87505530-87538856	0.937431	0.97468	0.993394	0.789167	23.1511	2.70006	C1	Testis-specific Peptide	NO
ENSG00000069188	SDK2	chr17:71330522-71640228	0.940754	0.984967	0.999658	0.800364	7.64879	13.5003	C1	Testis-specific Peptide	NO
ENSG00000070601	FRMPD1	chr9:37650996-37746901	0.980334	0.922116	0.99511	0.257602	8.23595	3.58789	C1	Testis-specific Peptide	NO
ENSG00000088756	ARHGAP28	chr18:6729716-6915715	0.936032	0.935438	0.981013	0.557473	10.7534	2.70006	C1	Testis-specific Peptide	NO
ENSG00000089505	CMTM1	chr16:66600293-66613040	0.999464	0.998617	0.999271	0.395141	11.1765	2.70006	C1	Testis-specific Peptide	NO
ENSG00000092200	RPGRIP1	chr14:21756097-21819460	0.998458	0.999285	0.999234	0.622027	11.9393	4.05009	C1	Testis-specific Peptide	NO
ENSG00000093009	CDC45	chr22:19466981-19508135	0.994739	0.99831	0.970161	0.894027	21.6742	5.40012	C1	Testis-specific Peptide	NO
ENSG00000099840	IZUMO4	chr19:2096379-2099592	0.995506	0.999131	0.999889	0.648054	263.179	5.40012	C1	Testis-specific Peptide	NO
ENSG00000105146	AURKC	chr19:57742376-57746916	0.992239	0.994565	0.999658	0.468378	40.9226	1.35003	C1	Testis-specific Peptide	NO
ENSG00000106013	ANKRD7	chr7:117854726-117882785	0.999997	0.999997	0.99996	0.723491	298.525	4.05009	C1	Testis-specific Peptide	NO
ENSG00000109265	KIAA1211	chr4:57036360-57194791	0.969448	0.967492	0.998378	0.808407	15.7353	20.2505	C1	Testis-specific Peptide	NO
ENSG00000118156	ZNF541	chr19:48023941-48059113	0.996076	0.984174	0.999163	0.590023	20.082	2.70006	C1	Testis-specific Peptide	NO
ENSG00000120440	TTLL2	chr6:167738573-167772991	0.998997	0.999761	0.999684	0.761153	13.4351	1.35003	C1	Testis-specific Peptide	NO
ENSG00000124678	TCP11	chr6:35085847-35116387	0.999998	0.999983	0.999973	0.895472	167.219	5.40012	C1	Testis-specific Peptide	NO
ENSG00000124721	DNAH8	chr6:38683116-38998301	0.999799	0.999935	0.999667	0.37808	3.86532	4.05009	C1	Testis-specific Peptide	NO
ENSG00000128596	CCDC136	chr7:128430810-128462186	0.994349	0.97227	0.999948	0.724472	124.989	21.6005	C1	Testis-specific Peptide	NO
ENSG00000130943	PKDREJ	chr22:46651559-46659219	0.98307	0.987386	0.997697	0.575709	2.96999	1.35003	C1	Testis-specific Peptide	NO
ENSG00000131059	BPIFA3	chr20:31805115-31815564	1	1	0.999949	0.653868	43.9039	4.05009	C1	Testis-specific Peptide	NO
ENSG00000133477	FAM83F	chr22:40390952-40439533	0.924793	0.902517	0.961839	0.741431	31.4271	4.05009	C1	Testis-specific Peptide	NO
ENSG00000137473	TTC29	chr4:147627789-147867034	0.999972	0.996802	0.999937	0.299116	28.2389	1.35003	C1	Testis-specific Peptide	NO
ENSG00000138483	CCDC54	chr3:107096187-107097481	0.999997	0.999962	0.999974	0.52283	140.149	1.35003	C1	Testis-specific Peptide	NO
ENSG00000139734	DIAPH3	chr13:60239716-60738121	0.985426	0.997123	0.975313	0.804846	6.77398	2.80647	C1	Testis-specific Peptide	NO
ENSG00000140623	2011-09-11	chr16:4827669-4838522	0.999989	0.999953	0.99993	0.811934	92.4626	6.75015	C1	Testis-specific Peptide	NO
ENSG00000144962	SPATA16	chr3:172607147-172859058	1	0.999997	0.999958	0.496712	29.6398	2.70006	C1	Testis-specific Peptide	NO
ENSG00000145757	SPATA9	chr5:94987884-95034415	0.995912	0.985263	0.99996	0.638107	20.7434	1.35003	C1	Testis-specific Peptide	NO
ENSG00000153347	FAM81B	chr5:94727047-94786158	0.998885	0.970376	0.999765	0.772935	35.2431	5.40012	C1	Testis-specific Peptide	NO
ENSG00000153779	TGIF2LX	chrX:89176880-89177882	1	1	1	0.845596	5.21397	2.70006	C1	Testis-specific Peptide	NO
ENSG00000154479	C2orf77	chr2:170501934-170550943	0.998606	0.9948	0.999921	0.42191	44.5063	1.35003	C1	Testis-specific Peptide	NO
ENSG00000156509	FBXO43	chr8:101145587-101158028	0.996696	0.999249	0.996839	0.747194	6.13226	1.35003	C1	Testis-specific Peptide	NO
ENSG00000159217	IGF2BP1	chr17:47074773-47133012	0.99181	0.983567	1	0.892201	3.96545	21.0319	C1	Testis-specific Peptide	NO
ENSG00000160838	LRRC71	chr1:156890441-156902886	0.998846	0.978702	0.999204	0.580292	27.6895	2.70006	C1	Testis-specific Peptide	NO
ENSG00000162129	CLPB	chr11:72003468-72145692	0.995282	0.971043	0.99921	0.349898	128.067	16.4132	C1	Testis-specific Peptide	NO
ENSG00000163749	CCDC158	chr4:77234153-77343021	0.997405	0.996984	0.999846	0.751342	16.1012	9.45021	C1	Testis-specific Peptide	NO
ENSG00000163808	KIF15	chr3:44803208-44914868	0.973139	0.997406	0.977991	0.0246556	6.92098	1.45644	C1	Testis-specific Peptide	NO
ENSG00000164070	HSPA4L	chr4:128702975-128761888	0.956162	0.946111	0.989241	0.729209	49.006	204.137	C1	Testis-specific Peptide	NO
ENSG00000164675	IQUB	chr7:123092453-123175131	0.993679	0.992655	0.999625	0.794103	14.1971	2.13145	C1	Testis-specific Peptide	NO
ENSG00000165059	PRKACG	chr9:71627468-71629039	1	0.999994	0.999973	0.321744	22.2555	4.1565	C1	Testis-specific Peptide	NO
ENSG00000166069	TMCO5A	chr15:38214139-38259925	1	0.999992	0.999957	0.617159	28.2531	2.70006	C1	Testis-specific Peptide	NO
ENSG00000167139	TBC1D21	chr15:74165948-74181555	1	0.999993	0.999984	0.883233	44.2218	5.40012	C1	Testis-specific Peptide	NO
ENSG00000171495	HEATR7B2	chr5:40998118-41071444	0.999986	0.999967	0.999683	0.758673	19.6348	6.75015	C1	Testis-specific Peptide	NO
ENSG00000171989	LDHAL6B	chr15:59499041-59500705	0.999837	0.998859	0.999974	0.346063	31.3378	34.8514	C1	Testis-specific Peptide	NO
ENSG00000177324	BEND2	chrX:18181050-18239024	0.999848	0.999822	0.997812	0.782999	3.46025	2.70006	C1	Testis-specific Peptide	NO
ENSG00000181195	PENK	chr8:57349232-57359293	0.994039	0.957637	0.999944	0.38072	47.2686	4.05009	C1	Testis-specific Peptide	NO
ENSG00000182264	IZUMO1	chr19:49244108-49250166	0.993344	0.983202	0.996478	0.54886	21.3992	1.35003	C1	Testis-specific Peptide	NO
ENSG00000182993	C12orf60	chr12:14956505-15059520	0.909742	0.963634	0.975223	0.721512	5.20954	1.35003	C1	Testis-specific Peptide	NO
ENSG00000183304	FAM9A	chrX:8758835-8769424	0.999971	0.999882	1	0.669324	4.09597	1.35003	C1	Testis-specific Peptide	NO
ENSG00000184661	CDCA2	chr8:25316512-25365436	0.994402	0.978878	0.98883	0.727472	15.1733	1.35003	C1	Testis-specific Peptide	NO
ENSG00000186583	SPATC1	chr8:145086581-145101933	0.999692	0.997152	0.999974	0.701551	34.3425	2.70006	C1	Testis-specific Peptide	NO
ENSG00000186638	KIF24	chr9:34252378-34329198	0.977639	0.964172	0.994528	0.821661	7.01763	2.70006	C1	Testis-specific Peptide	NO
ENSG00000186976	EFCAB6	chr22:43924623-44208217	0.986106	0.988093	0.999664	0.35785	21.0805	1.35003	C1	Testis-specific Peptide	NO
ENSG00000187860	CCDC157	chr22:30752623-30774647	0.978011	0.930911	0.998224	0.554192	27.2943	1.35003	C1	Testis-specific Peptide	NO
ENSG00000188163	FAM166A	chr9:140138035-140142222	0.999241	0.987978	0.999874	0.721512	31.4283	1.35003	C1	Testis-specific Peptide	NO
ENSG00000196570	PFN3	chr5:176827107-176827637	0.999988	1	0.999808	0.392753	14.3702	4.1565	C1	Testis-specific Peptide	NO
ENSG00000203942	C10orf62	chr10:99349449-99350690	0.999998	1	0.999952	0.321344	247.406	2.70006	C1	Testis-specific Peptide	NO
ENSG00000206043	C18orf63	chr18:71983047-72026422	0.999978	0.999972	0.999414	0.748775	4.1205	9.45021	C1	Testis-specific Peptide	NO
ENSG00000256660	CLEC12B	chr12:10163225-10171218	0.994272	0.999506	0.994134	0.492175	14.5356	1.35003	C1	Testis-specific Peptide	NO
ENSG00000178395	C1orf65	chr1:223566714-223568812	0.999999	0.999972	0.999985	0.520939	30.1661	3.48148	C1	Testis-specific Peptide	NO
ENSG00000159625	CCDC135	chr16:57728704-57765717	0.999732	0.995598	0.999952	0.588407	30.9265	1.35003	C1	Testis-specific Peptide	NO
ENSG00000120051	CCDC147	chr10:106113521-106214848	0.959196	0.949156	0.999722	0.869695	7.74904	4.05009	C1	Testis-specific Peptide	NO
ENSG00000183103	LYPD4	chr19:42341147-42348760	1	0.999999	0.99994	0.719339	78.7363	1.35003	C1	Testis-specific Peptide	NO
ENSG00000112742	TTK	chr6:80713603-80752244	0.98586	0.999406	0.946923	0.817225	11.3347	18.9004	C1	Testis-specific Peptide	YES
ENSG00000133101	CCNA1	chr13:37005966-37017019	0.986568	0.995704	0.999982	0.868565	41.5536	2.70006	C1	Testis-specific Peptide	YES
ENSG00000186452	TMPRSS12	chr12:51236702-51281667	0.999966	0.999962	0.999945	0.741334	6.97604	1.35003	C1	Testis-specific Peptide	YES
ENSG00000006059	KRT33A	chr17:39502343-39507064	0.997949	0.999663	0.96803	0	2.18757	0	C1	Not Testis-specific Protein	NO
ENSG00000024526	DEPDC1	chr1:68939834-68962904	0.970721	0.991797	0.919497	0.556285	5.00986	3.12569	C1	Not Testis-specific Protein	NO
ENSG00000048545	GUCA1A	chr6:42123143-42147794	0.997876	0.999548	0.999984	0	21.349	0	C1	Not Testis-specific Protein	NO
ENSG00000063438	AHRR	chr5:304290-438406	0.937742	0.99832	0.999774	0	7.49601	0	C1	Not Testis-specific Protein	NO
ENSG00000066185	ZMYND12	chr1:42895999-42921938	0.94955	0.959107	0.994255	0	18.8831	0	C1	Not Testis-specific Protein	NO
ENSG00000086717	PPEF1	chrX:18694028-18846039	0.998308	0.954689	0.99893	0.123394	11.032	1.35003	C1	Not Testis-specific Protein	NO
ENSG00000095777	MYO3A	chr10:26223195-26501456	0.956725	0.960318	0.992169	0	2.20837	0	C1	Not Testis-specific Protein	NO
ENSG00000099338	CATSPERG	chr19:38826414-38861589	0.996476	0.907018	0.999004	0	25.1191	0	C1	Not Testis-specific Protein	NO
ENSG00000101003	GINS1	chr20:25388362-25433264	0.971091	0.952819	0.928204	0.747194	8.52508	1.35003	C1	Not Testis-specific Protein	NO
ENSG00000101353	C20orf132	chr20:35729628-35807991	0.931442	0.960503	0.997324	0	12.8099	0	C1	Not Testis-specific Protein	NO
ENSG00000101890	GUCY2F	chrX:108616134-108725301	0.991856	0.951105	0.999994	0	0.212287	0	C1	Not Testis-specific Protein	NO
ENSG00000103546	SLC6A2	chr16:55689515-55740104	0.959538	0.916215	0.999931	0	2.49304	0	C1	Not Testis-specific Protein	NO
ENSG00000105143	SLC1A6	chr19:15060845-15133802	0.910644	0.91735	0.999968	0	13.7134	0	C1	Not Testis-specific Protein	NO
ENSG00000105672	ETV2	chr19:36132646-36135773	0.992604	0.944139	0.987696	0	14.0749	0	C1	Not Testis-specific Protein	NO
ENSG00000106638	TBL2	chr7:72983261-72993121	0.92615	0.920241	0.99654	0.425218	94.1238	40.6406	C1	Not Testis-specific Protein	NO
ENSG00000109881	CCDC34	chr11:27352373-27385415	0.926223	0.941208	0.984969	0	18.1787	0	C1	Not Testis-specific Protein	NO
ENSG00000111837	MAK	chr6:10762955-10838764	0.975244	0.932098	0.998969	0	5.21381	0	C1	Not Testis-specific Protein	NO
ENSG00000112238	PRDM13	chr6:100054605-100063454	1	0.991499	0.99769	0	0.202523	0	C1	Not Testis-specific Protein	NO
ENSG00000114349	GNAT1	chr3:50229044-50233949	0.993679	0.989304	0.999048	0	0.761113	0	C1	Not Testis-specific Protein	NO
ENSG00000115194	SLC30A3	chr2:27476551-27498685	0.991108	0.96109	0.99998	0.309643	24.5195	9.45021	C1	Not Testis-specific Protein	NO
ENSG00000116726	PRAMEF12	chr1:12834983-12838049	1	1	1	0.659066	0.102224	1.35003	C1	Not Testis-specific Protein	NO
ENSG00000118492	ADGB	chr6:146920100-147136598	0.998067	0.974928	0.999904	0	3.02612	0	C1	Not Testis-specific Protein	NO
ENSG00000119703	ZC2HC1C	chr14:75530872-75545126	0.984422	0.994175	0.996014	0.0963778	41.0523	3.12569	C1	Not Testis-specific Protein	NO
ENSG00000120329	SLC25A2	chr5:140682195-140683612	0.997707	0.997856	0.999919	0	6.16412	0	C1	Not Testis-specific Protein	NO
ENSG00000121621	KIF18A	chr11:28042166-28129855	0.983955	0.994976	0.986748	0	7.49664	0	C1	Not Testis-specific Protein	NO
ENSG00000121634	GJA8	chr1:147374945-147381393	1	0.999393	0.999993	0	4.05054	0	C1	Not Testis-specific Protein	NO
ENSG00000124116	WFDC3	chr20:44376582-44420571	0.993431	0.971493	0.998578	0.0942801	33.4888	1.45644	C1	Not Testis-specific Protein	NO
ENSG00000124227	ANKRD60	chr20:56793550-56803709	1	0.999991	1	0	2.65536	0	C1	Not Testis-specific Protein	NO
ENSG00000124812	CRISP1	chr6:49801969-49844809	0.999868	0.999568	0.99809	0	1.22873	0	C1	Not Testis-specific Protein	NO
ENSG00000125319	C17orf53	chr17:42219273-42239844	0.972906	0.960147	0.9848	0	13.9121	0	C1	Not Testis-specific Protein	NO
ENSG00000129221	AIPL1	chr17:6297012-6338519	0.986566	0.986053	0.999644	0	0.247268	0	C1	Not Testis-specific Protein	NO
ENSG00000129646	QRICH2	chr17:74270129-74303761	0.918226	0.985142	0.992069	0	18.516	0	C1	Not Testis-specific Protein	NO
ENSG00000129810	SGOL1	chr3:20202084-20227784	0.966075	0.975439	0.933059	0	2.67515	0	C1	Not Testis-specific Protein	NO
ENSG00000130270	ATP8B3	chr19:1782073-1812275	0.99491	0.91738	0.998835	0	23.0042	0	C1	Not Testis-specific Protein	NO
ENSG00000130561	SAG	chr2:234216461-234255701	0.999792	0.963436	0.999935	0.00104462	1.35149	1.35003	C1	Not Testis-specific Protein	NO
ENSG00000130656	HBZ	chr16:202685-204502	0.980699	0.916489	0.999963	0	4.38077	0	C1	Not Testis-specific Protein	NO
ENSG00000131050	BPIFA2	chr20:31749573-31769218	0.943639	0.908581	0.996674	0	0.905663	0	C1	Not Testis-specific Protein	NO
ENSG00000131379	C3orf20	chr3:14716605-14814541	0.999309	0.997922	0.999888	0	3.56812	0	C1	Not Testis-specific Protein	NO
ENSG00000131738	KRT33B	chr17:39519745-39526052	0.916588	0.959862	0.90014	0	0.261064	0	C1	Not Testis-specific Protein	NO
ENSG00000131864	USP29	chr19:57630505-57643294	1	0.999142	0.978832	0	3.20189	0	C1	Not Testis-specific Protein	NO
ENSG00000131914	LIN28A	chr1:26737268-26756213	0.999978	0.989409	1	0	4.9584	0	C1	Not Testis-specific Protein	NO
ENSG00000133640	LRRIQ1	chr12:85430091-85657002	0.973674	0.946072	0.99661	0	4.73765	0	C1	Not Testis-specific Protein	NO
ENSG00000133980	VRTN	chr14:74769771-74826711	0.999886	0.991032	0.994755	0	1.14847	0	C1	Not Testis-specific Protein	NO
ENSG00000134588	USP26	chrX:132158658-132231137	1	0.999981	1	0	0.422303	0	C1	Not Testis-specific Protein	NO
ENSG00000135436	FAM186B	chr12:49976667-49999422	0.999421	0.99912	0.999888	0.0583412	28.4112	2.23786	C1	Not Testis-specific Protein	NO
ENSG00000135625	EGR4	chr2:73518057-73520833	0.902456	0.983104	0.999837	0	4.54699	0	C1	Not Testis-specific Protein	NO
ENSG00000136492	BRIP1	chr17:59758626-59940882	0.971451	0.989996	0.961998	0	4.23686	0	C1	Not Testis-specific Protein	NO
ENSG00000137674	MMP20	chr11:102447565-102496063	0.99599	0.999929	0.999901	0	1.05683	0	C1	Not Testis-specific Protein	NO
ENSG00000138587	MNS1	chr15:56713741-56757335	0.971258	0.906056	0.998522	0	30.9116	0	C1	Not Testis-specific Protein	NO
ENSG00000138813	C4orf17	chr4:100432160-100463460	0.999999	0.999997	0.999953	0	5.4157	0	C1	Not Testis-specific Protein	NO
ENSG00000138892	TTLL8	chr22:50453551-50495364	1	0.999949	1	0	4.29584	0	C1	Not Testis-specific Protein	NO
ENSG00000139151	PLCZ1	chr12:18836102-18890991	0.999945	0.999994	0.999754	0	18.2761	0	C1	Not Testis-specific Protein	NO
ENSG00000140067	FAM181A	chr14:94385239-94395954	0.990957	0.940275	0.999891	0	18.9267	0	C1	Not Testis-specific Protein	NO
ENSG00000140798	ABCC12	chr16:48116883-48189929	0.99985	0.986382	0.999967	0	4.99598	0	C1	Not Testis-specific Protein	NO
ENSG00000142621	FHAD1	chr1:15573767-15726779	0.996721	0.928023	0.997957	0	10.6571	0	C1	Not Testis-specific Protein	NO
ENSG00000143199	ADCY10	chr1:167778624-167883453	0.961008	0.982762	0.980304	0	5.99513	0	C1	Not Testis-specific Protein	NO
ENSG00000143476	DTL	chr1:212208918-212280742	0.988182	0.993634	0.976643	0	8.05952	0	C1	Not Testis-specific Protein	NO
ENSG00000143479	DYRK3	chr1:206808880-206857764	0.926608	0.929054	0.997298	0	18.195	0	C1	Not Testis-specific Protein	NO
ENSG00000144015	TRIM43	chr2:96257765-96265526	1	0.997547	0.994593	0	0.192217	0	C1	Not Testis-specific Protein	NO
ENSG00000144130	NT5DC4	chr2:113479062-113500456	0.995579	0.980342	0.998799	0	2.13009	0	C1	Not Testis-specific Protein	NO
ENSG00000144671	SLC22A14	chr3:38323784-38360066	0.997572	0.997004	0.999858	0	8.75535	0	C1	Not Testis-specific Protein	NO
ENSG00000146276	GABRR1	chr6:89887219-89940997	0.973153	0.985865	0.972706	0	0.723935	0	C1	Not Testis-specific Protein	NO
ENSG00000147127	RAB41	chrX:69501942-69504852	0.919624	0.911553	0.986163	0	3.20258	0	C1	Not Testis-specific Protein	NO
ENSG00000147596	PRDM14	chr8:70963885-70983928	0.997273	0.997831	1	0	0.404324	0	C1	Not Testis-specific Protein	NO
ENSG00000148602	LRIT1	chr10:85991348-86001217	0.999991	0.999453	0.999929	0	5.65991	0	C1	Not Testis-specific Protein	NO
ENSG00000148814	LRRC27	chr10:134145613-134195010	0.956196	0.94276	0.996492	0	15.9901	0	C1	Not Testis-specific Protein	NO
ENSG00000149443	C20orf78	chr20:18790371-18810797	1	0.999988	1	0	3.52105	0	C1	Not Testis-specific Protein	NO
ENSG00000149646	C20orf152	chr20:34556511-34618622	0.999577	0.997915	0.999905	0	12.3722	0	C1	Not Testis-specific Protein	NO
ENSG00000149679	CABLES2	chr20:60963687-60982341	0.914708	0.905738	0.997657	0	32.5928	0	C1	Not Testis-specific Protein	NO
ENSG00000149926	FAM57B	chr16:30035747-30064299	0.958371	0.977522	0.999938	0.449142	18.0019	1.35003	C1	Not Testis-specific Protein	NO
ENSG00000150628	SPATA4	chr4:177105788-177116822	0.999779	0.999548	0.999979	0	36.6603	0	C1	Not Testis-specific Protein	NO
ENSG00000151360	ALLC	chr2:3705784-3750261	0.975877	0.998817	0.999613	0	20.3745	0	C1	Not Testis-specific Protein	NO
ENSG00000151615	POU4F2	chr4:147560044-147563626	1	1	1	0	0.964231	0	C1	Not Testis-specific Protein	NO
ENSG00000152208	GRID2	chr4:93225549-94695707	0.938246	0.997545	0.999934	0	3.32778	0	C1	Not Testis-specific Protein	NO
ENSG00000154007	ASB17	chr1:76384557-76398116	1	0.999997	0.999681	0	26.5598	0	C1	Not Testis-specific Protein	NO
ENSG00000155367	PPM1J	chr1:113252615-113258099	0.977296	0.971029	0.999367	0.481513	45.4854	2.70006	C1	Not Testis-specific Protein	NO
ENSG00000155530	LRGUK	chr7:133812051-133949343	0.942367	0.950982	0.996592	0	3.91178	0	C1	Not Testis-specific Protein	NO
ENSG00000155714	PDZD9	chr16:21995185-22012433	0.998618	0.99495	0.999821	0	12.4961	0	C1	Not Testis-specific Protein	NO
ENSG00000155749	ALS2CR12	chr2:202152993-202222121	0.968993	0.965163	0.996733	0	9.46053	0	C1	Not Testis-specific Protein	NO
ENSG00000155754	ALS2CR11	chr2:202352147-202483901	0.997551	0.998891	0.999902	0	8.77976	0	C1	Not Testis-specific Protein	NO
ENSG00000157330	C1orf158	chr1:12806162-12823847	0.999873	0.98948	0.999989	0	10.3457	0	C1	Not Testis-specific Protein	NO
ENSG00000161040	FBXL13	chr7:102453307-102715286	0.972711	0.987413	0.993583	0	7.354	0	C1	Not Testis-specific Protein	NO
ENSG00000162592	CCDC27	chr1:3668961-3688209	0.999935	0.977275	0.999992	0	14.9563	0	C1	Not Testis-specific Protein	NO
ENSG00000162843	WDR64	chr1:241815579-241965435	0.999555	0.992555	0.999185	0.68901	2.49402	6.18155	C1	Not Testis-specific Protein	NO
ENSG00000163254	CRYGC	chr2:208992860-208994554	1	1	0.976976	0	1.36201	0	C1	Not Testis-specific Protein	NO
ENSG00000163793	DNAJC5G	chr2:27498288-27504367	0.996315	0.996507	0.999844	0	18.3011	0	C1	Not Testis-specific Protein	NO
ENSG00000164045	CDC25A	chr3:48198635-48229892	0.975511	0.981826	0.988858	0	9.03082	0	C1	Not Testis-specific Protein	NO
ENSG00000164299	SPZ1	chr5:79615443-79617661	1	1	0.999845	0	26.5035	0	C1	Not Testis-specific Protein	NO
ENSG00000164512	ANKRD55	chr5:55395506-55529186	0.955944	0.933014	0.996704	0	2.19076	0	C1	Not Testis-specific Protein	NO
ENSG00000165181	C9orf84	chr9:114448452-114557288	0.99537	0.997293	0.999238	0	8.57821	0	C1	Not Testis-specific Protein	NO
ENSG00000165182	CXorf58	chrX:23925917-23957624	0.994652	0.995139	0.999386	0	2.95554	0	C1	Not Testis-specific Protein	NO
ENSG00000165383	LRRC18	chr10:50117527-50143242	0.998769	0.980675	0.999747	0	14.8511	0	C1	Not Testis-specific Protein	NO
ENSG00000165568	AKR1E2	chr10:4828820-4890254	0.968573	0.983223	0.99796	0.187624	18.0203	6.39436	C1	Not Testis-specific Protein	NO
ENSG00000165805	C12orf50	chr12:88373815-88427814	0.999999	0.99985	0.999902	0.59609	14.581	1.56285	C1	Not Testis-specific Protein	NO
ENSG00000166152	C16orf78	chr16:49407733-49433342	1	0.999986	0.999991	0	21.4315	0	C1	Not Testis-specific Protein	NO
ENSG00000166359	WDR88	chr19:33622995-33666701	0.99456	0.994215	0.99963	0	8.53844	0	C1	Not Testis-specific Protein	NO
ENSG00000166800	LDHAL6A	chr11:18477370-18501147	0.994628	0.99889	0.999931	0	3.16435	0	C1	Not Testis-specific Protein	NO
ENSG00000166851	PLK1	chr16:23688976-23701688	0.946615	0.99158	0.929256	0	23.0307	0	C1	Not Testis-specific Protein	NO
ENSG00000167014	C15orf43	chr15:45248899-45271427	0.999864	0.999933	0.998469	0	9.67591	0	C1	Not Testis-specific Protein	NO
ENSG00000167210	LOXHD1	chr18:44056934-44236996	0.984615	0.985388	0.999591	0.417371	5.78212	1.56285	C1	Not Testis-specific Protein	NO
ENSG00000167634	NLRP7	chr19:55434876-55477680	0.999818	0.998388	0.994964	0	3.84272	0	C1	Not Testis-specific Protein	NO
ENSG00000168148	HIST3H3	chr1:228612545-228613026	0.997081	0.975322	1	0	4.35549	0	C1	Not Testis-specific Protein	NO
ENSG00000168263	KCNV2	chr9:2717501-2730037	0.99389	0.991829	0.999699	0.109455	3.47341	2.23786	C1	Not Testis-specific Protein	NO
ENSG00000169214	OR6F1	chr1:247875044-247876105	0.99988	1	1	0	1.63748	0	C1	Not Testis-specific Protein	NO
ENSG00000170486	KRT72	chr12:52979372-52995322	0.962132	0.998047	0.999883	0	18.7316	0	C1	Not Testis-specific Protein	NO
ENSG00000170703	TTLL6	chr17:46839596-46894576	0.975049	0.983477	0.999306	0	15.7316	0	C1	Not Testis-specific Protein	NO
ENSG00000170820	FSHR	chr2:49189295-49381676	0.962192	0.962584	0.997449	0	1.07017	0	C1	Not Testis-specific Protein	NO
ENSG00000171209	CSN3	chr4:71108304-71117145	0.955664	1	1	0	0.0976961	0	C1	Not Testis-specific Protein	NO
ENSG00000171487	NLRP5	chr19:56511091-56573179	0.993382	0.940266	0.995913	0	0.323729	0	C1	Not Testis-specific Protein	NO
ENSG00000171804	WDR87	chr19:38375462-38397317	0.999525	0.999957	0.999963	0.114831	10.0525	1.35003	C1	Not Testis-specific Protein	NO
ENSG00000171931	FBXW10	chr17:18647325-18682662	0.992599	0.98882	0.996255	0	7.43767	0	C1	Not Testis-specific Protein	NO
ENSG00000172139	SLC9C1	chr3:111859733-112013105	0.98323	0.991286	0.994103	0	2.69434	0	C1	Not Testis-specific Protein	NO
ENSG00000172680	MOS	chr8:57025500-57026541	1	0.965785	1	0	0.551901	0	C1	Not Testis-specific Protein	NO
ENSG00000172717	FAM71D	chr14:67656109-67695267	0.999314	0.999518	0.999845	0	7.21163	0	C1	Not Testis-specific Protein	NO
ENSG00000173093	CCDC63	chr12:111284572-111345339	0.999986	0.999472	0.999971	0	15.6599	0	C1	Not Testis-specific Protein	NO
ENSG00000173157	ADAMTS20	chr12:43747668-43945724	0.997262	0.967333	0.999499	0	0.138173	0	C1	Not Testis-specific Protein	NO
ENSG00000173261	PLAC8L1	chr5:145463948-145483932	0.981357	0.997173	0.999939	0	12.365	0	C1	Not Testis-specific Protein	NO
ENSG00000173557	C2orf70	chr2:26785449-26802400	0.997442	0.992495	0.966696	0	22.4652	0	C1	Not Testis-specific Protein	NO
ENSG00000173699	SPATA3	chr2:231860835-231889770	1	0.999988	0.999901	0	44.2324	0	C1	Not Testis-specific Protein	NO
ENSG00000173769	C3orf77	chr3:44283377-44373590	1	0.999996	0.999329	0	3.41588	0	C1	Not Testis-specific Protein	NO
ENSG00000173908	KRT28	chr17:38948454-38956211	0.999441	0.999916	1	0	0.194446	0	C1	Not Testis-specific Protein	NO
ENSG00000173988	LRRC63	chr13:46786082-46851501	0.987757	0.966431	0.995538	0	3.41381	0	C1	Not Testis-specific Protein	NO
ENSG00000174038	C9orf131	chr9:35041091-35045988	0.999748	0.998136	0.999954	0	24.2791	0	C1	Not Testis-specific Protein	NO
ENSG00000174450	GOLGA6L2	chr15:23684644-23692381	0.999999	0.998386	0.999983	0	25.4364	0	C1	Not Testis-specific Protein	NO
ENSG00000174788	PCP2	chr19:7696496-7698634	0.99638	0.998692	0.999753	0	110.042	0	C1	Not Testis-specific Protein	NO
ENSG00000175018	C10orf122	chr10:127265090-127371713	0.999988	0.999997	0.999905	0	9.62324	0	C1	Not Testis-specific Protein	NO
ENSG00000175820	CCDC168	chr13:103381800-103389159	0.999978	0.999279	0.999719	0.130796	17.0407	1.45644	C1	Not Testis-specific Protein	NO
ENSG00000177938	CAPZA3	chr12:18891044-18892121	0.999973	0.999978	0.999922	0	166.495	0	C1	Not Testis-specific Protein	NO
ENSG00000177992	FAM75E1	chr9:90497740-90503814	0.999988	0.999999	0.99998	0	6.06415	0	C1	Not Testis-specific Protein	NO
ENSG00000178997	EXD1	chr15:41474922-41522941	0.999995	0.99863	0.999794	0	15.0788	0	C1	Not Testis-specific Protein	NO
ENSG00000179397	C1orf101	chr1:244617678-244804479	0.968201	0.988957	0.994951	0	7.28991	0	C1	Not Testis-specific Protein	NO
ENSG00000180043	FAM71E2	chr19:55866275-55874628	0.999977	0.999706	0.999987	0	32.9397	0	C1	Not Testis-specific Protein	NO
ENSG00000181355	OFCC1	chr6:9596342-10211841	1	0.999955	0.999982	0	0.265156	0	C1	Not Testis-specific Protein	NO
ENSG00000181562	EDDM3A	chr14:21214050-21216539	0.989086	0.99282	1	0	1.15101	0	C1	Not Testis-specific Protein	NO
ENSG00000181626	ANKRD62	chr18:12093851-12129748	0.941097	0.987947	0.998545	0.731827	1.13678	3.12569	C1	Not Testis-specific Protein	NO
ENSG00000183476	SH2D7	chr15:78370149-78397251	0.94558	0.965061	0.998675	0	2.32126	0	C1	Not Testis-specific Protein	NO
ENSG00000183496	MEX3B	chr15:82334118-82338482	0.98833	0.981231	0.999595	0	40.9794	0	C1	Not Testis-specific Protein	NO
ENSG00000184166	OR1D2	chr17:2995351-2996290	1	0.957434	1	0.782918	0.248624	1.56285	C1	Not Testis-specific Protein	NO
ENSG00000184571	PIWIL3	chr22:25115000-25170687	0.999866	0.99915	0.99998	0	0.462859	0	C1	Not Testis-specific Protein	NO
ENSG00000185448	FAM47A	chrX:34147868-34150447	1	0.99977	0.999568	0	1.8353	0	C1	Not Testis-specific Protein	NO
ENSG00000185594	SPATA8	chr15:97326618-97328845	1	0.999966	0.999942	0	232.393	0	C1	Not Testis-specific Protein	NO
ENSG00000185888	PRSS38	chr1:228003393-228034171	1	0.99955	0.999953	0	3.57573	0	C1	Not Testis-specific Protein	NO
ENSG00000186393	KRT26	chr17:38922489-38928414	1	0.999691	1	0	0.526976	0	C1	Not Testis-specific Protein	NO
ENSG00000186471	AKAP14	chrX:119029799-119054679	0.999892	0.97923	0.999713	0	25.9455	0	C1	Not Testis-specific Protein	NO
ENSG00000186952	TMEM232	chr5:109624933-110074657	0.907505	0.908131	0.997845	0	3.03785	0	C1	Not Testis-specific Protein	NO
ENSG00000187105	HEATR4	chr14:73945188-74025651	0.961851	0.995668	0.99199	0	4.07255	0	C1	Not Testis-specific Protein	NO
ENSG00000187806	TMEM202	chr15:72690613-72700370	1	0.999999	0.999994	0	6.23262	0	C1	Not Testis-specific Protein	NO
ENSG00000187833	C2orf78	chr2:74011315-74044274	0.999999	1	0.999967	0	11.8554	0	C1	Not Testis-specific Protein	NO
ENSG00000188162	OTOG	chr11:17568919-17668697	0.922818	0.957393	0.999998	0	0.971344	0	C1	Not Testis-specific Protein	NO
ENSG00000188386	PPP3R2	chr9:104353896-104357283	0.999999	1	0.999949	0	32.7851	0	C1	Not Testis-specific Protein	NO
ENSG00000189023	MAGEB16	chrX:35816458-35821852	1	0.999784	0.999716	0	2.66304	0	C1	Not Testis-specific Protein	NO
ENSG00000189132	FAM47B	chrX:34960912-34963034	1	1	0.999979	0	8.96451	0	C1	Not Testis-specific Protein	NO
ENSG00000189139	FSCB	chr14:44973544-44976482	1	0.999961	0.999745	0	31.0572	0	C1	Not Testis-specific Protein	NO
ENSG00000189167	ZAR1L	chr13:32877836-32889481	0.999713	0.976904	0.997586	0	0.679764	0	C1	Not Testis-specific Protein	NO
ENSG00000189299	FOXR2	chrX:55649832-55652621	1	1	1	0	0.984088	0	C1	Not Testis-specific Protein	NO
ENSG00000196350	ZNF729	chr19:22469209-22499978	0.99997	0.967468	0.999353	0	0.904561	0	C1	Not Testis-specific Protein	NO
ENSG00000196431	CRYBA4	chr22:27017927-27026636	0.995513	0.948782	0.999223	0	1.64768	0	C1	Not Testis-specific Protein	NO
ENSG00000196834	POTEI	chr2:131217027-131267239	0.975836	0.915252	0.999888	0	1.37373	0	C1	Not Testis-specific Protein	NO
ENSG00000197416	FABP12	chr8:82437215-82443613	0.984102	0.998568	0.988679	0	3.02993	0	C1	Not Testis-specific Protein	NO
ENSG00000198173	FAM47C	chrX:37026431-37029739	0.99827	0.999654	1	0.265185	2.82093	1.35003	C1	Not Testis-specific Protein	NO
ENSG00000198754	OXCT2	chr1:40235194-40237020	0.997077	0.979246	0.999912	0	22.7813	0	C1	Not Testis-specific Protein	NO
ENSG00000203963	C1orf141	chr1:67557847-67697536	0.999771	0.930026	0.999881	0	3.24469	0	C1	Not Testis-specific Protein	NO
ENSG00000204052	LRRC73	chr6:43474706-43478424	0.985836	0.955518	0.999917	0.391178	75.2438	1.35003	C1	Not Testis-specific Protein	NO
ENSG00000204300	TMEM225	chr11:123753632-123756349	1	0.999999	1	0	9.87214	0	C1	Not Testis-specific Protein	NO
ENSG00000204311	DFNB59	chr2:179316162-179326117	0.906669	0.956968	0.991823	0	28.7711	0	C1	Not Testis-specific Protein	NO
ENSG00000204669	C9orf57	chr9:74666291-74687733	0.999997	0.999911	0.999989	0.763695	7.59044	1.56285	C1	Not Testis-specific Protein	NO
ENSG00000204961	PCDHA9	chr5:140227047-140391929	0.981018	0.961118	0.999741	0	0.435387	0	C1	Not Testis-specific Protein	NO
ENSG00000205177	C11orf91	chr11:33719806-33722347	0.994557	0.996225	0.997663	0	7.40428	0	C1	Not Testis-specific Protein	NO
ENSG00000205832	C16orf96	chr16:4606490-4650715	0.998424	0.996719	0.999774	0	11.8517	0	C1	Not Testis-specific Protein	NO
ENSG00000205838	TTC23L	chr5:34838937-34899561	0.978385	0.994831	0.999885	0.200979	9.00084	2.13145	C1	Not Testis-specific Protein	NO
ENSG00000205858	LRRC72	chr7:16566504-16621193	0.999981	0.999997	1	0	1.62884	0	C1	Not Testis-specific Protein	NO
ENSG00000214415	GNAT3	chr7:80087986-80141336	0.970461	0.920903	0.999999	0	0.127255	0	C1	Not Testis-specific Protein	NO
ENSG00000214842	RAD51AP2	chr2:17691850-17699706	0.999189	0.9991	0.999233	0	8.09563	0	C1	Not Testis-specific Protein	NO
ENSG00000215009	ACSM4	chr12:7456879-7481320	0.995746	0.999125	0.997757	0	0.738922	0	C1	Not Testis-specific Protein	NO
ENSG00000215372	ZNF705G	chr8:7213038-7243080	1	0.929159	0.999946	0	0.491801	0	C1	Not Testis-specific Protein	NO
ENSG00000217442	SYCE3	chr22:50989540-51001334	0.999876	0.999718	0.999934	0	95.6811	0	C1	Not Testis-specific Protein	NO
ENSG00000218823	PAPOLB	chr7:4897363-4901625	0.999978	0.999997	0.999923	0	10.6693	0	C1	Not Testis-specific Protein	NO
ENSG00000221843	C2orf16	chr2:27799388-27805588	0.998401	0.992088	0.996924	0	20.4735	0	C1	Not Testis-specific Protein	NO
ENSG00000226650	KIF4B	chr5:154393259-154397685	0.999962	0.999987	0.999912	0	2.39751	0	C1	Not Testis-specific Protein	NO
ENSG00000233436	BTBD18	chr11:57510985-57519253	0.993706	0.937543	0.998595	0	2.29947	0	C1	Not Testis-specific Protein	NO
ENSG00000240021	C1orf49	chr1:178482211-178517734	0.999992	0.999996	0.999906	0	18.5048	0	C1	Not Testis-specific Protein	NO
ENSG00000243978	RGAG1	chrX:109602043-109699562	0.99478	0.987231	0.999823	0	7.00755	0	C1	Not Testis-specific Protein	NO
ENSG00000249481	SPATS1	chr6:44310396-44344904	1	0.977916	0.999527	0	3.89545	0	C1	Not Testis-specific Protein	NO
ENSG00000249693	THEGL	chr4:57396774-57469673	0.997991	0.987079	0.99894	0.696029	3.82749	1.35003	C1	Not Testis-specific Protein	NO
ENSG00000255346	NOX5	chr15:69222863-69355083	0.996213	0.979063	0.992911	0	0.761618	0	C1	Not Testis-specific Protein	NO
ENSG00000142920	ADC	chr1:33546704-33586131	0.910077	0.901696	0.998239	0.247596	18.6048	1.35003	C1	Not Testis-specific Protein	NO
ENSG00000150076	C10orf68	chr10:32832296-33171802	0.993738	0.998383	0.999523	0	21.7379	0	C1	Not Testis-specific Protein	NO
ENSG00000154768	C17orf50	chr17:34087915-34092098	0.999965	0.999914	0.999965	0	77.2365	0	C1	Not Testis-specific Protein	NO
ENSG00000172653	C17orf66	chr17:34181954-34195895	0.999768	0.997313	0.999936	0	9.69253	0	C1	Not Testis-specific Protein	NO
ENSG00000185523	C1orf227	chr1:213003482-213020991	0.998458	0.99583	0.999973	0	8.46306	0	C1	Not Testis-specific Protein	NO
ENSG00000187533	C4orf40	chr4:70999332-71042516	1	0.999971	1	0	0.612956	0	C1	Not Testis-specific Protein	NO
ENSG00000185662	C5orf50	chr5:171212875-171221602	1	0.999982	1	0	22.1806	0	C1	Not Testis-specific Protein	NO
ENSG00000165120	C7orf45	chr7:129847699-129856683	0.999998	0.999982	0.999961	0	20.3918	0	C1	Not Testis-specific Protein	NO
ENSG00000215405	GOLGA6L6	chr15:20737093-20747114	1	0.997543	0.999929	0	1.4437	0	C1	Not Testis-specific Protein	NO
ENSG00000204495	PRAMEF13	chr1:13447413-13452656	1	0.999252	1	0	0.0759533	0	C1	Not Testis-specific Protein	NO
ENSG00000232040	SCAND3	chr6:28539406-28583989	0.971339	0.967363	0.991236	0	7.60201	0	C1	Not Testis-specific Protein	NO
ENSG00000243710	WDR65	chr1:43637819-43720029	0.988756	0.940094	0.992834	0	13.2779	0	C1	Not Testis-specific Protein	NO
ENSG00000197748	WDR96	chr10:105889645-105992120	0.969711	0.929401	0.994273	0	15.4184	0	C1	Not Testis-specific Protein	NO
ENSG00000130783	CCDC62	chr12:123258873-123312075	0.998919	0.999903	0.999968	0	17.7833	0	C1	Not Testis-specific Protein	YES
ENSG00000132554	RGS22	chr8:100973163-101143496	0.988313	0.98167	0.998578	0	34.1711	0	C1	Not Testis-specific Protein	YES
ENSG00000136231	IGF2BP3	chr7:23349827-23510086	0.993792	0.932554	0.978559	0	1.86289	0	C1	Not Testis-specific Protein	YES
ENSG00000150676	CCDC83	chr11:85566143-85631064	1	0.999999	0.999889	0	13.9507	0	C1	Not Testis-specific Protein	YES
ENSG00000155719	OTOA	chr16:21689834-21772050	0.994941	0.982536	0.996281	0	2.88422	0	C1	Not Testis-specific Protein	YES
ENSG00000164304	CAGE1	chr6:7326888-7389976	0.999991	0.999965	0.999022	0.604419	4.86304	1.45644	C1	Not Testis-specific Protein	YES
ENSG00000168491	CCDC110	chr4:186366335-186392913	0.992889	0.993902	0.999583	0	37.0972	0	C1	Not Testis-specific Protein	YES
ENSG00000168594	ADAM29	chr4:175750818-175899331	0.999925	0.999946	0.999856	0	15.8959	0	C1	Not Testis-specific Protein	YES
ENSG00000174016	FAM46D	chrX:79591002-79700810	0.999758	0.999761	0.999999	0	1.55642	0	C1	Not Testis-specific Protein	YES
ENSG00000175809	ZNF645	chrX:22291064-22292574	1	0.999943	0.999885	0	8.11394	0	C1	Not Testis-specific Protein	YES
ENSG00000177294	FBXO39	chr17:6679541-6700420	0.997018	0.998662	0.999927	0	13.5547	0	C1	Not Testis-specific Protein	YES
ENSG00000178093	TSSK6	chr19:19623226-19626838	0.976103	0.99916	0.999959	0	3.65232	0	C1	Not Testis-specific Protein	YES
ENSG00000181433	SAGE1	chrX:134971373-134995220	0.999779	0.999984	0.999409	0	3.78981	0	C1	Not Testis-specific Protein	YES
ENSG00000183831	ANKRD45	chr1:173578699-173639001	0.977579	0.915813	0.990317	0.741334	11.4802	1.35003	C1	Not Testis-specific Protein	YES
ENSG00000186007	LEMD1	chr1:205350505-205425082	0.999939	0.998781	0.999968	0	59.0674	0	C1	Not Testis-specific Protein	YES
ENSG00000205359	SLCO6A1	chr5:101707485-101834720	1	0.999961	0.999934	0	12.8999	0	C1	Not Testis-specific Protein	YES
ENSG00000011590	ZBTB32	chr19:36195428-36207940	0.999711	0.996943	0.999958	NA	47.6598	0	C1	No data	NO
ENSG00000069206	ADAM7	chr8:24298442-24384483	0.995225	0.999985	1	NA	1.18627	0	C1	No data	NO
ENSG00000073146	MOV10L1	chr22:50528307-50600119	0.991894	0.994108	0.999733	NA	14.6717	0	C1	No data	NO
ENSG00000080224	EPHA6	chr3:96533424-97471304	0.983976	0.94759	0.999685	NA	4.08516	0	C1	No data	NO
ENSG00000100583	SAMD15	chr14:77843031-77857840	0.971837	0.926384	0.999266	NA	13.0068	0	C1	No data	NO
ENSG00000101435	CST9L	chr20:23545368-23549386	1	0.999999	0.999934	NA	52.9148	0	C1	No data	NO
ENSG00000105011	ASF1B	chr19:14230320-14247768	0.988976	0.987907	0.952304	NA	33.1697	0	C1	No data	NO
ENSG00000105198	LGALS13	chr19:40093163-40098116	1	0.999221	1	NA	0.167335	0	C1	No data	NO
ENSG00000105982	RNF32	chr7:156432974-156469824	0.977328	0.999164	0.999357	NA	15.0337	0	C1	No data	NO
ENSG00000106410	NOBOX	chr7:144094332-144107320	1	0.99998	1	NA	0.474542	0	C1	No data	NO
ENSG00000112038	OPRM1	chr6:154331630-154568001	0.999082	0.972979	0.999849	NA	0.964249	0	C1	No data	NO
ENSG00000113525	IL5	chr5:131877135-131892530	0.999172	0.960235	0.99182	NA	2.87067	0	C1	No data	NO
ENSG00000121446	RGSL1	chr1:182419255-182529734	0.999999	0.999967	0.99889	NA	6.04785	0	C1	No data	NO
ENSG00000121570	DPPA4	chr3:109044987-109056419	0.960358	0.993461	0.997969	NA	3.03275	0	C1	No data	NO
ENSG00000123165	ACTRT1	chrX:127184942-127186382	1	0.999471	1	NA	4.64878	0	C1	No data	NO
ENSG00000123171	CCDC70	chr13:52436116-52440366	1	0.999999	0.999943	NA	101.01	0	C1	No data	NO
ENSG00000124900	SPRYD5	chr11:55650772-55659286	1	0.990528	1	NA	0.187309	0	C1	No data	NO
ENSG00000125388	GRK4	chr4:2965334-3042474	0.958519	0.956506	0.997477	NA	23.2137	0	C1	No data	NO
ENSG00000125533	BHLHE23	chr20:61637330-61638387	1	1	0.997277	NA	0.233351	0	C1	No data	NO
ENSG00000127423	C1orf135	chr1:26158413-26185903	0.988678	0.902694	0.988273	NA	10.196	0	C1	No data	NO
ENSG00000128408	RIBC2	chr22:45809571-45828376	0.995997	0.991905	0.998892	NA	21.2963	0	C1	No data	NO
ENSG00000134249	ADAM30	chr1:120436155-120439118	1	1	0.99989	NA	14.3937	0	C1	No data	NO
ENSG00000135222	CSN2	chr4:70820973-70826725	1	0.904644	1	NA	0.121534	0	C1	No data	NO
ENSG00000135451	TROAP	chr12:49717018-49725514	0.923867	0.991621	0.944074	NA	14.092	0	C1	No data	NO
ENSG00000138068	SULT6B1	chr2:37394962-37423741	1	0.999791	1	NA	0.596492	0	C1	No data	NO
ENSG00000139714	MORN3	chr12:122089023-122110537	0.998979	0.985929	0.999953	NA	50.7559	0	C1	No data	NO
ENSG00000142513	ACPT	chr19:51293671-51298481	0.996322	0.976149	0.999976	NA	2.79654	0	C1	No data	NO
ENSG00000142698	C1orf94	chr1:34632483-34684732	0.999828	0.996316	0.999954	NA	12.2332	0	C1	No data	NO
ENSG00000143450	OAZ3	chr1:151735444-151743808	0.997959	0.995358	0.999342	NA	53.3718	0	C1	No data	NO
ENSG00000144395	CCDC150	chr2:197504277-197628214	0.991496	0.961289	0.985788	NA	8.6168	0	C1	No data	NO
ENSG00000145975	FAM217A	chr6:4049667-4087578	0.999297	0.928592	0.994669	NA	15.0907	0	C1	No data	NO
ENSG00000148832	PAOX	chr10:135192694-135205198	0.955172	0.91231	0.990007	NA	41.7839	0	C1	No data	NO
ENSG00000149548	CCDC15	chr11:124824016-124911385	0.968241	0.980544	0.989754	NA	8.97298	0	C1	No data	NO
ENSG00000152592	DMP1	chr4:88571458-88585513	0.998309	0.995742	0.999955	NA	0.810176	0	C1	No data	NO
ENSG00000153498	SPACA7	chr13:113030632-113089003	1	0.999996	0.999895	NA	59.6481	0	C1	No data	NO
ENSG00000154920	EME1	chr17:48450580-48458844	0.974461	0.978566	0.993019	NA	7.87344	0	C1	No data	NO
ENSG00000159224	GIP	chr17:47035915-47045958	1	0.985584	0.947879	NA	0.411326	0	C1	No data	NO
ENSG00000159374	C2orf65	chr2:74785009-74875465	0.93446	0.963134	0.989364	NA	5.61608	0	C1	No data	NO
ENSG00000159495	TGM7	chr15:43568477-43594453	0.99333	0.958158	0.998812	NA	1.13648	0	C1	No data	NO
ENSG00000161652	IZUMO2	chr19:50655804-50666452	0.999998	0.999941	0.999939	NA	46.2165	0	C1	No data	NO
ENSG00000161973	CCDC42	chr17:8633251-8648537	0.999996	0.999992	0.999873	NA	68.2858	0	C1	No data	NO
ENSG00000162620	LRRIQ3	chr1:74491698-74663871	0.995462	0.994288	0.999732	NA	4.09132	0	C1	No data	NO
ENSG00000162753	SLC9C2	chr1:173469602-173572233	0.995597	0.986775	0.998274	NA	2.96315	0	C1	No data	NO
ENSG00000162779	AXDND1	chr1:179334854-179523870	0.998083	0.998444	0.949591	NA	7.89908	0	C1	No data	NO
ENSG00000163012	ZSWIM2	chr2:187692561-187713935	0.983248	0.999809	0.999366	NA	3.03697	0	C1	No data	NO
ENSG00000163239	TDRD10	chr1:154474694-154520623	0.955118	0.914548	0.993893	NA	50.2983	0	C1	No data	NO
ENSG00000163357	DCST1	chr1:155006299-155023406	0.95375	0.986547	0.999863	NA	6.22067	0	C1	No data	NO
ENSG00000163705	C3orf24	chr3:10123000-10149915	1	0.997252	0.999891	NA	42.0927	0	C1	No data	NO
ENSG00000163885	CCDC37	chr3:126113781-126155399	0.997001	0.924634	0.995822	NA	13.5932	0	C1	No data	NO
ENSG00000164037	SLC9B1	chr4:103806204-103940896	0.996928	0.995666	0.999552	NA	12.9764	0	C1	No data	NO
ENSG00000164404	GDF9	chr5:132196872-132202576	0.96031	0.921307	0.996563	NA	7.9539	0	C1	No data	NO
ENSG00000164508	HIST1H2AA	chr6:25726290-25726790	0.999976	1	1	NA	5.38906	0	C1	No data	NO
ENSG00000165807	PPP1R36	chr14:65016619-65056098	0.988494	0.995458	0.999006	NA	28.293	0	C1	No data	NO
ENSG00000166220	C10orf27	chr10:72530994-72545157	0.99996	0.996775	0.999425	NA	15.8062	0	C1	No data	NO
ENSG00000166323	C11orf65	chr11:108179245-108338258	0.994496	0.998157	0.99947	NA	10.5166	0	C1	No data	NO
ENSG00000166546	BEAN1	chr16:66461199-66527432	0.928933	0.934755	0.99513	NA	1.20246	0	C1	No data	NO
ENSG00000167531	LALBA	chr12:48961466-48963849	1	0.999694	1	NA	0.980056	0	C1	No data	NO
ENSG00000170516	COX7B2	chr4:46736843-46911252	1	0.999987	0.999777	NA	34.0121	0	C1	No data	NO
ENSG00000171102	OBP2B	chr9:136080663-136084630	0.974962	0.919374	0.999864	NA	6.79078	0	C1	No data	NO
ENSG00000171872	KLF17	chr1:44584521-44600812	0.998343	0.976072	0.99977	NA	9.71398	0	C1	No data	NO
ENSG00000172421	EFCAB3	chr17:60447578-60493837	1	0.999853	0.999992	NA	1.67914	0	C1	No data	NO
ENSG00000173464	RNASE11	chr14:21051053-21078043	1	0.999987	0.999967	NA	25.5843	0	C1	No data	NO
ENSG00000173894	CBX2	chr17:77751930-77761782	0.954561	0.917779	0.978363	NA	12.087	0	C1	No data	NO
ENSG00000174225	ARL13A	chrX:100224696-100245818	0.998357	0.999585	0.999894	NA	5.91526	0	C1	No data	NO
ENSG00000175449	RFESD	chr5:94982457-95020477	0.925631	0.97096	0.960888	NA	3.1004	0	C1	No data	NO
ENSG00000176040	TMPRSS7	chr3:111753689-111800116	0.965365	0.992662	0.998644	NA	0.736053	0	C1	No data	NO
ENSG00000176083	ZNF683	chr1:26688124-26701013	0.999887	0.997225	0.999732	NA	34.1624	0	C1	No data	NO
ENSG00000176302	FOXR1	chr11:118842416-118852001	0.999819	0.999175	0.999999	NA	4.61827	0	C1	No data	NO
ENSG00000176979	TRIM60	chr4:165953104-165962896	0.999982	0.999995	0.999998	NA	1.14713	0	C1	No data	NO
ENSG00000177143	CETN1	chr18:580366-581524	1	0.999994	0.999936	NA	164.298	0	C1	No data	NO
ENSG00000178287	SPAG11A	chr8:7705397-7726389	1	0.999994	1	NA	0.0148367	0	C1	No data	NO
ENSG00000178460	C8orf45	chr8:67782983-67834283	0.9828	0.989805	0.997888	NA	4.49303	0	C1	No data	NO
ENSG00000179071	CCDC89	chr11:85394892-85397320	0.989401	0.933173	0.99959	NA	20.4157	0	C1	No data	NO
ENSG00000179709	NLRP8	chr19:56459197-56499995	0.966434	0.988792	0.998966	NA	0.105868	0	C1	No data	NO
ENSG00000179873	NLRP11	chr19:56296769-56348166	0.992382	0.943637	0.992267	NA	1.37089	0	C1	No data	NO
ENSG00000183066	WBP2NL	chr22:42394728-42454460	0.990865	0.994178	0.999715	NA	15.5396	0	C1	No data	NO
ENSG00000183318	SPDYE4	chr17:8656423-8661877	0.99988	0.99989	0.999982	NA	5.33652	0	C1	No data	NO
ENSG00000183559	C10orf120	chr10:124457224-124459338	1	0.999999	0.999915	NA	24.2457	0	C1	No data	NO
ENSG00000183654	2011-03-10	chr5:16067247-16180871	0.993807	0.998865	0.999987	NA	38.0059	0	C1	No data	NO
ENSG00000183706	OR4N4	chr15:22382381-22383507	0.999991	1	0.999565	NA	10.766	0	C1	No data	NO
ENSG00000183850	ZNF730	chr19:23258011-23330021	0.978678	0.956732	0.952637	NA	2.05701	0	C1	No data	NO
ENSG00000183862	CNGA2	chrX:150906922-150913776	1	1	0.983349	NA	0.252686	0	C1	No data	NO
ENSG00000184361	TEX34	chr17:43331759-43339479	0.999949	0.999684	0.999961	NA	35.3305	0	C1	No data	NO
ENSG00000184478	OR56A3	chr11:5968569-5969591	1	1	1	NA	0.108702	0	C1	No data	NO
ENSG00000185958	FAM186A	chr12:50720012-50790405	0.999529	0.979791	0.99821	NA	11.4887	0	C1	No data	NO
ENSG00000186103	ARGFX	chr3:121289550-121305481	1	0.923894	0.999999	NA	0.227187	0	C1	No data	NO
ENSG00000188306	LRRIQ4	chr3:169539709-169555563	0.995104	0.993411	0.999744	NA	2.58576	0	C1	No data	NO
ENSG00000188368	PRR19	chr19:42806249-42814973	0.993252	0.991665	0.995882	NA	14.1561	0	C1	No data	NO
ENSG00000188909	BSX	chr11:122848277-122852428	1	0.966076	1	NA	0.175186	0	C1	No data	NO
ENSG00000189037	DUSP21	chrX:44703248-44704130	0.99997	1	1	NA	7.21737	0	C1	No data	NO
ENSG00000189134	NKAPL	chr6:28227097-28228736	0.985181	0.972034	0.999776	NA	30.3396	0	C1	No data	NO
ENSG00000196388	INCA1	chr17:4891424-4900905	0.963816	0.971851	0.995675	NA	40.547	0	C1	No data	NO
ENSG00000197889	MEIG1	chr10:15001437-15030049	0.994905	0.965194	0.999618	NA	5.53664	0	C1	No data	NO
ENSG00000203909	DPPA5	chr6:74062784-74064018	0.999821	0.992551	1	NA	1.12207	0	C1	No data	NO
ENSG00000204246	OR13C3	chr9:107298029-107299137	1	1	1	NA	0.100331	0	C1	No data	NO
ENSG00000204334	AC007405.7	chr2:171640295-171655481	0.999204	0.996734	0.999257	NA	155.216	0	C1	No data	NO
ENSG00000204694	OR11A1	chr6:29393280-29424848	1	0.999905	1	NA	0.231551	0	C1	No data	NO
ENSG00000204897	KRT25	chr17:38904272-38911584	0.990321	0.998967	0.999992	NA	0.979862	0	C1	No data	NO
ENSG00000213471	TTLL13	chr15:90792761-90808199	0.999128	0.999838	0.999926	NA	8.50491	0	C1	No data	NO
ENSG00000214681	IQCF5	chr3:51907736-51909600	1	1	0.999981	NA	59.3571	0	C1	No data	NO
ENSG00000214866	DCDC2C	chr2:3751452-3836122	0.958037	0.999568	0.998988	NA	2.65801	0	C1	No data	NO
ENSG00000214946	TBC1D26	chr17:15635560-15649476	0.998726	0.997102	0.999445	NA	1.71996	0	C1	No data	NO
ENSG00000215186	GOLGA6B	chr15:72947078-72958735	0.997264	0.978286	0.998953	NA	1.9625	0	C1	No data	NO
ENSG00000227059	AC226150.2	chr12:133794897-133812681	1	0.999931	1	NA	3.80077	0	C1	No data	NO
ENSG00000229972	IQCF3	chr3:51851619-51864876	1	1	0.999996	NA	38.3999	0	C1	No data	NO
ENSG00000242715	CCDC169	chr13:36801181-36871977	0.998596	0.997334	0.999974	NA	4.94387	0	C1	No data	NO
ENSG00000243543	WFDC6	chr20:44162834-44168134	0.999954	0.9834	0.999444	NA	24.8144	0	C1	No data	NO
ENSG00000248099	INSL3	chr19:17927320-17932383	0.999641	0.99952	0.999991	NA	80.65	0	C1	No data	NO
ENSG00000248483	POU5F2	chr5:93070507-93077343	0.999886	1	0.999946	NA	12.0775	0	C1	No data	NO
ENSG00000259060	AL163195.3	chr14:21051050-21077954	1	0.999835	0.999998	NA	12.4701	0	C1	No data	NO
ENSG00000129673	AANAT	chr17:74449432-74466199	0.978736	0.918533	0.995806	NA	2.45677	NA	C1	No data	NO
ENSG00000143994	ABHD1	chr2:27346681-27353680	0.998377	0.993516	0.999848	NA	46.3842	NA	C1	No data	NO
ENSG00000234469	AC002365.1	chrX:9935391-9936134	0.987486	0.96416	1	NA	1.81245	NA	C1	No data	NO
ENSG00000005189	AC004381.6	chr16:20817750-20860987	0.999099	0.999664	0.999938	NA	179.511	NA	C1	No data	NO
ENSG00000237896	AC005008.2	chr7:80804823-80828431	1	0.999999	1	NA	1.13955	NA	C1	No data	NO
ENSG00000222012	AC005481.5	chr7:157406714-157411457	0.962003	0.901199	0.996249	NA	2.9954	NA	C1	No data	NO
ENSG00000236669	AC006372.1	chr7:157318476-157320019	0.989213	0.98841	1	NA	0.78596	NA	C1	No data	NO
ENSG00000230000	AC006455.1	chr7:62809238-62812151	1	1	0.999877	NA	2.44306	NA	C1	No data	NO
ENSG00000234409	AC006547.14	chr22:20135949-20138399	0.960086	0.974751	0.997495	NA	52.4054	NA	C1	No data	NO
ENSG00000235478	AC006946.15	chr22:17602475-17612994	0.982057	0.985072	0.999976	NA	10.1534	NA	C1	No data	NO
ENSG00000166329	AC007431.1	chr17:55821841-55822673	1	1	1	NA	28.5167	NA	C1	No data	NO
ENSG00000223874	AC007557.1	chr2:217735494-217736362	1	0.999999	0.999934	NA	279.822	NA	C1	No data	NO
ENSG00000188280	AC007731.1	chr22:20692437-20716938	1	0.999963	0.999893	NA	1.6777	NA	C1	No data	NO
ENSG00000161103	AC008103.5	chr22:18834323-18848562	0.999991	0.978713	0.999866	NA	34.2303	NA	C1	No data	NO
ENSG00000182824	AC008132.1	chr22:18721426-18745407	0.999955	0.999978	0.999397	NA	2.96011	NA	C1	No data	NO
ENSG00000231031	AC008271.1	chr2:15830905-15884463	1	0.99865	0.999992	NA	0.442181	NA	C1	No data	NO
ENSG00000183470	AC009365.3	chr7:132333552-132413528	1	0.999969	0.999999	NA	0.710797	NA	C1	No data	NO
ENSG00000218819	AC010872.2	chr2:21346788-21366144	0.996843	0.999346	0.999709	NA	2.04512	NA	C1	No data	NO
ENSG00000213922	AC011500.1	chr19:39930211-39932082	0.997768	0.920865	1	NA	2.51809	NA	C1	No data	NO
ENSG00000230031	AC012414.1	chr15:21040700-21071643	1	0.999969	0.998951	NA	0.455372	NA	C1	No data	NO
ENSG00000184761	AC013269.5	chr2:131296667-131307456	1	0.999899	0.999996	NA	0.196924	NA	C1	No data	NO
ENSG00000186235	AC016757.3	chr2:239133192-239140318	0.96644	0.954258	0.999467	NA	11.2377	NA	C1	No data	NO
ENSG00000204752	AC025278.1	chr19:7011513-7013338	1	0.999999	0.999991	NA	11.0907	NA	C1	No data	NO
ENSG00000214978	AC027045.1	chr17:9694543-9725388	1	0.996724	0.999999	NA	0.0999163	NA	C1	No data	NO
ENSG00000237452	AC074212.3	chr19:46236508-46267792	1	0.999836	0.999982	NA	7.03765	NA	C1	No data	NO
ENSG00000205971	AC074389.6	chr7:1732445-1733961	0.999929	0.952046	1	NA	0.729655	NA	C1	No data	NO
ENSG00000255378	AC084121.16	chr8:7636112-7638935	1	0.998471	0.999758	NA	0.072696	NA	C1	No data	NO
ENSG00000182053	AC084851.1	chr11:49050503-49059579	1	0.997562	1	NA	0.0998568	NA	C1	No data	NO
ENSG00000220256	AC093802.1	chr2:240684553-240724577	0.987595	0.98327	0.999878	NA	0.136454	NA	C1	No data	NO
ENSG00000228075	AC100775.1	chr18:54814292-54817531	1	1	0.99998	NA	577.311	NA	C1	No data	NO
ENSG00000178404	AC100788.1	chr17:76866991-76899299	0.999823	0.999799	0.999906	NA	26.7841	NA	C1	No data	NO
ENSG00000227011	AC102948.1	chr17:51062879-51065012	1	1	1	NA	9.32928	NA	C1	No data	NO
ENSG00000226364	AC102948.2	chr17:50939480-50976948	1	0.999997	0.998302	NA	3.18063	NA	C1	No data	NO
ENSG00000230891	AC103588.1	chr3:25900023-25915191	1	0.999993	0.999999	NA	2.97896	NA	C1	No data	NO
ENSG00000237524	AC114783.1	chr2:127656471-127659673	1	1	0.999989	NA	40.5423	NA	C1	No data	NO
ENSG00000205456	AC133485.1	chr16:32264039-32267240	0.990285	0.998366	0.997502	NA	4.99124	NA	C1	No data	NO
ENSG00000183704	AC134882.1	chrY:13496240-13524717	1	0.999793	0.933521	NA	0.0156569	NA	C1	No data	NO
ENSG00000228259	AC136604.1	chr5:179078297-179079445	1	0.976398	0.997593	NA	3.33704	NA	C1	No data	NO
ENSG00000226490	AC138647.1	chr8:142524737-142528837	0.99977	1	0.999997	NA	10.023	NA	C1	No data	NO
ENSG00000183292	AC140481.2	chr2:131328401-131341734	0.999991	0.99991	0.999829	NA	2.34823	NA	C1	No data	NO
ENSG00000134007	ADAM20	chr14:70989074-71001732	0.993873	0.999316	0.99996	NA	4.14568	NA	C1	No data	NO
ENSG00000259003	AE000662.92	chr14:23025533-23027939	0.997149	0.983305	0.999535	NA	0.677718	NA	C1	No data	NO
ENSG00000084693	AGBL5	chr2:27265231-27293490	0.960782	0.967058	0.998978	NA	106.69	NA	C1	No data	NO
ENSG00000204038	AL359195.1	chr10:82009465-82013395	0.999991	1	1	NA	4.61194	NA	C1	No data	NO
ENSG00000198250	ANTXRL	chr10:47657580-47701443	0.998453	0.998187	0.999869	NA	13.3042	NA	C1	No data	NO
ENSG00000223417	AP005814.1	chr11:89644278-89654935	1	0.924042	0.99998	NA	0.0508485	NA	C1	No data	NO
ENSG00000123594	ATXN3L	chrX:13336769-13338518	1	1	0.999927	NA	3.42631	NA	C1	No data	NO
ENSG00000143032	BARHL2	chr1:91177095-91182794	0.999933	0.999994	0.999997	NA	3.16129	NA	C1	No data	NO
ENSG00000188848	BEND4	chr4:42112954-42154895	0.982577	0.997153	0.999739	NA	6.44953	NA	C1	No data	NO
ENSG00000163098	BIRC8	chr19:53792855-53794875	1	0.99997	0.999973	NA	6.79986	NA	C1	No data	NO
ENSG00000183753	BPY2	chrY:25119965-25151612	1	0.999998	0.999961	NA	0.0797679	NA	C1	No data	NO
ENSG00000188334	BSPH1	chr19:48471302-48495427	1	0.999997	0.987548	NA	0.0232994	NA	C1	No data	NO
ENSG00000137707	BTG4	chr11:111338250-111383079	0.999997	0.997255	0.999934	NA	11.2383	NA	C1	No data	NO
ENSG00000235931	C10orf40	chr10:61715187-61720671	1	0.99996	0.999927	NA	2.45554	NA	C1	No data	NO
ENSG00000178645	C10orf53	chr10:50887696-50918307	1	0.999921	0.999875	NA	2.54596	NA	C1	No data	NO
ENSG00000179133	C10orf67	chr10:23556123-23633774	0.906872	0.981219	0.929548	NA	2.6916	NA	C1	No data	NO
ENSG00000165863	C10orf82	chr10:118423206-118429775	0.976042	0.995495	0.999953	NA	44.3898	NA	C1	No data	NO
ENSG00000182645	C10orf96	chr10:118083939-118139541	0.999995	0.999997	0.999978	NA	12.4315	NA	C1	No data	NO
ENSG00000180878	C11orf42	chr11:6226795-6232362	0.999652	0.955302	0.999932	NA	26.4848	NA	C1	No data	NO
ENSG00000165490	C11orf82	chr11:82611016-82669319	0.957602	0.94611	0.971069	NA	3.42646	NA	C1	No data	NO
ENSG00000234776	C11orf94	chr11:45928084-45928833	0.999924	0.999798	0.999915	NA	32.8111	NA	C1	No data	NO
ENSG00000197651	C12orf12	chr12:91299398-91348953	1	0.999999	0.999969	NA	37.7072	NA	C1	No data	NO
ENSG00000180116	C12orf40	chr12:40019968-40302102	0.999917	0.998902	1	NA	1.61573	NA	C1	No data	NO
ENSG00000179088	C12orf42	chr12:103631368-103889749	0.999936	0.999777	0.999969	NA	7.92657	NA	C1	No data	NO
ENSG00000177627	C12orf54	chr12:48876285-48890295	0.998523	0.999824	0.999472	NA	20.2573	NA	C1	No data	NO
ENSG00000215277	C14orf164	chr14:23654524-23742686	0.960821	0.961888	0.999961	NA	4.60787	0	C1	No data	NO
ENSG00000100565	C14orf166B	chr14:77292714-77336645	0.999865	0.99677	0.9999	NA	11.4055	NA	C1	No data	NO
ENSG00000185823	C15orf2	chr15:24920540-24928593	0.974945	0.979936	0.999311	NA	3.54503	NA	C1	No data	NO
ENSG00000183643	C15orf32	chr15:93014883-93044347	1	0.990707	0.999999	NA	0.6509	NA	C1	No data	NO
ENSG00000215131	C16orf90	chr16:3543483-3545480	0.999998	0.999734	0.999983	NA	39.2139	NA	C1	No data	NO
ENSG00000167194	C16orf92	chr16:30034654-30039057	0.997785	1	0.999998	NA	8.12393	NA	C1	No data	NO
ENSG00000231256	C17orf105	chr17:41857802-41864980	1	0.999668	0.997774	NA	68.6319	NA	C1	No data	NO
ENSG00000184560	C17orf74	chr17:7328933-7330887	1	0.999996	0.999973	NA	117.769	NA	C1	No data	NO
ENSG00000167230	C17orf78	chr17:35732927-35749662	0.987444	0.927483	0.999925	NA	1.28232	NA	C1	No data	NO
ENSG00000214556	C17orf98	chr17:36991340-36997708	0.999981	0.999982	0.999898	NA	14.4338	0	C1	No data	NO
ENSG00000206026	C18orf62	chr18:73121430-73139658	0.999815	0.9996	0.999872	NA	1.76025	NA	C1	No data	NO
ENSG00000198723	C19orf45	chr19:7557861-7573336	0.990693	0.996143	0.999751	NA	15.2725	NA	C1	No data	NO
ENSG00000188032	C19orf67	chr19:14192430-14196687	0.998109	0.999803	0.999772	NA	5.17479	NA	C1	No data	NO
ENSG00000179213	C19orf75	chr19:51749602-51772584	1	0.999987	0.999535	NA	10.6997	NA	C1	No data	NO
ENSG00000173728	C1orf100	chr1:244515936-244552965	0.999531	0.99995	0.999924	NA	15.159	NA	C1	No data	NO
ENSG00000171722	C1orf111	chr1:162342992-162346660	0.999653	0.999534	0.99997	NA	35.4139	NA	C1	No data	NO
ENSG00000203910	C1orf146	chr1:92683496-92711370	0.999132	0.999708	0.999996	NA	3.55273	NA	C1	No data	NO
ENSG00000215910	C1orf167	chr1:11821843-11849642	0.999995	0.999354	0.999863	NA	12.2709	NA	C1	No data	NO
ENSG00000180869	C1orf180	chr1:85093912-85100703	0.940203	0.987757	0.995717	NA	0.771223	NA	C1	No data	NO
ENSG00000163467	C1orf182	chr1:156307104-156316786	0.999993	0.999998	0.999972	NA	350.608	NA	C1	No data	NO
ENSG00000204006	C1orf185	chr1:51567905-51613752	1	0.999964	1	NA	11.396	NA	C1	No data	NO
ENSG00000163263	C1orf189	chr1:154171847-154178809	0.999589	0.911988	0.999803	NA	13.0414	NA	C1	No data	NO
ENSG00000258713	C20orf141	chr20:2795632-2796479	0.999998	0.999939	0.999994	NA	95.7683	NA	C1	No data	NO
ENSG00000125975	C20orf173	chr20:34111013-34117481	1	0.999817	0.999951	NA	25.336	NA	C1	No data	NO
ENSG00000125899	C20orf187	chr20:11008407-11010014	1	0.99994	1	NA	1.76216	NA	C1	No data	NO
ENSG00000125531	C20orf195	chr20:62184372-62188061	0.999928	0.999291	0.999976	NA	102.202	NA	C1	No data	NO
ENSG00000168746	C20orf62	chr20:43080623-43093984	0.99039	0.901307	0.995736	NA	1.36892	NA	C1	No data	NO
ENSG00000132631	C20orf79	chr20:18794369-18795033	1	1	0.999969	NA	46.4711	NA	C1	No data	NO
ENSG00000229086	C21orf54	chr21:34537775-34542541	1	0.999997	1	NA	9.99772	NA	C1	No data	NO
ENSG00000128346	C22orf23	chr22:38339527-38349676	0.952463	0.971476	0.9991	NA	72.4931	NA	C1	No data	NO
ENSG00000205856	C22orf42	chr22:32544992-32555309	0.993669	0.99757	0.99423	NA	11.1641	NA	C1	No data	NO
ENSG00000189269	C22orf43	chr22:23950638-23974508	0.997293	0.999184	0.999432	NA	39.9016	NA	C1	No data	NO
ENSG00000172073	C2orf51	chr2:88824168-88829102	1	1	0.999839	NA	65.0496	NA	C1	No data	NO
ENSG00000239605	C2orf61	chr2:47272676-47382517	1	0.999449	0.999097	NA	4.0457	NA	C1	No data	NO
ENSG00000177994	C2orf73	chr2:54557170-54610879	0.995193	0.997609	0.999954	NA	10.4072	NA	C1	No data	NO
ENSG00000186453	C2orf84	chr2:24397937-24423718	0.993716	0.989695	0.999861	NA	18.4055	NA	C1	No data	NO
ENSG00000214324	C3orf56	chr3:126911973-126917025	1	1	1	NA	0.767569	NA	C1	No data	NO
ENSG00000197826	C4orf22	chr4:81256873-81884910	0.99959	0.93402	0.999767	NA	3.1714	NA	C1	No data	NO
ENSG00000164123	C4orf45	chr4:159814285-159959912	0.998428	0.998655	0.998785	NA	7.86771	NA	C1	No data	NO
ENSG00000205129	C4orf47	chr4:186347393-186370980	0.906721	0.920558	0.988067	NA	13.571	NA	C1	No data	NO
ENSG00000237136	C4orf51	chr4:146601355-146692184	0.999996	0.998629	0.999801	NA	4.12254	NA	C1	No data	NO
ENSG00000196900	C5orf48	chr5:125967413-125971979	0.999714	0.999989	0.999994	NA	11.6575	NA	C1	No data	NO
ENSG00000187658	C5orf52	chr5:157098560-157107151	0.999448	0.999847	0.999966	NA	27.0339	NA	C1	No data	NO
ENSG00000204661	C5orf60	chr5:179068544-179072047	0.999992	0.999008	0.999961	NA	18.25	NA	C1	No data	NO
ENSG00000185689	C6orf201	chr6:4079439-4131185	0.999844	0.999939	0.999926	NA	28.0026	NA	C1	No data	NO
ENSG00000203778	C6orf225	chr6:112408801-112423993	0.956735	0.968153	0.998519	NA	94.5025	NA	C1	No data	NO
ENSG00000137434	C6orf52	chr6:10671650-10695030	0.960783	0.964864	0.993823	NA	9.32441	NA	C1	No data	NO
ENSG00000203711	C6orf99	chr6:159290970-159331385	0.999839	0.999876	0.999911	NA	52.4694	NA	C1	No data	NO
ENSG00000170279	C7orf33	chr7:148287656-148312952	1	0.96379	0.918969	NA	0.20287	NA	C1	No data	NO
ENSG00000165131	C7orf34	chr7:142636439-142637955	0.999962	0.999973	0.999991	NA	47.3457	NA	C1	No data	NO
ENSG00000164645	C7orf62	chr7:88423419-88425035	0.999972	0.999874	0.999148	NA	16.3194	NA	C1	No data	NO
ENSG00000205174	C7orf66	chr7:108524031-108524644	1	1	1	NA	1.13071	NA	C1	No data	NO
ENSG00000222004	C7orf71	chr7:26677489-26686889	0.999688	0.93054	0.999856	NA	3.60734	NA	C1	No data	NO
ENSG00000164500	C7orf72	chr7:50135631-50199426	0.999215	0.999956	0.999811	NA	2.29135	NA	C1	No data	NO
ENSG00000171060	C8orf74	chr8:10530146-10558103	0.999364	0.99999	0.99995	NA	2.63298	NA	C1	No data	NO
ENSG00000204930	C9orf128	chr9:35816387-35828744	0.999556	0.997474	0.999703	NA	11.1858	NA	C1	No data	NO
ENSG00000187753	C9orf153	chr9:88835179-88874572	0.999939	0.984827	0.999202	NA	10.0738	NA	C1	No data	NO
ENSG00000197768	C9orf173	chr9:140145712-140147934	0.996408	0.997964	0.998787	NA	55.3583	NA	C1	No data	NO
ENSG00000157653	C9orf43	chr9:116172333-116191964	0.998181	0.998833	0.999914	NA	37.2911	NA	C1	No data	NO
ENSG00000224854	C9orf53	chr9:21967136-21967738	0.951127	1	1	NA	0.654942	NA	C1	No data	NO
ENSG00000198870	C9orf96	chr9:136243116-136271220	0.976813	0.95272	0.996324	NA	6.49322	NA	C1	No data	NO
ENSG00000175294	CATSPER1	chr11:65784222-65793988	0.999153	0.977368	0.992816	NA	14.8896	NA	C1	No data	NO
ENSG00000152705	CATSPER3	chr5:134303595-134347392	0.992767	0.994484	0.999718	NA	25.9577	NA	C1	No data	NO
ENSG00000188782	CATSPER4	chr1:26517051-26529459	0.999958	0.999697	0.999953	NA	13.7657	NA	C1	No data	NO
ENSG00000204659	CBY3	chr5:179105583-179107975	0.995828	0.996864	1	NA	4.73904	NA	C1	No data	NO
ENSG00000161180	CCDC116	chr22:21987004-21991616	0.994985	0.998	0.999851	NA	19.9262	NA	C1	No data	NO
ENSG00000205212	CCDC144NL	chr17:20739759-20799453	0.955465	0.996462	0.999665	NA	1.48667	NA	C1	No data	NO
ENSG00000255181	CCDC166	chr8:144788863-144790279	0.999898	0.999099	0.999954	NA	2.52491	NA	C1	No data	NO
ENSG00000165972	CCDC38	chr12:96260825-96336752	0.997828	0.995349	0.999286	NA	5.28243	NA	C1	No data	NO
ENSG00000216937	CCDC7	chr10:32735067-32863492	0.963897	0.998939	0.999481	NA	10.5916	NA	C1	No data	NO
ENSG00000206531	CD200R1L	chr3:112534555-112565703	1	0.990827	0.999955	NA	2.06789	NA	C1	No data	NO
ENSG00000158402	CDC25C	chr5:137620953-137674044	0.994836	0.998671	0.990119	NA	10.7368	NA	C1	No data	NO
ENSG00000100526	CDKN3	chr14:54863566-54886936	0.998325	0.998027	0.997375	NA	52.7366	NA	C1	No data	NO
ENSG00000214819	CDRT15L2	chr17:20483036-20484224	1	0.998738	0.999944	NA	11.9783	NA	C1	No data	NO
ENSG00000172352	CDY1B	chrY:26191375-26194166	1	1	0.999913	NA	0.00539105	NA	C1	No data	NO
ENSG00000182415	CDY2A	chrY:20137666-20140477	1	1	1	NA	0.0503914	NA	C1	No data	NO
ENSG00000129873	CDY2B	chrY:19989289-19992100	1	1	1	NA	0.00645368	NA	C1	No data	NO
ENSG00000104818	CGB2	chr19:49535168-49536495	0.994673	0.986934	0.999919	NA	0.492416	NA	C1	No data	NO
ENSG00000141977	CIB3	chr19:16272178-16284336	0.999169	0.996476	0.999993	NA	0.545913	NA	C1	No data	NO
ENSG00000157884	CIB4	chr2:26804069-26864236	0.986257	0.99393	0.999951	NA	10.0697	NA	C1	No data	NO
ENSG00000160318	CLDND2	chr19:51870351-51872257	0.992365	0.926237	0.998818	NA	24.1238	NA	C1	No data	NO
ENSG00000198178	CLEC4C	chr12:7882010-7904201	0.99955	0.989423	0.986601	NA	0.418823	NA	C1	No data	NO
ENSG00000249581	CLRN2	chr4:17516787-17528727	0.978237	0.999195	0.999293	NA	0.15277	NA	C1	No data	NO
ENSG00000140932	CMTM2	chr16:66613350-66622178	0.999991	0.999353	0.999972	NA	492.239	NA	C1	No data	NO
ENSG00000176571	CNBD1	chr8:87878669-88627447	0.999996	0.999936	0.999936	NA	2.89264	NA	C1	No data	NO
ENSG00000176563	CNTD1	chr17:40950809-40963605	0.999265	0.998707	0.999928	NA	23.4672	NA	C1	No data	NO
ENSG00000187581	COX8C	chr14:93813536-93814702	0.999948	0.999003	0.999995	NA	51.4289	NA	C1	No data	NO
ENSG00000158525	CPA5	chr7:129984629-130008571	0.999885	0.998518	0.999961	NA	19.5855	NA	C1	No data	NO
ENSG00000213218	CSH2	chr17:61949371-61951126	0.99881	0.995919	1	NA	0.721437	NA	C1	No data	NO
ENSG00000180138	CSNK1A1L	chr13:37677397-37679803	0.999376	0.999391	0.998116	NA	2.16941	NA	C1	No data	NO
ENSG00000125823	CSTL1	chr20:23420321-23425567	0.999547	0.999922	0.999435	NA	2.41162	NA	C1	No data	NO
ENSG00000219016	CTA-299D3.8	chr22:48934711-48943199	0.998445	0.986328	0.999993	NA	2.32291	NA	C1	No data	NO
ENSG00000253110	CTB-78H18.1	chr5:171200655-171201743	1	1	1	NA	0.178368	NA	C1	No data	NO
ENSG00000259316	CTD-2116N17.1	chr15:64472546-64665980	0.975396	0.997073	0.99989	NA	24.2324	NA	C1	No data	NO
ENSG00000179755	CTD-2144E22.5	chr16:34256506-34257278	1	1	1	NA	1.9804	NA	C1	No data	NO
ENSG00000228008	CTD-2330K9.3	chr3:49941277-49954370	0.97276	0.999641	0.996028	NA	1.96828	NA	C1	No data	NO
ENSG00000262874	CTD-2616J11.4	chr19:51891542-51893828	0.99998	0.999987	0.999926	NA	16.3917	NA	C1	No data	NO
ENSG00000187516	CXorf27	chrX:37850069-37850569	1	0.999701	0.999689	NA	27.415	NA	C1	No data	NO
ENSG00000080572	CXorf41	chrX:106449861-106487473	0.999716	0.969827	0.99909	NA	5.86608	NA	C1	No data	NO
ENSG00000187690	CXorf67	chrX:51149766-51151687	0.986302	0.999586	0.999915	NA	6.2711	NA	C1	No data	NO
ENSG00000178206	CYP4F31P	chr2:132044329-132050127	0.983595	1	1	NA	4.69944	NA	C1	No data	NO
ENSG00000226372	DCAF8L1	chrX:27996109-27999566	0.999939	0.999982	1	NA	0.763239	NA	C1	No data	NO
ENSG00000204548	DEFB121	chr20:29992647-30000641	1	1	0.997151	NA	1.9145	NA	C1	No data	NO
ENSG00000178591	DEFB125	chr20:67890-77735	1	1	0.9999	NA	0.108554	NA	C1	No data	NO
ENSG00000125788	DEFB126	chr20:123009-126392	1	0.999984	1	NA	0.0598681	NA	C1	No data	NO
ENSG00000205882	DEFB134	chr8:11850691-11853821	0.974456	0.999752	0.985365	NA	1.0555	NA	C1	No data	NO
ENSG00000197587	DMBX1	chr1:46972667-46979898	0.960043	0.990849	0.999937	NA	1.16423	NA	C1	No data	NO
ENSG00000147570	DNAJC5B	chr8:66933794-67012751	0.999907	0.993848	0.998762	NA	25.1137	NA	C1	No data	NO
ENSG00000187569	DPPA3	chr12:7864049-7870155	0.999897	0.991887	0.995197	NA	0.466657	NA	C1	No data	NO
ENSG00000184029	DSCR4	chr21:39323727-39493454	1	0.966874	1	NA	0.223772	NA	C1	No data	NO
ENSG00000258755	DUX4L7	chr4:190992086-190993897	1	0.930676	0.985623	NA	0.0163326	NA	C1	No data	NO
ENSG00000170788	DYDC1	chr10:82095860-82116511	1	0.999959	0.999935	NA	34.9086	NA	C1	No data	NO
ENSG00000223601	EBLN1	chr10:22497742-22498950	0.997138	0.999159	0.999744	NA	1.85326	NA	C1	No data	NO
ENSG00000185055	EFCAB10	chr7:105205566-105241322	0.998842	0.916988	0.981674	NA	9.75069	NA	C1	No data	NO
ENSG00000214360	EFCAB9	chr5:171621175-171630456	0.999996	0.999916	0.999692	NA	7.29122	NA	C1	No data	NO
ENSG00000169393	ELSPBP1	chr19:48497907-48528410	1	0.999961	1	NA	0.40323	NA	C1	No data	NO
ENSG00000070886	EPHA8	chr1:22890056-22930087	0.908623	0.920742	0.99938	NA	1.96161	NA	C1	No data	NO
ENSG00000123576	ESX1	chrX:103494718-103499614	1	0.999991	0.999999	NA	10.5615	NA	C1	No data	NO
ENSG00000172538	FAM170B	chr10:50339198-50342053	0.999968	0.99846	0.999978	NA	5.09844	NA	C1	No data	NO
ENSG00000175170	FAM182B	chr20:25744101-25848861	0.943784	0.9886	0.999814	NA	7.82915	NA	C1	No data	NO
ENSG00000164556	FAM183B	chr7:38724945-38726637	0.999929	0.991371	0.999873	NA	33.6058	NA	C1	No data	NO
ENSG00000177558	FAM187B	chr19:35715702-35719632	0.999992	0.999966	0.999991	NA	51.0212	NA	C1	No data	NO
ENSG00000163645	FAM194A	chr3:150377671-150421758	0.999815	0.999768	0.999259	NA	18.7218	NA	C1	No data	NO
ENSG00000203795	FAM24A	chr10:124670216-124672627	1	1	1	NA	13.8844	NA	C1	No data	NO
ENSG00000146410	FAM54A	chr6:136552161-136571473	0.958348	0.95789	0.98319	NA	5.79955	NA	C1	No data	NO
ENSG00000180219	FAM71C	chr12:100041530-100043824	0.999999	0.999996	0.999987	NA	29.0524	NA	C1	No data	NO
ENSG00000142530	FAM71E1	chr19:50970041-50980010	0.998008	0.995258	0.99981	NA	159.402	NA	C1	No data	NO
ENSG00000135248	FAM71F1	chr7:128349114-128371797	0.999982	0.999888	0.999757	NA	71.3479	NA	C1	No data	NO
ENSG00000205085	FAM71F2	chr7:128312341-128326929	0.930649	0.978075	0.999536	NA	11.9703	NA	C1	No data	NO
ENSG00000204849	FAM75A1	chr9:39355698-39361956	1	0.999117	0.9998	NA	0.412323	NA	C1	No data	NO
ENSG00000204848	FAM75A2	chr9:39884974-39891210	1	0.999211	0.999961	NA	0.436464	NA	C1	No data	NO
ENSG00000147926	FAM75A3	chr9:40700290-40706537	1	0.999369	0.999816	NA	0.637709	NA	C1	No data	NO
ENSG00000234214	FAM75A4	chr9:41321106-41327364	1	0.99807	0.999959	NA	0.0172638	NA	C1	No data	NO
ENSG00000233788	FAM75A5	chr9:41500678-41506925	1	0.998986	0.999984	NA	0.0384859	NA	C1	No data	NO
ENSG00000185775	FAM75A6	chr9:43624506-43630730	1	0.998924	0.999671	NA	0.785954	NA	C1	No data	NO
ENSG00000234734	FAM75A7	chr9:65503362-65509610	1	0.996884	0.999984	NA	0.0971663	NA	C1	No data	NO
ENSG00000214929	FAM75D1	chr9:84603686-84610171	1	0.99998	0.99993	NA	10.0232	NA	C1	No data	NO
ENSG00000204952	FBXO47	chr17:37092684-37123655	0.999977	0.999653	1	NA	1.91911	NA	C1	No data	NO
ENSG00000128610	FEZF1	chr7:121941447-121950745	0.996788	0.995655	0.999982	NA	1.6632	NA	C1	No data	NO
ENSG00000171956	FOXB1	chr15:60296420-60353929	0.999752	0.995393	0.984206	NA	0.578001	NA	C1	No data	NO
ENSG00000139445	FOXN4	chr12:109715783-109747025	0.997167	0.99912	0.99992	NA	6.74389	NA	C1	No data	NO
ENSG00000215568	GAB4	chr22:17442825-17489112	0.99642	0.99993	0.999752	NA	2.38832	NA	C1	No data	NO
ENSG00000106648	GALNTL5	chr7:151653463-151717019	0.999766	0.981069	0.999915	NA	11.1289	NA	C1	No data	NO
ENSG00000164900	GBX1	chr7:150845675-150871832	0.9958	0.985386	0.995863	NA	6.03832	NA	C1	No data	NO
ENSG00000178795	GDPD4	chr11:76927602-77012732	0.997582	0.95739	0.986954	NA	6.31423	NA	C1	No data	NO
ENSG00000204188	GGNBP1	chr6:33551514-33556803	0.999766	0.953797	0.997125	NA	2.93701	NA	C1	No data	NO
ENSG00000180481	GLIPR1L2	chr12:75784849-75826468	0.971483	0.986259	0.999276	NA	9.96681	NA	C1	No data	NO
ENSG00000204007	GLT6D1	chr9:138515501-138531386	0.999966	0.999459	1	NA	1.69914	NA	C1	No data	NO
ENSG00000104499	GML	chr8:143915662-143997922	0.999012	0.984335	1	NA	1.81853	NA	C1	No data	NO
ENSG00000159289	GOLGA6A	chr15:74362197-74374891	0.998445	0.987162	0.997875	NA	6.50012	NA	C1	No data	NO
ENSG00000140478	GOLGA6D	chr15:75575175-75586816	0.999976	0.989047	0.999376	NA	0.840545	NA	C1	No data	NO
ENSG00000197414	GOLGA6L1	chr15:22736245-22746002	0.999999	0.996603	0.999956	NA	6.5954	NA	C1	No data	NO
ENSG00000153684	GOLGA8F	chr15:28623766-28637170	1	0.982701	0.999868	NA	1.07246	NA	C1	No data	NO
ENSG00000183629	GOLGA8G	chr15:28764756-28778160	0.988556	0.965856	0.999889	NA	1.45926	NA	C1	No data	NO
ENSG00000135898	GPR55	chr2:231772032-231825781	0.988725	0.909765	0.99644	NA	4.23144	NA	C1	No data	NO
ENSG00000224586	GPX5	chr6:28493701-28502729	1	0.999875	0.999908	NA	1.92365	NA	C1	No data	NO
ENSG00000198704	GPX6	chr6:28471072-28495992	0.999467	0.999871	0.999999	NA	0.195116	NA	C1	No data	NO
ENSG00000214597	GS1-393G12.10	chr8:145575877-145578574	0.992473	0.99908	0.999469	NA	32.4231	NA	C1	No data	NO
ENSG00000063515	GSC2	chr22:19136088-19137796	1	1	1	NA	2.24608	NA	C1	No data	NO
ENSG00000111305	GSG1	chr12:13236493-13256619	0.999989	0.999991	0.999944	NA	151.691	NA	C1	No data	NO
ENSG00000178804	H1FOO	chr3:129262056-129270310	0.999977	0.999872	0.999992	NA	4.20525	NA	C1	No data	NO
ENSG00000123569	H2BFWT	chrX:103265718-103268259	0.999732	1	1	NA	0.639507	NA	C1	No data	NO
ENSG00000173673	HES3	chr1:6304251-6305638	1	0.982889	1	NA	0.211225	NA	C1	No data	NO
ENSG00000143512	HHIPL2	chr1:222695601-222721445	0.983649	0.972545	0.997948	NA	4.33443	NA	C1	No data	NO
ENSG00000175202	HIGD2B	chr15:72968123-72978490	0.999983	0.999159	0.999781	NA	3.8751	NA	C1	No data	NO
ENSG00000160396	HIPK4	chr19:40885177-40896094	0.995889	0.973436	0.999976	NA	15.1493	NA	C1	No data	NO
ENSG00000196226	HIST1H2BB	chr6:26043454-26043885	1	0.92569	1	NA	0.694354	NA	C1	No data	NO
ENSG00000123485	HJURP	chr2:234742061-234763212	0.949713	0.929041	0.949135	NA	9.79156	NA	C1	No data	NO
ENSG00000127252	HRASLS	chr3:192958913-192995527	0.982325	0.973442	0.998905	NA	60.5875	NA	C1	No data	NO
ENSG00000172468	HSFY1	chrY:20708556-20750849	1	1	0.999979	NA	0.0350745	NA	C1	No data	NO
ENSG00000169953	HSFY2	chrY:20893325-20990548	1	0.999894	0.999979	NA	0.0106521	NA	C1	No data	NO
ENSG00000148680	HTR7	chr10:92500577-92617671	0.975979	0.984045	0.999175	NA	5.2944	NA	C1	No data	NO
ENSG00000169194	IL13	chr5:131991954-131996802	0.999937	0.999773	0.999985	NA	20.7123	NA	C1	No data	NO
ENSG00000138684	IL21	chr4:123533782-123542224	0.999109	0.998641	1	NA	0.915014	NA	C1	No data	NO
ENSG00000204671	IL31	chr12:122656576-122658746	1	0.920615	1	NA	0.222978	NA	C1	No data	NO
ENSG00000166578	IQCD	chr12:113633245-113658899	0.987586	0.965096	0.999515	NA	19.5182	NA	C1	No data	NO
ENSG00000173389	IQCF1	chr3:51928891-51937351	0.999998	0.999999	0.999987	NA	64.4768	NA	C1	No data	NO
ENSG00000184345	IQCF2	chr3:51895644-51897440	1	0.999927	0.999991	NA	63.9273	NA	C1	No data	NO
ENSG00000214686	IQCF6	chr3:51812579-51813009	0.999993	0.999414	0.999951	NA	9.04121	NA	C1	No data	NO
ENSG00000214216	IQCJ	chr3:158680716-158984096	0.94283	0.997061	0.999999	NA	0.248753	NA	C1	No data	NO
ENSG00000198885	ITPRIPL1	chr2:96991068-96994091	0.989027	0.944456	0.999117	NA	18.0843	NA	C1	No data	NO
ENSG00000205442	IZUMO3	chr9:24542949-24545944	1	0.998669	0.997567	NA	7.96365	NA	C1	No data	NO
ENSG00000215262	KCNU1	chr8:36641841-36793646	0.99996	0.999998	0.999984	NA	3.92947	NA	C1	No data	NO
ENSG00000114656	KIAA1257	chr3:128628708-128721533	0.990165	0.996395	0.99924	NA	8.33145	NA	C1	No data	NO
ENSG00000149243	KLHL35	chr11:75133437-75141674	0.933018	0.966786	0.988409	NA	4.57613	NA	C1	No data	NO
ENSG00000240747	KRBOX1	chr3:42850974-42984284	0.994588	0.996417	0.999745	NA	37.9559	NA	C1	No data	NO
ENSG00000189169	KRTAP10-12	chr21:46117086-46117959	1	1	1	NA	0.0325692	NA	C1	No data	NO
ENSG00000205441	KRTAP10-7	chr21:46020496-46022091	0.982714	1	1	NA	0.0810826	NA	C1	No data	NO
ENSG00000157578	LCA5L	chr21:40777769-40817731	0.986258	0.997873	0.999842	NA	14.9204	NA	C1	No data	NO
ENSG00000162624	LHX8	chr1:75594118-75627218	0.967838	0.979917	1	NA	0.569807	NA	C1	No data	NO
ENSG00000204022	LIPJ	chr10:90346509-90366733	0.988657	0.977776	0.999976	NA	2.30739	NA	C1	No data	NO
ENSG00000220891	LL22NC03-63E9.3	chr22:22901749-22909007	0.999481	0.99967	1	NA	0.755118	NA	C1	No data	NO
ENSG00000162763	LRRC52	chr1:165513243-165533198	0.999918	0.995627	0.999522	NA	12.6049	NA	C1	No data	NO
ENSG00000131951	LRRC9	chr14:60386430-60530277	0.97402	0.973648	0.999996	NA	2.76569	NA	C1	No data	NO
ENSG00000176774	MAGEB18	chrX:26156459-26158852	1	0.999935	1	NA	0.664912	NA	C1	No data	NO
ENSG00000173838	2011-03-09	chr17:60778674-60885705	0.997351	0.998252	0.99997	NA	42.2589	NA	C1	No data	NO
ENSG00000170948	MBD3L1	chr19:8943073-8954016	0.999975	0.997072	0.999998	NA	18.6169	NA	C1	No data	NO
ENSG00000182315	MBD3L3	chr19:7056219-7058651	1	1	1	NA	0.124012	NA	C1	No data	NO
ENSG00000237247	MBD3L5	chr19:7030588-7033022	1	1	1	NA	0.0590146	NA	C1	No data	NO
ENSG00000185156	MFSD6L	chr17:8700435-8702667	0.955507	0.976367	0.992124	NA	22.6001	NA	C1	No data	NO
ENSG00000204979	MS4A13	chr11:60282885-60310194	1	0.999158	0.9994	NA	1.63767	NA	C1	No data	NO
ENSG00000166928	MS4A14	chr11:60146002-60185161	0.994357	0.996134	0.998986	NA	74.7573	NA	C1	No data	NO
ENSG00000214782	MS4A18	chr11:60496788-60511685	1	0.964517	1	NA	0.316179	NA	C1	No data	NO
ENSG00000166930	MS4A5	chr11:60197061-60222687	1	0.99998	0.999659	NA	28.0827	NA	C1	No data	NO
ENSG00000166926	MS4A6E	chr11:60102303-60164069	0.999962	0.994611	0.99999	NA	46.898	NA	C1	No data	NO
ENSG00000134640	MTNR1B	chr11:92702885-92718232	1	0.996786	0.999995	NA	0.241966	NA	C1	No data	NO
ENSG00000101057	MYBL2	chr20:42295753-42345136	0.929313	0.963441	0.911463	NA	16.9152	NA	C1	No data	NO
ENSG00000205857	NANOGNB	chr12:7917811-7926717	1	0.991159	0.999913	NA	0.143605	NA	C1	No data	NO
ENSG00000196427	NBPF4	chr1:108765962-108786689	0.991587	0.999385	0.999823	NA	1.89717	NA	C1	No data	NO
ENSG00000186086	NBPF6	chr1:108918420-109013624	0.976909	0.998703	0.999853	NA	1.29586	NA	C1	No data	NO
ENSG00000163491	NEK10	chr3:27151575-27410951	0.951873	0.958246	0.999374	NA	6.2044	NA	C1	No data	NO
ENSG00000178403	NEUROG2	chr4:113434671-113437328	0.975124	0.978473	1	NA	1.18255	NA	C1	No data	NO
ENSG00000235608	NKX1-1	chr4:1396719-1400119	0.943164	1	0.998794	NA	0.34535	NA	C1	No data	NO
ENSG00000135577	NMBR	chr6:142379466-142409936	0.968897	0.982112	0.999644	NA	0.586373	NA	C1	No data	NO
ENSG00000165555	NOXRED1	chr14:77860363-77889860	0.96811	0.980114	0.999604	NA	6.50242	NA	C1	No data	NO
ENSG00000185013	NT5C1B	chr2:18737049-18770838	1	0.999925	0.999307	NA	2.76407	NA	C1	No data	NO
ENSG00000182950	ODF3L1	chr15:76016317-76020029	0.997506	0.989051	0.999216	NA	19.6899	NA	C1	No data	NO
ENSG00000181781	ODF3L2	chr19:463345-474983	0.997518	0.994995	0.999951	NA	29.0555	NA	C1	No data	NO
ENSG00000203907	OOEP	chr6:74078277-74104856	0.998846	0.998981	0.998094	NA	11.7256	NA	C1	No data	NO
ENSG00000124818	OPN5	chr6:47749717-47800516	0.999392	0.999932	0.999347	NA	2.33048	NA	C1	No data	NO
ENSG00000197309	OR10D3	chr11:124055922-124056952	1	1	1	NA	0.535675	NA	C1	No data	NO
ENSG00000196184	OR10J1	chr1:159409511-159410600	1	0.998461	0.999701	NA	6.27331	NA	C1	No data	NO
ENSG00000196832	OR11G2	chr14:20665494-20666605	1	1	1	NA	0.0358124	NA	C1	No data	NO
ENSG00000204695	OR14J1	chr6:29274402-29275519	1	1	1	NA	0.674748	NA	C1	No data	NO
ENSG00000221888	OR1C1	chr1:247920675-247921982	0.999956	0.999999	0.998293	NA	1.40539	NA	C1	No data	NO
ENSG00000196242	OR2C3	chr1:247693433-247697141	0.999579	0.988031	0.999974	NA	1.1143	NA	C1	No data	NO
ENSG00000204688	OR2H1	chr6:29424957-29432105	0.999999	0.998443	0.999882	NA	9.1888	NA	C1	No data	NO
ENSG00000204700	OR2J2	chr6:29141310-29142351	1	1	1	NA	0.413696	NA	C1	No data	NO
ENSG00000204704	OR2W1	chr6:29011989-29013017	1	1	1	NA	0.291434	NA	C1	No data	NO
ENSG00000221882	OR3A2	chr17:3181192-3182268	0.993047	0.938619	0.999615	NA	1.85458	NA	C1	No data	NO
ENSG00000159961	OR3A3	chr17:3323861-3324827	0.927375	0.930672	1	NA	0.0978597	NA	C1	No data	NO
ENSG00000155249	OR4K1	chr14:20403766-20404842	1	1	1	NA	0.0629304	NA	C1	No data	NO
ENSG00000176299	OR4M1	chr14:20248400-20249516	1	1	0.999051	NA	0.882385	NA	C1	No data	NO
ENSG00000182974	OR4M2	chr15:22368477-22369561	1	1	1	NA	1.524	NA	C1	No data	NO
ENSG00000176294	OR4N2	chr14:20187173-20296531	1	0.999942	0.993399	NA	0.347922	NA	C1	No data	NO
ENSG00000176904	OR51H1P	chr11:4880885-4881794	1	1	1	NA	0.209969	NA	C1	No data	NO
ENSG00000180934	OR56A1	chr11:6047900-6048971	1	1	1	NA	0.253728	NA	C1	No data	NO
ENSG00000183389	OR56A4	chr11:6023215-6024424	1	1	1	NA	0.0114708	NA	C1	No data	NO
ENSG00000236032	OR5H14	chr3:97868169-97869249	1	1	1	NA	0.0453181	NA	C1	No data	NO
ENSG00000243729	OR5V1	chr6:29323006-29399744	1	0.999865	1	NA	0.385834	NA	C1	No data	NO
ENSG00000221813	OR6B1	chr7:143701021-143702068	1	1	1	NA	0.19431	NA	C1	No data	NO
ENSG00000237521	OR7E24	chr19:9361605-9362820	1	0.998738	0.999381	NA	1.64055	NA	C1	No data	NO
ENSG00000196119	OR8A1	chr11:124439892-124441037	1	1	1	NA	0.178529	NA	C1	No data	NO
ENSG00000170953	OR8B12	chr11:124412577-124413575	1	1	1	NA	0.286842	NA	C1	No data	NO
ENSG00000204293	OR8B2	chr11:124252290-124253258	1	1	1	NA	0.481352	NA	C1	No data	NO
ENSG00000196661	OR8B3	chr11:124266277-124267264	1	1	1	NA	0.305281	NA	C1	No data	NO
ENSG00000196341	OR8D1	chr11:124179707-124180733	1	0.971361	1	NA	0.689229	NA	C1	No data	NO
ENSG00000171540	OTP	chr5:76924537-76935513	0.999748	0.999954	0.999901	NA	0.280183	NA	C1	No data	NO
ENSG00000105261	OVOL3	chr19:36602103-36604613	0.992185	0.997078	0.994355	NA	1.87702	NA	C1	No data	NO
ENSG00000154143	PANX3	chr11:124481385-124490252	0.993966	0.945928	0.981152	NA	0.399892	NA	C1	No data	NO
ENSG00000196844	PATE2	chr11:125646007-125648714	0.986173	0.990202	1	NA	0.856832	NA	C1	No data	NO
ENSG00000236027	PATE3	chr11:125658005-125661495	1	0.999359	1	NA	0.0995834	NA	C1	No data	NO
ENSG00000115257	PCSK4	chr19:1481426-1490751	0.988788	0.987838	0.999745	NA	98.1062	NA	C1	No data	NO
ENSG00000010318	PHF7	chr3:52444672-52457657	0.999912	0.999866	0.999936	NA	810.779	NA	C1	No data	NO
ENSG00000149507	PLAC1L	chr11:59807747-59815517	1	0.999998	0.998356	NA	15.3682	NA	C1	No data	NO
ENSG00000142731	PLK4	chr4:128802015-128820350	0.958353	0.972152	0.989525	NA	8.88318	NA	C1	No data	NO
ENSG00000163746	PLSCR2	chr3:146109207-146213778	0.997563	0.998421	0.99989	NA	3.86385	NA	C1	No data	NO
ENSG00000221900	POM121L12	chr7:53103348-53104617	1	1	0.999931	NA	8.71049	NA	C1	No data	NO
ENSG00000158553	POM121L2	chr6:27253681-27279949	0.999964	0.999317	0.999943	NA	4.29945	NA	C1	No data	NO
ENSG00000239511	POM121L7	chr22:21477049-21482352	0.999952	0.955958	0.999921	NA	13.0967	NA	C1	No data	NO
ENSG00000187537	POTEM	chr14:19983558-20020272	0.963888	0.95281	0.999888	NA	0.813637	NA	C1	No data	NO
ENSG00000152192	POU4F1	chr13:79172496-79177673	0.997227	0.99786	0.996641	NA	1.52465	NA	C1	No data	NO
ENSG00000178125	PPP1R42	chr8:67876333-67968839	0.991534	0.954122	0.996463	NA	5.63588	NA	C1	No data	NO
ENSG00000116721	PRAMEF1	chr1:12851545-12856777	1	0.99985	1	NA	0.404937	NA	C1	No data	NO
ENSG00000204513	PRAMEF11	chr1:12884467-12891264	1	0.97597	0.997765	NA	0.438714	NA	C1	No data	NO
ENSG00000204481	PRAMEF14	chr1:13668268-13673511	1	0.999701	1	NA	0.0299559	NA	C1	No data	NO
ENSG00000120952	PRAMEF2	chr1:12916940-12921764	1	0.987069	0.988282	NA	0.400125	NA	C1	No data	NO
ENSG00000232423	PRAMEF6	chr1:12998180-13117751	1	0.96545	0.968093	NA	0.00835395	NA	C1	No data	NO
ENSG00000126856	PRDM7	chr16:90122973-90158480	0.999872	0.998508	0.999342	NA	1.88694	NA	C1	No data	NO
ENSG00000164256	PRDM9	chr5:23507263-23528706	0.999999	0.999996	0.999948	NA	3.71988	NA	C1	No data	NO
ENSG00000180259	PRNT	chr20:4711927-4721314	1	0.999025	0.999919	NA	5.74652	NA	C1	No data	NO
ENSG00000167525	PROCA1	chr17:27030214-27038872	0.997667	0.998567	0.999927	NA	120.126	NA	C1	No data	NO
ENSG00000229937	PRPS1L1	chr7:18066404-18067486	1	0.999993	0.999988	NA	23.8995	NA	C1	No data	NO
ENSG00000221961	PRR21	chr2:240981229-240982399	1	1	1	NA	0.00639911	NA	C1	No data	NO
ENSG00000184814	PRR23B	chr3:138737872-138739768	1	1	1	NA	1.29248	NA	C1	No data	NO
ENSG00000233701	PRR23C	chr3:138760943-138763734	1	0.994921	1	NA	0.863629	NA	C1	No data	NO
ENSG00000169789	PRY	chrY:24636543-24660784	1	0.924902	0.999978	NA	0.128678	NA	C1	No data	NO
ENSG00000204540	PSORS1C1	chr6:31082526-31107869	0.988088	0.991409	0.998078	NA	28.4662	NA	C1	No data	NO
ENSG00000179165	PXT1	chr6:36358327-36410666	0.992292	0.968593	0.99963	NA	2.95793	NA	C1	No data	NO
ENSG00000244588	RAD21L1	chr20:1206699-1277065	0.999991	0.999619	1	NA	5.02155	NA	C1	No data	NO
ENSG00000187456	RDM1	chr17:34245069-34257777	0.999275	0.998734	0.99016	NA	7.12294	NA	C1	No data	NO
ENSG00000205853	RFPL3-AS1	chr22:32755892-32778039	0.996904	0.996514	0.999935	NA	19.6484	NA	C1	No data	NO
ENSG00000251258	RFPL4B	chr6:112668531-112672498	0.99976	0.998586	0.999771	NA	1.94365	NA	C1	No data	NO
ENSG00000131721	RHOXF2	chrX:119292466-119297945	1	0.999984	0.999982	NA	5.99799	NA	C1	No data	NO
ENSG00000203989	RHOXF2B	chrX:119205847-119211707	0.999964	0.999975	0.999994	NA	1.98402	NA	C1	No data	NO
ENSG00000196934	RIMBP3B	chr22:21737662-21743446	0.999985	0.999837	0.99993	NA	1.35095	NA	C1	No data	NO
ENSG00000206150	RNASE13	chr14:21500978-21502944	1	0.959765	0.997453	NA	0.23439	NA	C1	No data	NO
ENSG00000188050	RNF133	chr7:122337765-122339210	0.999945	0.999919	0.999742	NA	45.1625	NA	C1	No data	NO
ENSG00000235631	RNF148	chr7:122341717-122343021	0.999912	0.999867	0.999936	NA	42.5981	NA	C1	No data	NO
ENSG00000179580	RNF151	chr16:2016823-2018976	0.999999	0.999999	0.999983	NA	134.639	NA	C1	No data	NO
ENSG00000260240	RP11-105C20.2	chr16:59743896-59788752	1	0.921638	0.999999	NA	0.433047	NA	C1	No data	NO
ENSG00000236311	RP11-108L7.11	chr10:102849077-102890883	0.999189	0.995335	0.913755	NA	0.92096	NA	C1	No data	NO
ENSG00000189332	RP11-113D6.10	chr11:18230684-18236109	1	0.999985	0.999911	NA	5.39977	NA	C1	No data	NO
ENSG00000237435	RP11-147C23.1	chr1:96403456-96488436	1	0.999912	0.999938	NA	10.7218	NA	C1	No data	NO
ENSG00000261190	RP11-152O14.5	chr16:52039398-52112386	1	0.999999	0.996668	NA	3.09112	NA	C1	No data	NO
ENSG00000251283	RP11-171N4.2	chr4:157555645-157563606	1	0.999999	1	NA	2.49606	NA	C1	No data	NO
ENSG00000255359	RP11-17A1.2	chr11:22868476-22881972	1	0.998563	1	NA	22.2116	NA	C1	No data	NO
ENSG00000250038	RP11-180C1.1	chr4:28363900-28404486	1	0.999997	1	NA	2.11744	NA	C1	No data	NO
ENSG00000187186	RP11-195F19.5	chr9:34664159-34666109	0.980041	0.967924	0.999388	NA	72.3585	NA	C1	No data	NO
ENSG00000228804	RP11-211G3.3	chr3:187420100-187451637	1	0.990735	0.999994	NA	0.264606	NA	C1	No data	NO
ENSG00000258256	RP11-219B4.5	chr8:86134674-86157946	0.998907	0.998726	0.994574	NA	4.57971	NA	C1	No data	NO
ENSG00000260970	RP11-295D22.1	chr9:122257652-122286403	1	0.974767	0.999999	NA	0.139536	NA	C1	No data	NO
ENSG00000240204	RP11-305M3.3	chr7:129142319-129152773	0.998224	0.997241	0.999945	NA	132.649	NA	C1	No data	NO
ENSG00000258804	RP11-322L20.1	chr14:87372121-87389099	1	0.999802	1	NA	0.286542	NA	C1	No data	NO
ENSG00000259517	RP11-324D17.1	chr16:54279455-54304658	0.997806	0.988873	1	NA	2.10015	NA	C1	No data	NO
ENSG00000235705	RP11-342M3.2	chr10:81266125-81270678	1	0.998012	1	NA	1.92099	NA	C1	No data	NO
ENSG00000253857	RP11-386G21.2	chr8:56074042-56077287	0.999862	0.99999	0.99959	NA	2.37837	NA	C1	No data	NO
ENSG00000231171	RP11-389E17.1	chr4:178649910-178911904	1	0.995803	0.99863	NA	1.39779	NA	C1	No data	NO
ENSG00000253787	RP11-404L6.2	chr5:67485703-67494235	1	0.999999	0.999974	NA	10.1189	NA	C1	No data	NO
ENSG00000258729	RP11-404P21.6	chr14:96741382-96743060	1	1	1	NA	0.403434	NA	C1	No data	NO
ENSG00000121388	RP11-408E5.4	chr13:19756172-19761496	1	0.999999	1	NA	9.86645	NA	C1	No data	NO
ENSG00000203876	RP11-451M19.3	chr10:111701028-111713649	0.992454	0.986315	0.999139	NA	18.1165	NA	C1	No data	NO
ENSG00000258928	RP11-463J10.2	chr14:52382862-52385289	1	0.999864	1	NA	5.58987	NA	C1	No data	NO
ENSG00000259455	RP11-467N20.5	chr15:23405068-23414193	1	0.998126	0.999895	NA	4.26286	NA	C1	No data	NO
ENSG00000249428	RP11-503N18.3	chr4:2451699-2464668	0.982986	0.901202	0.999594	NA	18.2368	NA	C1	No data	NO
ENSG00000261514	RP11-527L4.2	chr17:42015730-42016327	0.998728	0.965557	1	NA	5.93996	NA	C1	No data	NO
ENSG00000205301	RP11-542P2.1	chr4:141363415-141419531	0.999982	0.999818	0.999992	NA	6.31779	NA	C1	No data	NO
ENSG00000257860	RP11-552I14.1	chr12:103545619-103562087	1	0.999998	0.999997	NA	5.26376	NA	C1	No data	NO
ENSG00000257987	RP11-579D7.1	chr12:49121217-49159569	0.999844	0.999955	0.997366	NA	15.3003	NA	C1	No data	NO
ENSG00000259518	RP11-597K23.2	chr15:82380934-82390035	1	0.996042	1	NA	0.671396	NA	C1	No data	NO
ENSG00000204398	RP11-65D24.2	chr13:112240547-112324955	1	0.999161	1	NA	1.01905	NA	C1	No data	NO
ENSG00000257599	RP11-677C1.2	chr12:29542226-29640421	0.993754	0.914689	0.999081	NA	1.71804	NA	C1	No data	NO
ENSG00000173213	RP11-683L23.1	chr18:47224-73545	0.99648	0.981218	0.999984	NA	2.99382	NA	C1	No data	NO
ENSG00000236980	RP11-694I15.6	chr3:49215064-49229291	1	0.999448	1	NA	4.18222	NA	C1	No data	NO
ENSG00000260286	RP3-369A17.5	chr6:24797548-24799117	0.999829	0.980713	0.999697	NA	7.65136	NA	C1	No data	NO
ENSG00000185290	RP4-725G10.1	chr7:56182373-56184093	0.997867	0.993212	0.99986	NA	247.368	NA	C1	No data	NO
ENSG00000227868	RP4-805N21.1	chr1:23337326-23342343	0.999987	0.99681	0.999984	NA	44.435	NA	C1	No data	NO
ENSG00000225828	RP4-811H24.6	chr1:32826870-32829879	0.989856	0.950883	0.998555	NA	153.189	NA	C1	No data	NO
ENSG00000163923	RPL39L	chr3:186838735-186898696	0.991191	0.982531	0.998021	NA	123.644	NA	C1	No data	NO
ENSG00000169402	RSPH10B2	chr7:6793739-6838996	0.998988	0.952995	0.999815	NA	3.4894	NA	C1	No data	NO
ENSG00000198471	RTP2	chr3:187416046-187420345	0.921345	0.985072	0.999971	NA	0.881849	NA	C1	No data	NO
ENSG00000125900	SIRPD	chr20:1514896-1539489	0.999967	0.999769	0.99982	NA	45.7322	NA	C1	No data	NO
ENSG00000215474	SKOR2	chr18:44746292-44775554	1	0.999912	0.999999	NA	0.527401	NA	C1	No data	NO
ENSG00000004809	SLC22A16	chr6:110745889-110797844	0.999463	0.996657	0.999847	NA	7.61493	NA	C1	No data	NO
ENSG00000186334	SLC36A3	chr5:150656322-150683327	0.999998	0.999114	0.999942	NA	6.89324	NA	C1	No data	NO
ENSG00000063127	SLC6A16	chr19:49792894-49828482	0.973867	0.993088	0.999408	NA	47.9978	NA	C1	No data	NO
ENSG00000171790	SLFNL1	chr1:41481268-41488909	0.996384	0.998606	0.999498	NA	36.8659	NA	C1	No data	NO
ENSG00000174111	SOCS7	chr17:36508110-36556019	0.994741	0.962216	0.99755	NA	79.9598	0	C1	No data	NO
ENSG00000165643	SOHLH1	chr9:138585252-138591374	0.985	0.975885	0.999854	NA	15.542	NA	C1	No data	NO
ENSG00000120669	SOHLH2	chr13:36742344-36871979	0.971623	0.997325	0.99995	NA	0.22067	NA	C1	No data	NO
ENSG00000171489	SPACA5	chrX:47863733-47869126	0.995761	0.998077	0.999954	NA	2.21524	NA	C1	No data	NO
ENSG00000171478	SPACA5B	chrX:47990038-47991995	1	0.998174	0.999951	NA	0.0259717	NA	C1	No data	NO
ENSG00000186451	SPATA12	chr3:57094468-57109460	0.999842	0.99931	0.999775	NA	19.8628	NA	C1	No data	NO
ENSG00000162814	SPATA17	chr1:217804665-218045038	0.996641	0.996116	0.999923	NA	11.3785	NA	C1	No data	NO
ENSG00000163806	SPDYA	chr2:29005382-29073477	0.996706	0.996203	0.999721	NA	15.1324	NA	C1	No data	NO
ENSG00000181323	SPEM1	chr17:7323678-7324951	1	0.999932	0.99997	NA	37.2736	NA	C1	No data	NO
ENSG00000214188	ST7-OT4	chr7:116593952-116738860	0.983793	0.992996	0.999503	NA	4.11777	NA	C1	No data	NO
ENSG00000174448	STARD6	chr18:51850727-51884334	0.999848	0.99779	1	NA	9.46724	NA	C1	No data	NO
ENSG00000205078	SYCE1L	chr16:77233293-77247112	0.927491	0.974057	0.992246	NA	19.4335	NA	C1	No data	NO
ENSG00000213231	TCL1B	chr14:96152753-96158980	0.99943	0.940381	0.999262	NA	2.97685	NA	C1	No data	NO
ENSG00000203690	TCP10	chr6:167770520-167797998	0.999815	0.999951	0.999956	NA	2.76121	NA	C1	No data	NO
ENSG00000166984	TCP10L2	chr6:167559901-167610401	0.999934	0.999357	0.999894	NA	2.31958	NA	C1	No data	NO
ENSG00000146221	TCTE1	chr6:44246479-44265458	0.999476	0.904432	0.999848	NA	28.9918	NA	C1	No data	NO
ENSG00000170925	TEX13B	chrX:107224093-107225600	1	1	1	NA	0.365142	NA	C1	No data	NO
ENSG00000182459	TEX19	chr17:80317122-80321652	0.999999	0.999996	0.999929	NA	30.592	NA	C1	No data	NO
ENSG00000175664	TEX26	chr13:31506839-31549639	0.998049	0.986399	0.999776	NA	21.4833	NA	C1	No data	NO
ENSG00000182242	TEX28P1	chrX:153461811-153482755	1	0.999164	0.999947	NA	0.319943	NA	C1	No data	NO
ENSG00000102080	TEX28P2	chrX:153424681-153445634	1	0.99931	0.99993	NA	0.0314981	NA	C1	No data	NO
ENSG00000153495	TEX29	chr13:111968530-111996596	0.997016	0.996084	0.999921	NA	33.7892	NA	C1	No data	NO
ENSG00000176679	TGIF2LY	chrY:3447081-3448082	1	1	1	NA	2.82607	NA	C1	No data	NO
ENSG00000145850	TIMD4	chr5:156346292-156390266	0.998854	0.977737	0.999823	NA	42.6947	NA	C1	No data	NO
ENSG00000185863	TMEM210	chr9:140065309-140066861	0.999992	0.999934	0.999991	NA	32.5547	NA	C1	No data	NO
ENSG00000172738	TMEM217	chr6:37179955-37225931	0.967084	0.957781	0.994946	NA	7.57477	NA	C1	No data	NO
ENSG00000198326	TMEM239	chr20:2795613-2800930	1	0.999985	0.999997	NA	0.648687	NA	C1	No data	NO
ENSG00000235156	TMEM30C	chr3:99904530-99913035	1	0.998943	0.999956	NA	1.42173	NA	C1	No data	NO
ENSG00000182896	TMEM95	chr17:7258441-7260538	0.999967	0.988661	1	NA	8.1553	NA	C1	No data	NO
ENSG00000118245	TNP1	chr2:217724180-217724787	1	0.999999	0.999974	NA	3458.5	NA	C1	No data	NO
ENSG00000178279	TNP2	chr16:11361604-11363390	0.99999	0.999865	0.999994	NA	14.4739	NA	C1	No data	NO
ENSG00000196860	TOMM20L	chr14:58862633-58875419	0.997318	0.900571	0.999666	NA	10.9569	NA	C1	No data	NO
ENSG00000183632	TP53TG3	chr16:32684851-32688053	1	0.999284	0.999185	NA	0.0836567	NA	C1	No data	NO
ENSG00000261509	TP53TG3B	chr16:33261514-33264716	1	0.99955	0.999349	NA	0.139291	NA	C1	No data	NO
ENSG00000205457	TP53TG3C	chr16:33204155-33264727	0.999751	0.998421	0.999369	NA	0.324537	NA	C1	No data	NO
ENSG00000170777	TPD52L3	chr9:6328348-6331900	1	0.999988	0.999969	NA	40.7387	NA	C1	No data	NO
ENSG00000178928	TPRX1	chr19:48304499-48322308	0.999869	0.998908	1	NA	0.992273	NA	C1	No data	NO
ENSG00000259009	TPRX2P	chr19:48337700-48364769	1	0.939661	1	NA	0.0293593	NA	C1	No data	NO
ENSG00000162931	TRIM17	chr1:228595640-228604562	0.950967	0.916539	0.998717	NA	17.9017	NA	C1	No data	NO
ENSG00000204449	TRIM49L2	chr11:89764273-89806558	1	0.983722	0.998417	NA	0.122148	NA	C1	No data	NO
ENSG00000179046	TRIML2	chr4:189012426-189030757	0.999455	0.998388	0.99739	NA	2.01371	NA	C1	No data	NO
ENSG00000213265	TSGA13	chr7:130353487-130372268	1	0.999999	0.99993	NA	9.85593	NA	C1	No data	NO
ENSG00000236424	TSPY10	chrY:9365488-9368291	1	0.999999	0.999993	NA	0.983035	NA	C1	No data	NO
ENSG00000233803	TSPY4	chrY:9175072-9177893	1	0.999999	0.999993	NA	0.976256	NA	C1	No data	NO
ENSG00000238074	TSPY6P	chrY:9324921-9327689	1	0.999999	0.999993	NA	0.461049	NA	C1	No data	NO
ENSG00000229549	TSPY8	chrY:9195405-9218479	1	0.999999	0.999993	NA	0.692271	NA	C1	No data	NO
ENSG00000167094	TTC16	chr9:130478344-130493879	0.999432	0.946485	0.999881	NA	15.8681	NA	C1	No data	NO
ENSG00000162571	TTLL10	chr1:1109263-1133315	0.997126	0.946384	0.999619	NA	22.8928	NA	C1	No data	NO
ENSG00000131044	TTLL9	chr20:30458504-30532764	0.953536	0.902223	0.998614	NA	7.90281	NA	C1	No data	NO
ENSG00000198033	TUBA3C	chr13:19747909-19755992	1	0.999988	0.999977	NA	345.854	NA	C1	No data	NO
ENSG00000075886	TUBA3D	chr2:132233665-132240507	0.989095	0.94803	0.999951	NA	152.229	NA	C1	No data	NO
ENSG00000152086	TUBA3E	chr2:130949317-130956034	0.987053	0.954965	0.994145	NA	88.5719	NA	C1	No data	NO
ENSG00000204193	TXNDC8	chr9:113065800-113100127	1	0.999986	1	NA	4.79246	NA	C1	No data	NO
ENSG00000177414	UBE2U	chr1:64669309-64733051	0.999967	0.999775	0.999875	NA	15.6212	NA	C1	No data	NO
ENSG00000186150	UBL4B	chr1:110655061-110656569	0.999949	0.999857	0.999957	NA	105.558	NA	C1	No data	NO
ENSG00000175518	UBQLNL	chr11:5535622-5537935	0.995258	0.996999	0.999828	NA	26.1441	NA	C1	No data	NO
ENSG00000170236	USP50	chr15:50792758-50838905	0.998072	0.972695	0.990305	NA	4.63407	NA	C1	No data	NO
ENSG00000175877	WBSCR28	chr7:73275488-73280223	0.999992	0.999969	0.999975	NA	66.0568	NA	C1	No data	NO
ENSG00000140527	WDR93	chr15:90234027-90286869	0.985468	0.946192	0.998693	NA	6.21362	NA	C1	No data	NO
ENSG00000180083	WFDC11	chr20:44277201-44298909	1	0.999997	0.992638	NA	2.33241	NA	C1	No data	NO
ENSG00000180205	WFDC9	chr20:44236577-44259907	1	0.999996	0.999568	NA	0.0472899	NA	C1	No data	NO
ENSG00000229571	WI2-2994D6.2	chr1:13216355-13219581	1	0.99845	0.968857	NA	0.0445989	NA	C1	No data	NO
ENSG00000172967	XKR3	chr22:17264301-17302589	0.999891	0.999992	0.999819	NA	3.74364	NA	C1	No data	NO
ENSG00000221947	XKR9	chr8:71581599-71702606	0.947284	0.953466	0.989503	NA	2.71152	NA	C1	No data	NO
ENSG00000100027	YPEL1	chr22:22051832-22090123	0.994268	0.916448	0.998102	NA	102.672	NA	C1	No data	NO
ENSG00000187969	ZCCHC13	chrX:73524024-73524868	1	1	0.999949	NA	21.7214	NA	C1	No data	NO
ENSG00000163958	ZDHHC19	chr3:195924319-195938308	0.997322	0.965092	0.997903	NA	50.7987	NA	C1	No data	NO
ENSG00000172671	ZFAND4	chr10:46111042-46168228	0.946151	0.960479	0.998135	NA	19.6275	NA	C1	No data	NO
ENSG00000179059	ZFP42	chr4:188916924-188926204	0.99962	0.996914	0.996674	NA	2.15134	NA	C1	No data	NO
ENSG00000139800	ZIC5	chr13:100615217-100624163	0.935962	0.934732	0.999836	NA	2.19569	NA	C1	No data	NO
ENSG00000141946	ZIM3	chr19:57645463-57656570	1	0.989221	0.999711	NA	0.487778	NA	C1	No data	NO
ENSG00000198477	ZNF280B	chr22:22838766-22863505	0.980509	0.974689	0.999616	NA	13.1723	NA	C1	No data	NO
ENSG00000185177	ZNF479	chr7:57187320-57207571	1	0.999102	0.999288	NA	2.15257	NA	C1	No data	NO
ENSG00000198028	ZNF560	chr19:9577182-9609283	0.999918	0.983931	0.999993	NA	6.74147	NA	C1	No data	NO
ENSG00000197123	ZNF679	chr7:63688851-63727309	1	0.999352	1	NA	0.818092	NA	C1	No data	NO
ENSG00000196946	ZNF705A	chr12:8290732-8341133	0.999609	0.983537	0.99893	NA	0.811181	NA	C1	No data	NO
ENSG00000215356	ZNF705B	chr8:7783858-7812271	1	0.954115	0.999998	NA	0.177596	NA	C1	No data	NO
ENSG00000215343	ZNF705D	chr8:11961897-11973025	0.990546	0.957456	0.999861	NA	0.0577326	NA	C1	No data	NO
ENSG00000182111	ZNF716	chr7:57509882-57533252	1	0.996373	1	NA	0.178424	NA	C1	No data	NO
ENSG00000197213	ZSCAN5B	chr19:56700938-56709289	0.996298	0.997119	0.999914	NA	1.80086	NA	C1	No data	NO
ENSG00000054796	SPO11	chr20:55904814-55919050	1	1	1	NA	5.73402	0	C1	No data	YES
ENSG00000068985	PAGE1	chrX:49452052-49460596	1	1	0.999954	NA	16.7467	0	C1	No data	YES
ENSG00000105549	THEG	chr19:361749-376013	0.999931	0.99998	0.999964	NA	27.0054	0	C1	No data	YES
ENSG00000124092	CTCFL	chr20:56071034-56100708	0.999865	0.999914	0.999869	NA	4.01508	0	C1	No data	YES
ENSG00000124260	MAGEA10	chrX:151301781-151307033	0.999853	0.999417	0.999919	NA	1.96063	0	C1	No data	YES
ENSG00000132446	FTHL17	chrX:31089359-31090170	1	1	0.999505	NA	3.62734	0	C1	No data	YES
ENSG00000133863	TEX15	chr8:30689059-30748122	0.94633	0.999645	0.999664	NA	8.55032	0	C1	No data	YES
ENSG00000147183	CPXCR1	chrX:88002225-88009786	1	1	0.99944	NA	3.37313	0	C1	No data	YES
ENSG00000158639	PAGE5	chrX:55246787-55250541	0.999819	0.999947	0.99961	NA	15.4534	0	C1	No data	YES
ENSG00000163530	DPPA2	chr3:109012634-109035364	0.999687	0.999978	0.999809	NA	3.16781	0	C1	No data	YES
ENSG00000165584	SSX3	chrX:48205862-48216142	0.999996	0.999987	0.999983	NA	9.41789	0	C1	No data	YES
ENSG00000166351	POTED	chr21:14982497-15013906	1	0.999997	0.99764	NA	3.04182	0	C1	No data	YES
ENSG00000204363	SPANXN5	chrX:52825183-52827141	1	0.999988	0.999649	NA	16.1981	0	C1	No data	YES
ENSG00000173421	CCDC36	chr3:49235860-49295537	0.991358	0.977989	0.999826	NA	17.2228	NA	C1	No data	YES
ENSG00000160471	COX6B2	chr19:55860673-55866182	0.995141	0.995126	0.999881	NA	69.8152	NA	C1	No data	YES
ENSG00000198930	CSAG1	chrX:151903227-151909518	0.93063	0.974525	1	NA	0.881583	NA	C1	No data	YES
ENSG00000225362	CT62	chr15:71402582-71407833	0.999667	0.99943	0.999965	NA	14.672	NA	C1	No data	YES
ENSG00000198054	DSCR8	chr21:39493544-39560110	0.999988	0.999907	0.999258	NA	16.4532	NA	C1	No data	YES
ENSG00000205777	GAGE1	chrX:49363627-49373139	1	0.999982	0.999989	NA	29.902	NA	C1	No data	YES
ENSG00000237597	GAGE13	chrX:49188093-49195366	1	0.999981	0.999971	NA	9.53705	NA	C1	No data	YES
ENSG00000197723	HSPB9	chr17:40274755-40275371	0.993461	0.9938	0.998256	NA	31.1902	NA	C1	No data	YES
ENSG00000198681	MAGEA1	chrX:152481521-152486115	0.999993	0.999984	0.999897	NA	5.46184	NA	C1	No data	YES
ENSG00000185247	MAGEA11	chrX:148769893-148798926	0.999976	0.999908	0.999743	NA	5.42262	NA	C1	No data	YES
ENSG00000213401	MAGEA12	chrX:151899292-151903184	0.999253	0.996671	1	NA	2.79452	NA	C1	No data	YES
ENSG00000156009	MAGEA8	chrX:149009940-149014609	0.985494	0.999651	0.999394	NA	1.27132	NA	C1	No data	YES
ENSG00000188408	MAGEB5	chrX:26234285-26236387	1	1	1	NA	0.817019	NA	C1	No data	YES
ENSG00000185554	NXF2	chrX:101470279-101581634	0.928216	0.997486	0.998687	NA	1.26631	NA	C1	No data	YES
ENSG00000185945	NXF2B	chrX:101615315-101726732	0.975893	0.998594	0.999515	NA	2.31169	NA	C1	No data	YES
ENSG00000184650	ODF4	chr17:8243181-8249364	0.999978	0.999974	0.999361	NA	9.31281	NA	C1	No data	YES
ENSG00000204279	PAGE3	chrX:55284847-55291279	1	1	0.999953	NA	6.10766	NA	C1	No data	YES
ENSG00000170965	PLAC1	chrX:133699867-133898352	0.991937	0.943673	0.995934	NA	0.768188	NA	C1	No data	YES
ENSG00000233917	POTEB	chr15:22051852-22083227	1	0.999637	0.999544	NA	0.273536	NA	C1	No data	YES
ENSG00000183206	POTEC	chr18:14507337-14543584	0.99999	0.999977	0.999956	NA	6.25062	NA	C1	No data	YES
ENSG00000198062	POTEH	chr22:16256440-16287937	0.929235	0.963458	1	NA	1.26011	NA	C1	No data	YES
ENSG00000185686	PRAME	chr22:22890122-22901768	0.999417	0.99989	0.999974	NA	62.8194	NA	C1	No data	YES
ENSG00000175646	PRM1	chr16:11374692-11375207	1	0.999998	0.99998	NA	7553.12	NA	C1	No data	YES
ENSG00000203923	SPANXN1	chrX:144328347-144337632	1	0.999906	1	NA	1.44502	NA	C1	No data	YES
ENSG00000101448	SPINLW1	chr20:44165624-44176391	0.999985	0.999652	0.999992	NA	51.088	NA	C1	No data	YES
ENSG00000126752	SSX1	chrX:48114751-48126879	0.999874	0.999361	0.999921	NA	5.75954	NA	C1	No data	YES
ENSG00000241476	SSX2	chrX:52725945-52736239	0.999648	0.999639	0.999956	NA	2.91972	NA	C1	No data	YES
ENSG00000157950	SSX2B	chrX:52780317-52790617	1	0.999257	0.9999	NA	0.470518	NA	C1	No data	YES
ENSG00000187754	SSX7	chrX:52673139-52683950	1	0.999306	1	NA	0.0539439	NA	C1	No data	YES
ENSG00000183434	TFDP3	chrX:132350696-132352376	0.999858	1	0.999974	NA	5.34447	NA	C1	No data	YES
ENSG00000168757	TSPY2	chrY:6114263-6117060	1	1	0.999977	NA	6.51951	NA	C1	No data	YES
ENSG00000228927	TSPY3	chrY:9236029-9307357	1	1	0.999989	NA	0.488864	NA	C1	No data	YES
ENSG00000104804	TULP2	chr19:49384221-49401990	0.999565	0.9976	0.999861	NA	22.6559	NA	C1	No data	YES
ENSG00000171402	XAGE3	chrX:52891556-52897099	0.991503	0.92625	0.951643	NA	0.970132	NA	C1	No data	YES
ENSG00000171405	XAGE5	chrX:52841227-52847325	1	0.999795	1	NA	1.09453	NA	C1	No data	YES
ENSG00000197279	ZNF165	chr6:28048752-28057341	0.953048	0.964655	0.985023	NA	16.6649	NA	C1	No data	YES
ENSG00000204815	AC091172.1	chr17:40086887-40117648	0.979103	0.977065	0.999655	0.976491	37.3854	12.1503	C2	Testis-specific Protein	NO
ENSG00000238205	RP11-126D17.4	chrX:40482835-40483112	1	1	0.999875	1	12.9714	6.75015	C2	Testis-specific Protein	NO
ENSG00000235699	CXorf51B	chrX:145891301-145891927	1	1	0.999971	NA	5.64944	NA	C2	Testis-specific Protein	NO
ENSG00000206140	TMEM191C	chr22:21820711-21825558	0.984484	0.910259	0.999183	NA	15.4772	NA	C2	Testis-specific Protein	NO
ENSG00000250614	DTX2	chr7:76103903-76108173	0.999806	0.92105	0.993535	0.888742	2.0911	2.70006	C2	Testis-specific Peptide	NO
ENSG00000175513	TSGA10IP	chr11:65712915-65727434	0.999154	0.973913	0.999934	0	8.38217	0	C2	Not Testis-specific Protein	NO
ENSG00000249715	FER1L5	chr2:97308473-97370624	0.980697	0.985664	0.999468	0.329841	5.97749	3.12569	C2	Not Testis-specific Protein	NO
ENSG00000146839	ZAN	chr7:100331248-100395419	0.999726	0.99437	0.999966	NA	1.68366	0	C2	No data	NO
ENSG00000186788	FAM75D3	chr9:84558473-84565009	1	0.999765	0.99999	NA	3.7883	0	C2	No data	NO
ENSG00000223614	RP11-468B6.1	chr7:63667580-63680031	1	0.903722	0.999999	NA	0.0563836	0	C2	No data	NO
ENSG00000200761	7SK	chr4:4922496-4922791	1	1	1	NA	0.495857	NA	C2	No data	NO
ENSG00000223299	7SK	chr14:97104523-97104851	1	1	1	NA	0.216093	NA	C2	No data	NO
ENSG00000250420	AACSP1	chr5:178191861-178245436	0.993524	0.950287	0.993796	NA	5.64711	NA	C2	No data	NO
ENSG00000253799	AB015752.4	chr8:91605031-91618293	0.999919	0.995011	0.998557	NA	3.96481	NA	C2	No data	NO
ENSG00000228966	AB019438.63	chr14:106916016-106916980	1	1	0.999899	NA	3.54135	NA	C2	No data	NO
ENSG00000238275	AB019439.68	chr14:106743405-106744252	1	1	0.999513	NA	3.06176	NA	C2	No data	NO
ENSG00000238098	ABCA17P	chr16:2389150-2476700	0.985714	0.993465	0.999087	NA	6.06064	NA	C2	No data	NO
ENSG00000259689	ABCB10P1	chr15:22691015-22693200	1	0.934548	0.995695	NA	0.32348	NA	C2	No data	NO
ENSG00000261524	ABCB10P3	chr15:28648013-28650179	1	0.913694	1	NA	0.012562	NA	C2	No data	NO
ENSG00000225929	AC000036.4	chr22:51174252-51176567	0.998882	0.978391	0.999943	NA	10.7871	NA	C2	No data	NO
ENSG00000236340	AC000099.1	chr7:126855180-126869975	1	0.99999	0.996742	NA	1.72633	NA	C2	No data	NO
ENSG00000224910	AC002115.5	chr19:36088808-36092403	0.999686	0.999998	1	NA	11.5496	NA	C2	No data	NO
ENSG00000227863	AC002383.2	chr7:89073287-89123576	0.991703	0.927867	0.999977	NA	0.796296	NA	C2	No data	NO
ENSG00000223646	AC002463.3	chr7:112262432-112348135	1	0.996031	1	NA	1.74594	NA	C2	No data	NO
ENSG00000249680	AC002472.14	chr22:21419748-21424386	1	0.953895	1	NA	0.956437	NA	C2	No data	NO
ENSG00000238033	AC002480.2	chr7:22689578-22705152	1	0.942679	0.997641	NA	1.96794	NA	C2	No data	NO
ENSG00000196861	AC002994.1	chr17:59667893-59668541	0.999968	0.999922	0.999871	NA	49.0525	NA	C2	No data	NO
ENSG00000227517	AC003051.1	chr17:67573391-67899141	0.971635	0.999397	1	NA	0.0569013	NA	C2	No data	NO
ENSG00000225572	AC003077.1	chr7:111448571-111461829	0.995768	0.958119	0.999979	NA	2.28443	NA	C2	No data	NO
ENSG00000234634	AC003664.1	chr17:13202500-13210077	1	0.999405	1	NA	0.731677	NA	C2	No data	NO
ENSG00000224322	AC004009.3	chr7:27401461-27449557	1	0.999946	0.999826	NA	1.14353	NA	C2	No data	NO
ENSG00000250670	AC004063.1	chr4:105478116-105490034	1	0.999944	0.999928	NA	0.368053	NA	C2	No data	NO
ENSG00000231110	AC004070.1	chrX:139298186-139298956	1	0.999829	1	NA	2.69452	NA	C2	No data	NO
ENSG00000232922	AC004112.5	chr7:112013787-112014305	1	1	1	NA	0.0643721	NA	C2	No data	NO
ENSG00000260264	AC004125.3	chr16:24247424-24264184	1	0.999969	0.999999	NA	0.433893	NA	C2	No data	NO
ENSG00000236414	AC004535.2	chr7:10742302-10747033	1	0.999624	1	NA	0.873719	NA	C2	No data	NO
ENSG00000228680	AC004692.4	chr7:43278664-43288867	0.999913	0.997068	0.999998	NA	1.00699	NA	C2	No data	NO
ENSG00000229688	AC004741.3	chr7:16250112-16310229	1	0.998969	0.999801	NA	1.87874	NA	C2	No data	NO
ENSG00000167459	AC004790.1	chr19:16142116-16152926	1	0.999999	0.999925	NA	14.5358	NA	C2	No data	NO
ENSG00000205396	AC004790.2	chr19:16126096-16138272	0.999997	0.999711	0.999902	NA	22.7446	NA	C2	No data	NO
ENSG00000230680	AC004869.2	chr7:46517419-46521176	1	1	0.999992	NA	3.4288	NA	C2	No data	NO
ENSG00000240355	AC004869.3	chr7:46516054-46517538	1	1	1	NA	0.263365	NA	C2	No data	NO
ENSG00000229192	AC004870.3	chr7:47040217-47118726	1	0.999714	0.999997	NA	0.33207	NA	C2	No data	NO
ENSG00000231704	AC004895.4	chr7:6120733-6132716	0.983672	0.989209	0.999998	NA	1.13948	NA	C2	No data	NO
ENSG00000225705	AC004899.3	chr7:48886021-48892494	0.999619	0.992499	1	NA	0.851192	NA	C2	No data	NO
ENSG00000228151	AC004941.3	chr7:149095294-149098547	0.997606	0.930594	1	NA	0.361076	NA	C2	No data	NO
ENSG00000224330	AC005019.3	chr7:13893979-13898650	1	0.91382	0.997874	NA	0.279739	NA	C2	No data	NO
ENSG00000234521	AC005041.11	chr2:74640146-74640608	0.902462	1	1	NA	0.281099	NA	C2	No data	NO
ENSG00000224046	AC005076.5	chr7:86780738-86781736	0.986757	0.960817	0.993164	NA	21.0384	NA	C2	No data	NO
ENSG00000248431	AC005150.1	chr4:163661819-163663200	0.999616	0.95147	0.999693	NA	0.922348	NA	C2	No data	NO
ENSG00000229452	AC005162.4	chr7:29119899-29122143	1	0.90272	1	NA	1.06762	NA	C2	No data	NO
ENSG00000236653	AC005235.1	chr2:199164086-199239821	0.999314	0.994118	0.999992	NA	0.123922	NA	C2	No data	NO
ENSG00000235343	AC005301.8	chr22:17227758-17229535	0.999309	0.980741	0.997663	NA	2.63882	NA	C2	No data	NO
ENSG00000141028	AC005304.2	chr17:13927830-13928805	0.970893	0.983896	0.996687	NA	5.26483	NA	C2	No data	NO
ENSG00000233966	AC005324.4	chr17:15607545-15608214	0.960341	0.936259	0.993673	NA	24.8672	NA	C2	No data	NO
ENSG00000233002	AC005324.6	chr17:15638336-15652506	0.994358	0.973331	0.999994	NA	2.7839	NA	C2	No data	NO
ENSG00000233193	AC005324.7	chr17:15664927-15667083	1	0.999909	0.998728	NA	5.98699	NA	C2	No data	NO
ENSG00000205584	AC005488.11	chr7:72440344-72442258	0.958578	0.997652	0.999422	NA	3.35614	NA	C2	No data	NO
ENSG00000230190	AC005518.2	chr7:147368802-147370235	0.999819	0.99119	1	NA	1.25124	NA	C2	No data	NO
ENSG00000225703	AC005522.7	chr7:76601995-76606278	0.999948	0.977723	0.998297	NA	3.46867	NA	C2	No data	NO
ENSG00000230971	AC005703.3	chr17:15170777-15175607	0.996006	0.996432	0.999818	NA	1.08241	NA	C2	No data	NO
ENSG00000235415	AC005808.3	chr20:52224892-52251129	1	0.999631	0.999998	NA	3.06781	NA	C2	No data	NO
ENSG00000238212	AC005863.2	chr17:14737954-14803871	1	0.99999	0.998789	NA	1.49774	NA	C2	No data	NO
ENSG00000231515	AC006003.3	chr7:157531701-157533148	0.96755	1	1	NA	0.103779	NA	C2	No data	NO
ENSG00000236795	AC006004.1	chr7:146778025-146794701	1	0.985819	0.997558	NA	0.410667	NA	C2	No data	NO
ENSG00000205505	AC006014.10	chr7:74966355-74974606	0.999652	0.931869	0.997059	NA	1.45229	NA	C2	No data	NO
ENSG00000146722	AC006014.8	chr7:75021228-75024708	0.999329	0.998016	0.999956	NA	4.26112	NA	C2	No data	NO
ENSG00000203335	AC006019.3	chr7:153752669-153756646	0.999997	0.999625	0.999938	NA	32.568	NA	C2	No data	NO
ENSG00000218305	AC006024.4	chr7:48959360-48965612	0.990242	0.98883	0.999713	NA	2.21459	NA	C2	No data	NO
ENSG00000232553	AC006026.10	chr7:23624680-23625974	0.999656	0.998235	0.999992	NA	31.5793	NA	C2	No data	NO
ENSG00000231421	AC006050.2	chr17:28900488-28904018	0.999635	0.993013	0.999219	NA	2.82013	NA	C2	No data	NO
ENSG00000225563	AC006076.1	chr20:52416361-52417857	1	1	1	NA	0.641823	NA	C2	No data	NO
ENSG00000226323	AC006150.1	chr7:14853755-14856190	1	0.998457	1	NA	0.241815	NA	C2	No data	NO
ENSG00000251154	AC006153.3	chr7:90099100-90118278	0.998018	0.985788	0.998509	NA	16.1887	NA	C2	No data	NO
ENSG00000225980	AC006271.3	chr19:9376065-9377015	1	1	1	NA	4.40711	NA	C2	No data	NO
ENSG00000247624	AC006296.3	chr4:14911584-15003669	0.997714	0.99188	0.99822	NA	2.60202	NA	C2	No data	NO
ENSG00000223872	AC006372.5	chr7:157294015-157296271	0.989667	0.974508	0.999237	NA	0.750881	NA	C2	No data	NO
ENSG00000233191	AC006372.6	chr7:157305987-157309535	0.994084	0.97806	0.999313	NA	2.02447	NA	C2	No data	NO
ENSG00000231418	AC006380.3	chr7:31454258-31460900	1	0.999996	1	NA	0.367955	NA	C2	No data	NO
ENSG00000246095	AC006445.8	chr4:13547698-13549425	0.999696	0.997103	0.999962	NA	26.6236	NA	C2	No data	NO
ENSG00000232790	AC006481.1	chr7:20875049-21062767	1	0.972273	0.999992	NA	0.0812477	NA	C2	No data	NO
ENSG00000231183	AC007003.1	chr7:76531807-76548508	1	1	1	NA	0.482808	NA	C2	No data	NO
ENSG00000233891	AC007131.2	chr2:59465850-59960531	0.999993	1	0.999501	NA	1.90735	NA	C2	No data	NO
ENSG00000230408	AC007163.6	chr2:201645217-201676893	0.994229	0.996038	0.999971	NA	9.39381	NA	C2	No data	NO
ENSG00000227736	AC007163.9	chr2:202417581-202418335	1	1	1	NA	0.0409899	NA	C2	No data	NO
ENSG00000231815	AC007179.1	chr2:59662347-59669396	1	0.998954	1	NA	0.0231603	NA	C2	No data	NO
ENSG00000205716	AC007248.6	chr2:102866316-102866715	0.995144	0.953165	0.96113	NA	6.06613	NA	C2	No data	NO
ENSG00000217258	AC007249.3	chr2:10592444-10595678	0.990612	0.961354	0.999959	NA	8.1905	NA	C2	No data	NO
ENSG00000225226	AC007250.4	chr2:58503011-58523683	1	0.989622	1	NA	0.219575	NA	C2	No data	NO
ENSG00000236757	AC007251.2	chr2:103489797-103512180	1	0.996681	0.997025	NA	0.799576	NA	C2	No data	NO
ENSG00000234795	AC007275.2	chrY:7581025-7677302	1	0.999855	0.999927	NA	1.97377	NA	C2	No data	NO
ENSG00000233128	AC007317.1	chr2:40973626-40994592	0.998688	0.999348	0.999995	NA	0.606305	NA	C2	No data	NO
ENSG00000162947	AC007364.1	chr2:150624019-150715705	0.994432	0.988774	0.999999	NA	0.383131	NA	C2	No data	NO
ENSG00000233694	AC007365.1	chr2:64834108-64843616	0.999637	0.987292	0.998392	NA	0.972536	NA	C2	No data	NO
ENSG00000232028	AC007391.2	chr2:37552482-37553940	0.995074	0.991504	0.996554	NA	3.66496	NA	C2	No data	NO
ENSG00000232688	AC007403.1	chr2:67148641-67149589	1	1	0.997406	NA	0.637102	NA	C2	No data	NO
ENSG00000224173	AC007422.1	chr2:67789198-67801176	0.998985	0.990403	0.999992	NA	1.25377	NA	C2	No data	NO
ENSG00000226506	AC007463.2	chr2:8026900-8039786	1	0.999563	1	NA	3.42069	NA	C2	No data	NO
ENSG00000237479	AC007557.2	chr2:217731054-217732536	0.99991	0.99972	0.999991	NA	4.67284	NA	C2	No data	NO
ENSG00000227021	AC007557.3	chr2:217732734-217733879	1	0.997728	0.999868	NA	6.99539	NA	C2	No data	NO
ENSG00000231597	AC007557.4	chr2:217719111-217719855	1	1	1	NA	13.0247	NA	C2	No data	NO
ENSG00000237374	AC007680.2	chr2:51429218-51448902	1	0.99999	1	NA	1.4953	NA	C2	No data	NO
ENSG00000237750	AC007740.1	chr2:163625445-163654482	1	0.999935	1	NA	1.80777	NA	C2	No data	NO
ENSG00000173357	AC007967.3	chrY:8774264-8784114	1	0.999999	1	NA	0.0273164	NA	C2	No data	NO
ENSG00000227365	AC008060.5	chr7:155302977-155311318	1	0.983763	1	NA	0.092996	NA	C2	No data	NO
ENSG00000232642	AC008073.7	chr2:24388752-24397874	0.993409	0.912732	0.996798	NA	3.9255	NA	C2	No data	NO
ENSG00000223754	AC008073.9	chr2:24422707-24424567	0.906103	0.911125	0.988714	NA	1.1132	NA	C2	No data	NO
ENSG00000187979	AC008079.9	chr22:18660804-18688682	0.999983	0.999961	0.999796	NA	2.31917	NA	C2	No data	NO
ENSG00000260907	AC008088.4	chr17:20433354-20434194	0.999377	0.999539	0.99995	NA	11.7889	NA	C2	No data	NO
ENSG00000228909	AC008281.1	chr2:220768771-220769610	1	1	1	NA	1.38672	NA	C2	No data	NO
ENSG00000251583	AC008427.2	chr5:149311576-149312231	0.999682	0.977435	1	NA	4.49035	NA	C2	No data	NO
ENSG00000250955	AC008592.7	chr5:95300702-95322015	1	0.989239	0.999892	NA	0.165563	NA	C2	No data	NO
ENSG00000254199	AC008691.1	chr5:159175239-159188068	1	0.999995	1	NA	0.416107	NA	C2	No data	NO
ENSG00000253798	AC008694.3	chr5:157109992-157117274	0.999999	0.99996	0.999897	NA	23.2027	NA	C2	No data	NO
ENSG00000231876	AC009158.1	chr16:26329427-26345749	1	0.993565	1	NA	1.69629	NA	C2	No data	NO
ENSG00000234352	AC009264.1	chr7:136370305-136866854	0.999732	0.974945	0.986418	NA	0.329473	NA	C2	No data	NO
ENSG00000224467	AC009313.1	chr2:161952741-162016735	1	0.999846	1	NA	1.21074	NA	C2	No data	NO
ENSG00000225881	AC009365.4	chr7:132443729-132445392	1	0.976229	1	NA	3.56066	NA	C2	No data	NO
ENSG00000228538	AC009411.1	chr2:21861302-21872435	1	0.999999	1	NA	3.60507	NA	C2	No data	NO
ENSG00000235537	AC009411.2	chr2:21853419-21859181	1	0.971136	1	NA	2.5995	NA	C2	No data	NO
ENSG00000234141	AC009473.1	chr7:7989483-7990340	0.994771	0.983794	0.99873	NA	6.73668	NA	C2	No data	NO
ENSG00000224076	AC009487.4	chr2:162279169-162280088	0.999996	0.995626	1	NA	8.64663	NA	C2	No data	NO
ENSG00000233143	AC009492.1	chr2:218147461-218200843	0.920157	0.999193	0.946071	NA	0.703496	NA	C2	No data	NO
ENSG00000234162	AC009505.4	chr2:106575539-106578462	1	0.996096	1	NA	1.58143	NA	C2	No data	NO
ENSG00000224469	AC009517.2	chr7:136848789-136849359	1	0.910386	1	NA	0.479285	NA	C2	No data	NO
ENSG00000237992	AC010096.2	chr2:19675210-19688611	1	0.99924	1	NA	1.2919	NA	C2	No data	NO
ENSG00000180279	AC010325.1	chr19:51320936-51322134	0.989165	0.977636	0.999761	NA	6.06439	NA	C2	No data	NO
ENSG00000226926	AC010423.1	chr5:102766106-102862319	0.963697	0.972491	0.999959	NA	0.134586	NA	C2	No data	NO
ENSG00000196589	AC010606.1	chr19:7019310-7021442	1	1	1	NA	0.0559385	NA	C2	No data	NO
ENSG00000237266	AC010729.3	chr2:5950772-5952728	1	1	1	NA	0.333354	NA	C2	No data	NO
ENSG00000231653	AC010731.3	chr2:207504796-207506006	1	1	1	NA	0.0277671	NA	C2	No data	NO
ENSG00000228414	AC010733.4	chr2:61052266-61108449	0.962075	0.950106	0.999969	NA	0.244527	NA	C2	No data	NO
ENSG00000228876	AC010745.2	chr2:16405314-16410408	1	0.999519	1	NA	0.254668	NA	C2	No data	NO
ENSG00000225979	AC010746.3	chr2:198176116-198177464	0.999581	0.999204	0.999527	NA	1.26951	NA	C2	No data	NO
ENSG00000224400	AC010880.1	chr2:16535523-16613970	1	0.999977	1	NA	1.09005	NA	C2	No data	NO
ENSG00000228379	AC010891.2	chrY:9650923-9655122	1	0.999986	1	NA	0.0341433	NA	C2	No data	NO
ENSG00000226853	AC010894.3	chr2:175352116-175353114	0.961961	0.939425	0.990436	NA	10.1865	NA	C2	No data	NO
ENSG00000230065	AC010974.3	chr2:133418098-133424563	0.999881	0.999892	1	NA	1.17446	NA	C2	No data	NO
ENSG00000237732	AC010980.2	chr2:223182993-223217708	0.996821	0.998579	0.999919	NA	33.2631	NA	C2	No data	NO
ENSG00000234199	AC010982.1	chr2:114737145-114764879	0.999989	0.999968	0.999973	NA	180.315	NA	C2	No data	NO
ENSG00000225582	AC011193.1	chr17:32806330-32806976	1	1	1	NA	1.00519	NA	C2	No data	NO
ENSG00000235518	AC011196.3	chr15:26902176-26903910	0.999938	0.999996	0.998519	NA	2.43201	NA	C2	No data	NO
ENSG00000229618	AC011288.2	chr7:13141015-13743774	0.978032	0.937896	0.958066	NA	0.111551	NA	C2	No data	NO
ENSG00000227172	AC011290.4	chr7:39585244-39605838	0.972387	0.992639	0.999392	NA	0.310466	NA	C2	No data	NO
ENSG00000229805	AC011306.1	chr2:56304551-56317517	1	0.998167	1	NA	0.0914089	NA	C2	No data	NO
ENSG00000240713	AC011467.3	chr19:22784246-22784539	1	1	1	NA	40.9379	NA	C2	No data	NO
ENSG00000214347	AC011491.6	chr19:6393819-6412415	0.999797	0.991137	0.999936	NA	1.13701	NA	C2	No data	NO
ENSG00000223579	AC011718.2	chr22:20632022-20661407	1	0.999861	0.999856	NA	1.70418	NA	C2	No data	NO
ENSG00000231204	AC011752.1	chr2:21540531-21784185	1	0.999984	1	NA	2.30661	NA	C2	No data	NO
ENSG00000231099	AC011753.7	chr2:110424704-110425579	1	1	1	NA	0.231715	NA	C2	No data	NO
ENSG00000235519	AC012075.2	chr2:81689818-81694070	1	1	0.999992	NA	5.52057	NA	C2	No data	NO
ENSG00000236436	AC012361.1	chr2:21059530-21061421	1	1	1	NA	0.0262046	NA	C2	No data	NO
ENSG00000234255	AC012370.3	chr2:65669188-65683705	0.999994	0.99996	0.999852	NA	8.73244	NA	C2	No data	NO
ENSG00000203643	AC012456.3	chr2:11861744-11864348	0.999958	0.999209	0.999606	NA	2.97791	NA	C2	No data	NO
ENSG00000225166	AC012462.2	chr2:216318429-216328594	0.999858	0.999779	0.999278	NA	4.38471	NA	C2	No data	NO
ENSG00000228618	AC012462.3	chr2:216341389-216344971	1	0.99996	1	NA	0.533736	NA	C2	No data	NO
ENSG00000229494	AC012494.1	chr2:78315855-78354932	1	0.996378	0.999993	NA	0.677212	NA	C2	No data	NO
ENSG00000235497	AC012506.4	chr2:23598099-23604170	0.992848	0.962774	0.999858	NA	1.00645	NA	C2	No data	NO
ENSG00000231898	AC012594.1	chr2:171190437-171207628	1	0.999803	0.999805	NA	7.35324	NA	C2	No data	NO
ENSG00000214336	AC012671.3	chr2:88747725-88752131	0.991764	0.970349	1	NA	0.293991	NA	C2	No data	NO
ENSG00000186148	AC013271.3	chr2:110690737-110742667	0.962567	0.996761	0.998526	NA	3.41344	NA	C2	No data	NO
ENSG00000232227	AC013401.2	chr2:193508827-193510113	1	1	1	NA	0.0942577	NA	C2	No data	NO
ENSG00000236109	AC013402.3	chr2:105199609-105201812	1	0.996331	1	NA	0.325457	NA	C2	No data	NO
ENSG00000231626	AC013402.4	chr2:105197278-105198348	1	1	1	NA	0.97659	NA	C2	No data	NO
ENSG00000230690	AC013402.5	chr2:105275794-105281295	1	0.945519	1	NA	0.755853	NA	C2	No data	NO
ENSG00000235610	AC013448.2	chr2:224370193-224375651	1	1	1	NA	0.00801574	NA	C2	No data	NO
ENSG00000229727	AC013460.1	chr2:7561391-7590385	0.945005	0.911648	0.999591	NA	1.243	NA	C2	No data	NO
ENSG00000236048	AC013470.6	chr7:12510977-12512171	1	0.999428	0.999858	NA	3.06131	NA	C2	No data	NO
ENSG00000205500	AC013472.3	chr2:27207643-27237480	0.997217	0.992871	1	NA	1.6253	NA	C2	No data	NO
ENSG00000226398	AC013480.2	chr2:42242764-42252442	0.972948	0.997043	0.99787	NA	0.0877993	NA	C2	No data	NO
ENSG00000234595	AC013733.3	chr2:182547839-182550434	1	0.975434	1	NA	0.832151	NA	C2	No data	NO
ENSG00000225570	AC013733.4	chr2:182555106-182558142	1	0.99967	1	NA	0.360058	NA	C2	No data	NO
ENSG00000223873	AC013733.5	chr2:182559168-182559627	1	0.999135	1	NA	0.989926	NA	C2	No data	NO
ENSG00000230339	AC015818.1	chr17:20457449-20457693	1	1	1	NA	2.09727	NA	C2	No data	NO
ENSG00000205215	AC015818.3	chr17:20422624-20432000	0.999777	0.984117	0.999422	NA	10.4782	NA	C2	No data	NO
ENSG00000230528	AC015818.7	chr17:20339649-20350557	0.999845	0.998603	0.99931	NA	1.51343	NA	C2	No data	NO
ENSG00000237805	AC015849.2	chr17:34195970-34212867	0.979528	0.964659	0.999981	NA	4.50093	NA	C2	No data	NO
ENSG00000227790	AC015922.5	chr17:15732682-15767467	1	0.98584	0.999998	NA	0.670828	NA	C2	No data	NO
ENSG00000237057	AC015922.6	chr17:15709554-15721056	1	0.999213	0.999993	NA	6.18546	NA	C2	No data	NO
ENSG00000226797	AC015923.1	chr17:61458591-61491673	0.999821	0.999399	0.991603	NA	2.39945	NA	C2	No data	NO
ENSG00000235635	AC016644.1	chr5:56237133-56242979	0.92884	0.954886	0.999915	NA	1.05964	NA	C2	No data	NO
ENSG00000230140	AC016738.3	chr2:101589109-101593623	0.993241	0.999215	0.99937	NA	2.01087	NA	C2	No data	NO
ENSG00000237843	AC016903.2	chr2:205340078-205372395	1	0.999607	0.998016	NA	0.148651	NA	C2	No data	NO
ENSG00000233862	AC016907.3	chr2:30273931-30366670	0.991682	0.95647	0.999997	NA	1.58385	NA	C2	No data	NO
ENSG00000233729	AC016909.1	chr2:133673129-133689067	1	0.999521	0.999971	NA	4.15131	NA	C2	No data	NO
ENSG00000228100	AC016912.3	chr2:46619435-46621306	0.999994	0.999551	0.99937	NA	11.6512	NA	C2	No data	NO
ENSG00000225744	AC017002.4	chr2:112365417-112370095	0.999496	0.99983	1	NA	1.78346	NA	C2	No data	NO
ENSG00000229434	AC017048.1	chr2:177370972-177372430	1	0.999674	0.999845	NA	0.499268	NA	C2	No data	NO
ENSG00000230047	AC017104.4	chr2:232301811-232302132	1	1	1	NA	0.773196	NA	C2	No data	NO
ENSG00000226320	AC018359.1	chr3:34200825-34604369	1	0.999838	0.998854	NA	0.911214	NA	C2	No data	NO
ENSG00000227498	AC018359.3	chr3:34566309-34585372	1	0.987672	1	NA	0.191794	NA	C2	No data	NO
ENSG00000226567	AC018495.2	chr3:10801168-10805877	0.999366	0.999814	1	NA	1.43096	NA	C2	No data	NO
ENSG00000225144	AC018643.4	chr7:131948910-131956028	1	0.984371	1	NA	2.03645	NA	C2	No data	NO
ENSG00000225284	AC018693.6	chr2:39088861-39090275	1	0.937701	0.986336	NA	2.52361	NA	C2	No data	NO
ENSG00000224655	AC018737.3	chr2:122548019-122554278	0.999517	0.990465	0.999922	NA	0.723688	NA	C2	No data	NO
ENSG00000243469	AC018755.10	chr19:52152114-52152863	1	0.999665	1	NA	1.5585	NA	C2	No data	NO
ENSG00000223760	AC018804.4	chr2:130887193-130896990	0.986952	0.998194	1	NA	2.81064	NA	C2	No data	NO
ENSG00000180178	AC018865.8	chr2:130748028-130808704	0.996556	0.96136	0.991238	NA	14.0914	NA	C2	No data	NO
ENSG00000231240	AC018865.9	chr2:130794530-130795995	0.977936	0.93437	0.999705	NA	2.45689	NA	C2	No data	NO
ENSG00000237104	AC018890.4	chr2:175647773-175652656	1	0.968738	1	NA	0.404379	NA	C2	No data	NO
ENSG00000144188	AC018892.4	chr2:97691717-97697373	1	0.998798	1	NA	0.160925	NA	C2	No data	NO
ENSG00000223884	AC019048.1	chr2:7202857-7218011	0.989397	0.944572	0.999908	NA	2.93411	NA	C2	No data	NO
ENSG00000235911	AC019055.1	chr2:19911475-19917337	1	0.999913	0.999999	NA	11.9515	NA	C2	No data	NO
ENSG00000237320	AC019064.1	chr2:35223344-35225227	0.926452	1	1	NA	0.479779	NA	C2	No data	NO
ENSG00000224826	AC019109.1	chr2:225034380-225036254	1	0.980256	1	NA	0.0922562	NA	C2	No data	NO
ENSG00000224637	AC019129.2	chr2:44393404-44394082	0.999993	0.992936	0.996879	NA	6.16393	NA	C2	No data	NO
ENSG00000226488	AC021021.2	chr2:6636134-6643938	1	1	1	NA	1.35206	NA	C2	No data	NO
ENSG00000231532	AC022311.1	chr2:4675811-4703805	1	0.999806	0.999991	NA	5.19274	NA	C2	No data	NO
ENSG00000240847	AC022408.1	chr15:41484164-41484463	1	0.978943	1	NA	0.234126	NA	C2	No data	NO
ENSG00000205312	AC022596.2	chr17:16750948-16756091	0.985895	0.908646	0.993352	NA	3.11393	NA	C2	No data	NO
ENSG00000235661	AC023085.1	chr11:43578307-43591945	0.998655	0.997447	0.999952	NA	4.81009	NA	C2	No data	NO
ENSG00000235774	AC023347.1	chr2:127066086-127101569	1	0.999942	1	NA	0.434873	NA	C2	No data	NO
ENSG00000232992	AC023468.2	chr2:139659002-139660317	1	1	1	NA	0.138253	NA	C2	No data	NO
ENSG00000206176	AC023490.1	chr22:20378813-20380440	0.998158	0.933197	0.999094	NA	32.8253	NA	C2	No data	NO
ENSG00000235704	AC023490.2	chr22:20377668-20378803	0.999367	0.988104	0.999938	NA	16.891	NA	C2	No data	NO
ENSG00000228334	AC024028.1	chr7:3122885-3126055	1	0.999141	1	NA	0.222368	NA	C2	No data	NO
ENSG00000180081	AC024563.1	chr19:22934984-22937677	0.996489	0.947465	0.992453	NA	1.77456	NA	C2	No data	NO
ENSG00000238007	AC024619.2	chr17:27339882-27343530	0.999988	1	1	NA	4.87394	NA	C2	No data	NO
ENSG00000255257	AC025016.1	chr11:5959980-5966214	1	1	0.999211	NA	0.33508	NA	C2	No data	NO
ENSG00000238284	AC027269.2	chr7:42701324-42746046	1	0.999537	0.999898	NA	0.173571	NA	C2	No data	NO
ENSG00000239642	AC034228.7	chr5:131142815-131281391	0.999356	0.998981	0.9997	NA	4.69718	NA	C2	No data	NO
ENSG00000234710	AC060834.3	chr7:9776950-9809142	1	0.95009	0.999987	NA	1.58058	NA	C2	No data	NO
ENSG00000224015	AC063976.3	chr5:131514926-131516821	0.996499	0.936685	1	NA	0.775291	NA	C2	No data	NO
ENSG00000224099	AC064834.1	chr2:196313255-196343649	1	0.953771	1	NA	0.0724298	NA	C2	No data	NO
ENSG00000188668	AC064843.3	chr2:159731153-159732182	1	0.995766	1	NA	0.0352809	NA	C2	No data	NO
ENSG00000235026	AC066593.1	chr2:115888511-115918920	0.913893	0.916175	0.99763	NA	16.4716	NA	C2	No data	NO
ENSG00000237964	AC068042.1	chr2:180264454-180265602	1	0.999993	0.999988	NA	11.2851	NA	C2	No data	NO
ENSG00000238277	AC068483.1	chr2:129821418-129829298	1	1	1	NA	0.223426	NA	C2	No data	NO
ENSG00000234446	AC068489.1	chr2:222502262-222506533	1	0.999953	1	NA	0.37093	NA	C2	No data	NO
ENSG00000231200	AC068490.2	chr2:22156207-22753977	0.946169	0.999873	0.999992	NA	0.0925814	NA	C2	No data	NO
ENSG00000234988	AC068538.4	chr2:101223489-101225820	0.997811	0.999898	1	NA	3.80879	NA	C2	No data	NO
ENSG00000231538	AC068542.1	chr2:115586008-115591125	1	0.999385	1	NA	1.85596	NA	C2	No data	NO
ENSG00000230834	AC068580.7	chr11:1798159-1799618	1	1	1	NA	0.632619	NA	C2	No data	NO
ENSG00000233607	AC068610.5	chr7:114701590-114871409	1	0.960311	1	NA	0.2664	NA	C2	No data	NO
ENSG00000258725	AC068831.8	chr15:91509574-91531854	0.97745	0.976229	0.988211	NA	24.0694	NA	C2	No data	NO
ENSG00000254654	AC068858.1	chr11:44995452-44999579	1	0.992251	0.99973	NA	0.947453	NA	C2	No data	NO
ENSG00000227769	AC072062.3	chr2:215886721-215906980	0.986207	0.999978	1	NA	1.00633	NA	C2	No data	NO
ENSG00000232732	AC073043.1	chr2:200732118-200775882	0.999975	0.9999	0.999921	NA	4.45224	NA	C2	No data	NO
ENSG00000237471	AC073115.6	chr7:46009255-46019790	1	0.964428	1	NA	0.586205	NA	C2	No data	NO
ENSG00000237870	AC073130.1	chr7:115915659-115926788	0.994737	1	0.999987	NA	1.649	NA	C2	No data	NO
ENSG00000232502	AC073464.7	chr2:95426518-95426861	0.970984	0.983303	1	NA	18.1983	NA	C2	No data	NO
ENSG00000233605	AC073628.1	chr2:78143059-78145135	1	1	0.99718	NA	4.81174	NA	C2	No data	NO
ENSG00000227098	AC073636.1	chr2:177710720-177714156	0.998624	0.956168	1	NA	2.31226	NA	C2	No data	NO
ENSG00000223631	AC073869.19	chr2:132160473-132166622	1	0.99997	0.999972	NA	15.7992	NA	C2	No data	NO
ENSG00000224028	AC073928.2	chr2:140861151-140889349	1	0.989834	1	NA	0.0202028	NA	C2	No data	NO
ENSG00000231476	AC074389.5	chr7:1660289-1661041	0.999981	1	0.999922	NA	9.44264	NA	C2	No data	NO
ENSG00000234977	AC074389.7	chr7:1731541-1732086	1	1	0.975154	NA	0.87148	NA	C2	No data	NO
ENSG00000231114	AC078842.4	chr7:137003338-137011700	0.999549	0.999783	1	NA	0.615308	NA	C2	No data	NO
ENSG00000222035	AC079354.3	chr2:202978348-202981781	0.999756	0.997658	0.999875	NA	6.34958	NA	C2	No data	NO
ENSG00000231903	AC079354.5	chr2:203043382-203044114	0.996638	0.995422	1	NA	2.69766	NA	C2	No data	NO
ENSG00000237574	AC079776.3	chr2:130680749-130704276	0.998165	0.965354	0.999798	NA	0.632004	NA	C2	No data	NO
ENSG00000235779	AC079779.5	chr2:305110-314367	0.999994	0.999752	0.999905	NA	4.28266	NA	C2	No data	NO
ENSG00000233684	AC079779.6	chr2:317911-342118	0.989951	0.916626	1	NA	0.318647	NA	C2	No data	NO
ENSG00000227061	AC079779.7	chr2:197568-202605	0.999242	0.999546	0.999333	NA	0.890431	NA	C2	No data	NO
ENSG00000253190	AC084082.3	chr8:67024901-67027440	0.999655	0.999308	0.999828	NA	3.23241	NA	C2	No data	NO
ENSG00000254776	AC084121.17	chr8:7651237-7653392	1	0.999865	1	NA	1.90505	NA	C2	No data	NO
ENSG00000235158	AC087430.1	chr3:1049818-1054618	1	0.999933	1	NA	0.0527565	NA	C2	No data	NO
ENSG00000227685	AC087499.10	chr17:20516224-20536547	1	0.996915	0.999923	NA	1.60186	NA	C2	No data	NO
ENSG00000236504	AC087499.7	chr17:20550599-20585112	1	0.998575	0.999295	NA	0.246372	NA	C2	No data	NO
ENSG00000226096	AC087499.9	chr17:20512774-20512923	1	0.999969	1	NA	0.152758	NA	C2	No data	NO
ENSG00000237222	AC090505.6	chr3:194429149-194502897	1	0.995245	0.999969	NA	1.58969	NA	C2	No data	NO
ENSG00000232394	AC090696.2	chr15:28020766-28021944	1	1	1	NA	0.527382	NA	C2	No data	NO
ENSG00000230172	AC090957.2	chr3:14806458-14808947	1	1	1	NA	0.0291559	NA	C2	No data	NO
ENSG00000225231	AC091814.2	chr12:10089177-10096094	0.932206	0.941623	0.999936	NA	0.791594	NA	C2	No data	NO
ENSG00000215148	AC092117.9	chr16:2848485-2855148	0.999903	0.951042	0.999824	NA	1.12415	NA	C2	No data	NO
ENSG00000234169	AC092168.3	chr2:101286353-101292500	1	0.999655	0.999997	NA	1.53033	NA	C2	No data	NO
ENSG00000168367	AC092327.1	chr16:86365449-86383289	1	1	0.999483	NA	53.6832	NA	C2	No data	NO
ENSG00000225493	AC092619.1	chr2:239419330-239463695	0.993064	0.977252	0.999188	NA	1.40349	NA	C2	No data	NO
ENSG00000230991	AC092625.1	chr2:155822024-155824515	1	1	1	NA	0.524082	NA	C2	No data	NO
ENSG00000227375	AC092937.2	chr3:197025122-197030618	0.99533	0.978212	0.994929	NA	6.01984	NA	C2	No data	NO
ENSG00000231254	AC093381.1	chr2:213696884-213697669	1	1	1	NA	3.69262	NA	C2	No data	NO
ENSG00000224514	AC093611.1	chr3:13692195-13788132	0.998658	0.958499	1	NA	1.23138	NA	C2	No data	NO
ENSG00000226423	AC093642.4	chr2:242967333-242968327	0.999978	0.991694	0.999868	NA	9.45214	NA	C2	No data	NO
ENSG00000224529	AC093698.4	chr2:209000117-209002421	1	1	1	NA	0.200601	NA	C2	No data	NO
ENSG00000235243	AC093716.1	chr7:84477192-84477569	1	0.993765	1	NA	2.18717	NA	C2	No data	NO
ENSG00000235009	AC093822.1	chr2:38658435-38660715	0.99988	0.998691	1	NA	3.88166	NA	C2	No data	NO
ENSG00000224559	AC093838.7	chr2:132394597-132407188	0.996669	0.980052	0.999988	NA	2.41021	NA	C2	No data	NO
ENSG00000226856	AC093901.1	chr2:118889703-118943962	0.999637	0.999359	0.998769	NA	9.97032	NA	C2	No data	NO
ENSG00000233587	AC096570.1	chr2:22759350-22761160	1	1	1	NA	3.19323	NA	C2	No data	NO
ENSG00000226838	AC096582.8	chr7:45856155-45860663	1	0.99856	0.993851	NA	0.729428	NA	C2	No data	NO
ENSG00000233131	AC096649.1	chr2:176048942-176049335	0.942939	0.995332	0.988832	NA	1.71231	NA	C2	No data	NO
ENSG00000229066	AC096649.3	chr2:176121977-176319368	1	0.99962	1	NA	0.204807	NA	C2	No data	NO
ENSG00000232991	AC096655.1	chr2:108370567-108438585	1	0.999966	0.999103	NA	0.174498	NA	C2	No data	NO
ENSG00000230651	AC096655.2	chr2:108439518-108443347	1	0.999791	0.99996	NA	11.8331	NA	C2	No data	NO
ENSG00000226655	AC096732.2	chr4:124666077-124666828	1	1	1	NA	0.992943	NA	C2	No data	NO
ENSG00000236445	AC097468.5	chr2:219840320-219844382	1	0.999996	0.999964	NA	22.7451	NA	C2	No data	NO
ENSG00000228329	AC097495.3	chr2:69059947-69064324	0.999989	0.999808	0.999932	NA	6.93514	NA	C2	No data	NO
ENSG00000236172	AC097517.2	chr2:6755721-6790667	1	0.999999	0.999679	NA	20.6483	NA	C2	No data	NO
ENSG00000230697	AC097635.4	chr3:20049343-20049739	0.99553	1	1	NA	1.61826	NA	C2	No data	NO
ENSG00000227745	AC098826.5	chr2:132890428-132897002	0.984923	0.988309	0.999667	NA	3.17312	NA	C2	No data	NO
ENSG00000225884	AC098872.3	chr2:192658150-192684976	1	0.999698	0.999998	NA	1.50994	NA	C2	No data	NO
ENSG00000224074	AC098971.2	chr3:24137759-24144729	0.999953	0.997344	0.999982	NA	1.5534	NA	C2	No data	NO
ENSG00000229243	AC098973.1	chr3:27872378-27875627	1	1	0.999605	NA	1.60668	NA	C2	No data	NO
ENSG00000226097	AC099342.1	chr7:20336330-20351335	1	0.960074	0.998506	NA	0.588672	NA	C2	No data	NO
ENSG00000225612	AC099552.2	chr7:155059008-155059762	1	1	0.999953	NA	3.12802	NA	C2	No data	NO
ENSG00000226807	AC100803.1	chr8:142443928-142517330	0.992379	0.985836	0.999764	NA	6.80325	NA	C2	No data	NO
ENSG00000236392	AC100848.1	chr18:61814442-61826533	1	0.982887	1	NA	0.355027	NA	C2	No data	NO
ENSG00000225981	AC102953.4	chr7:1499572-1503644	0.99229	0.985896	0.999456	NA	5.69703	NA	C2	No data	NO
ENSG00000231040	AC103881.1	chr2:147595316-147607878	1	0.999709	1	NA	1.00168	NA	C2	No data	NO
ENSG00000232555	AC104088.1	chr2:173180014-173188465	0.998277	0.954855	0.994665	NA	1.9611	NA	C2	No data	NO
ENSG00000213115	AC104131.1	chr2:189091915-189093109	1	0.906482	1	NA	0.211647	NA	C2	No data	NO
ENSG00000214691	AC104654.1	chr2:42104213-42121179	0.999979	0.999966	1	NA	1.77075	NA	C2	No data	NO
ENSG00000237220	AC104777.3	chr2:151422647-151424594	1	0.999177	1	NA	0.126002	NA	C2	No data	NO
ENSG00000224048	AC104777.4	chr2:151468894-151491862	0.999884	1	0.999917	NA	7.19241	NA	C2	No data	NO
ENSG00000228141	AC105339.1	chr15:83379222-83382778	0.999304	0.992568	0.999874	NA	5.56003	NA	C2	No data	NO
ENSG00000238062	AC105344.2	chr2:231849082-231860747	0.999562	0.999923	0.999939	NA	10.2819	NA	C2	No data	NO
ENSG00000240455	AC105448.1	chr4:1870786-1871064	0.999358	1	0.992621	NA	1.86744	NA	C2	No data	NO
ENSG00000234667	AC105935.1	chr3:49910779-49915413	0.999007	0.992659	0.999936	NA	2.09269	NA	C2	No data	NO
ENSG00000233987	AC106706.1	chr3:194426276-194427693	1	0.983812	1	NA	0.162541	NA	C2	No data	NO
ENSG00000230737	AC106870.1	chr2:30113236-30115220	1	1	1	NA	0.0561891	NA	C2	No data	NO
ENSG00000224638	AC106900.6	chr2:174745592-174764156	0.999858	0.970939	0.999977	NA	0.97167	NA	C2	No data	NO
ENSG00000232835	AC107057.1	chr2:5689911-5696163	0.969836	0.999335	1	NA	0.303871	NA	C2	No data	NO
ENSG00000224128	AC107057.2	chr2:5742636-5831620	1	0.999925	0.999993	NA	0.753113	NA	C2	No data	NO
ENSG00000237401	AC107070.1	chr2:4005244-4021660	1	1	0.999965	NA	10.3201	NA	C2	No data	NO
ENSG00000224932	AC107399.2	chr4:118235752-118281795	1	0.999703	1	NA	0.176013	NA	C2	No data	NO
ENSG00000230090	AC108025.2	chr2:5758458-5831250	0.999712	0.996802	0.999125	NA	2.38205	NA	C2	No data	NO
ENSG00000229565	AC108056.1	chr4:118755555-118791103	1	0.999965	0.999999	NA	0.67026	NA	C2	No data	NO
ENSG00000232001	AC108868.6	chr2:107159469-107160753	1	1	1	NA	0.116005	NA	C2	No data	NO
ENSG00000228799	AC113607.2	chr2:895901-901137	0.9985	0.992793	0.999955	NA	6.54428	NA	C2	No data	NO
ENSG00000228358	AC113617.1	chr4:118281780-118294008	1	0.999504	1	NA	2.84516	NA	C2	No data	NO
ENSG00000234279	AC113618.1	chr2:239628964-239649421	1	0.996255	1	NA	0.901075	NA	C2	No data	NO
ENSG00000238012	AC114752.1	chr2:64557619-64559265	1	1	1	NA	0.510435	NA	C2	No data	NO
ENSG00000227513	AC114755.3	chr2:106961021-106961889	1	0.99085	1	NA	0.428006	NA	C2	No data	NO
ENSG00000235881	AC114776.3	chr2:111467151-111474172	1	0.999952	0.999852	NA	1.85263	NA	C2	No data	NO
ENSG00000178836	AC114812.5	chr2:234662950-234663991	0.999816	0.999606	0.999686	NA	35.6251	NA	C2	No data	NO
ENSG00000226813	AC114813.1	chr2:126867675-126875562	1	0.999965	1	NA	0.5238	NA	C2	No data	NO
ENSG00000235293	AC114814.3	chr2:236086539-236087549	1	1	1	NA	1.53499	NA	C2	No data	NO
ENSG00000227549	AC116035.2	chr3:30566481-30567705	0.999924	0.995661	0.999669	NA	2.11386	NA	C2	No data	NO
ENSG00000227713	AC116609.1	chr2:724965-731224	1	0.999842	0.999999	NA	1.69306	NA	C2	No data	NO
ENSG00000225818	AC118653.2	chr17:69592478-69593420	1	1	1	NA	0.724278	NA	C2	No data	NO
ENSG00000227824	AC122136.2	chr2:216734645-216735241	1	1	1	NA	0.0324285	NA	C2	No data	NO
ENSG00000236452	AC123023.1	chr3:34244735-34310303	1	0.910518	0.98831	NA	0.376274	NA	C2	No data	NO
ENSG00000234721	AC125421.1	chr17:71782940-71796932	0.999842	0.970943	0.999988	NA	0.641862	NA	C2	No data	NO
ENSG00000223602	AC125634.1	chr9:69891207-69901481	1	0.994541	1	NA	0.202289	NA	C2	No data	NO
ENSG00000228480	AC130464.1	chr16:26366116-26369676	1	0.966683	1	NA	0.0352337	NA	C2	No data	NO
ENSG00000214525	AC130709.1	chr2:68755372-68756584	0.999849	0.929038	1	NA	2.30752	NA	C2	No data	NO
ENSG00000231431	AC131180.4	chr2:132046325-132066641	0.99004	0.996313	0.999711	NA	13.8973	NA	C2	No data	NO
ENSG00000253444	AC133633.2	chr8:2350991-2369693	1	0.909093	0.990105	NA	0.0473246	NA	C2	No data	NO
ENSG00000233153	AC135966.1	chr3:23236560-23244069	0.999908	0.999171	0.999999	NA	7.94013	NA	C2	No data	NO
ENSG00000228740	AC136896.1	chr15:27402761-27406466	1	1	0.999982	NA	29.6328	NA	C2	No data	NO
ENSG00000235760	AC138655.4	chr2:47754675-47762338	0.96833	0.970674	0.999968	NA	1.6978	NA	C2	No data	NO
ENSG00000204993	AC139712.2	chr2:52797785-52799660	1	0.96812	1	NA	0.206277	NA	C2	No data	NO
ENSG00000236837	AC139712.4	chr2:52721825-52727890	1	0.999971	1	NA	0.0356197	NA	C2	No data	NO
ENSG00000232408	AC140481.4	chr2:131341121-131348036	1	0.999171	0.999606	NA	0.486426	NA	C2	No data	NO
ENSG00000259553	AC140725.4	chr15:102500050-102501611	0.954441	0.974832	0.992252	NA	1.16514	NA	C2	No data	NO
ENSG00000253753	AC145123.2	chr8:143719948-143722027	0.997976	0.99801	0.99995	NA	5.32577	NA	C2	No data	NO
ENSG00000235812	ADAM21P1	chr14:70712207-70714518	0.998951	0.988013	0.999659	NA	0.969545	NA	C2	No data	NO
ENSG00000197475	ADAM3A	chr8:39308563-39380371	1	1	0.999969	NA	10.0453	NA	C2	No data	NO
ENSG00000196115	ADAM5P	chr8:39172109-39274897	1	0.999998	0.999899	NA	6.95603	NA	C2	No data	NO
ENSG00000233988	ADAM6	chr14:106435818-106438358	1	1	0.999949	NA	9.27535	NA	C2	No data	NO
ENSG00000255664	AE000658.29	chr14:22117943-22118553	1	1	1	NA	0.054938	NA	C2	No data	NO
ENSG00000230794	AF015720.3	chr21:37085436-37105240	1	1	0.970629	NA	0.892634	NA	C2	No data	NO
ENSG00000260721	AF067845.1	chr8:1316807-1317999	0.99261	0.976806	0.999519	NA	3.37704	NA	C2	No data	NO
ENSG00000259981	AF096876.1	chr21:31462034-31470154	1	0.963004	1	NA	0.0548979	NA	C2	No data	NO
ENSG00000232886	AF212831.2	chr21:18235194-18246011	1	0.915658	0.999729	NA	0.104632	NA	C2	No data	NO
ENSG00000214992	AKAP16BP	chrX:118383308-118391633	0.994337	0.998853	0.998463	NA	0.528675	NA	C2	No data	NO
ENSG00000240647	AL008719.1	chr22:32377131-32377414	1	1	1	NA	0.530737	NA	C2	No data	NO
ENSG00000232109	AL022344.2	chr10:43156175-43157224	0.996508	1	1	NA	0.795225	NA	C2	No data	NO
ENSG00000233515	AL022344.4	chr10:43169644-43187171	0.999767	0.999901	0.999708	NA	6.23394	NA	C2	No data	NO
ENSG00000234864	AL022344.5	chr10:43191482-43201901	1	0.950317	0.999998	NA	0.121209	NA	C2	No data	NO
ENSG00000205653	AL035696.1	chr6:203312-206392	1	1	1	NA	0.485992	NA	C2	No data	NO
ENSG00000234148	AL078621.3	chr2:114270039-114273062	0.999996	0.999574	0.999378	NA	7.98699	NA	C2	No data	NO
ENSG00000256874	AL080274.1	chr20:11790812-11791095	1	1	1	NA	6.94299	NA	C2	No data	NO
ENSG00000233208	AL096869.5	chr14:90921573-90925249	0.999812	0.999283	0.99884	NA	6.13735	NA	C2	No data	NO
ENSG00000229674	AL121578.7	chrX:37853596-37854043	0.999789	1	0.999092	NA	3.94295	NA	C2	No data	NO
ENSG00000231163	AL121980.1	chr1:34334553-34351059	1	0.999999	0.999936	NA	21.4164	NA	C2	No data	NO
ENSG00000223683	AL138935.1	chr1:63727783-63728378	0.999864	0.99474	1	NA	1.37277	NA	C2	No data	NO
ENSG00000236866	AL157902.3	chr1:118139453-118148392	0.99997	0.999997	0.999995	NA	2.95379	NA	C2	No data	NO
ENSG00000220161	AL353997.1	chr17:18314472-18317694	0.996068	0.995448	0.999932	NA	16.6125	NA	C2	No data	NO
ENSG00000205266	AL353997.3	chr17:18319041-18328411	0.999983	0.958195	0.99929	NA	8.31438	NA	C2	No data	NO
ENSG00000167494	AL353997.9	chr17:18400885-18404348	0.999912	0.999161	0.999846	NA	4.12954	NA	C2	No data	NO
ENSG00000204119	AL353999.2	chrX:72158002-72158798	1	0.999982	0.999718	NA	0.0935811	NA	C2	No data	NO
ENSG00000225084	AL450226.2	chr17:2135973-2136904	0.999965	0.99722	1	NA	12.0989	NA	C2	No data	NO
ENSG00000242360	AL591024.1	chr13:28563434-28563721	0.943157	1	1	NA	0.836614	NA	C2	No data	NO
ENSG00000229021	AL591893.1	chr1:151967006-152015250	0.998343	0.963332	0.998911	NA	3.20971	NA	C2	No data	NO
ENSG00000227237	AL672294.1	chr1:249153362-249158995	0.99004	0.972595	0.998325	NA	0.733863	NA	C2	No data	NO
ENSG00000227706	AL713998.1	chr6:68597537-68599231	1	0.963038	1	NA	0.407076	NA	C2	No data	NO
ENSG00000203987	AL772363.1	chr9:140762376-140787022	0.990382	0.994379	0.999765	NA	0.636375	NA	C2	No data	NO
ENSG00000236519	AL773604.8	chr21:46222491-46224632	0.965284	0.901853	0.998936	NA	4.92783	NA	C2	No data	NO
ENSG00000159712	ANKRD18CP	chr9:99918851-99983517	0.989643	0.918472	0.998443	NA	3.23657	NA	C2	No data	NO
ENSG00000226695	ANKRD20A10P	chr13:25324794-25326309	0.999693	0.997225	0.979189	NA	2.90418	NA	C2	No data	NO
ENSG00000261239	ANKRD26P1	chr16:46503252-46603009	0.999945	0.999621	0.999404	NA	38.3358	NA	C2	No data	NO
ENSG00000237636	ANKRD26P3	chr13:19864732-19918965	0.999978	0.964014	0.999964	NA	1.82741	NA	C2	No data	NO
ENSG00000175302	ANKRD30BP1	chr21:14756569-14800094	0.988961	0.984902	1	NA	1.65956	NA	C2	No data	NO
ENSG00000259271	ANKRD62P1	chr22:17151979-17160383	0.98397	0.99351	1	NA	1.70205	NA	C2	No data	NO
ENSG00000254417	ANO1-AS2	chr11:69918539-69921539	0.99568	0.998877	0.999997	NA	2.79404	NA	C2	No data	NO
ENSG00000223870	AP000233.3	chr21:26499781-26507561	1	0.999203	0.919143	NA	0.0238286	NA	C2	No data	NO
ENSG00000222042	AP000233.4	chr21:26541744-26706139	1	0.993868	0.999998	NA	0.471276	NA	C2	No data	NO
ENSG00000226983	AP000235.2	chr21:26212863-26430059	1	0.999996	0.999998	NA	0.177599	NA	C2	No data	NO
ENSG00000244278	AP000235.3	chr21:26427847-26442219	1	0.967219	1	NA	0.0382256	NA	C2	No data	NO
ENSG00000228961	AP000282.3	chr21:34331195-34332874	0.999268	0.979684	1	NA	1.542	NA	C2	No data	NO
ENSG00000226527	AP000289.6	chr21:34484004-34496009	1	0.982552	1	NA	2.49614	NA	C2	No data	NO
ENSG00000226433	AP000290.7	chr21:34528937-34531416	1	1	1	NA	0.0936127	NA	C2	No data	NO
ENSG00000178248	AP000345.1	chr22:23804272-23829167	0.994986	0.984103	0.999922	NA	11.2282	NA	C2	No data	NO
ENSG00000206090	AP000350.7	chr22:24282184-24284985	1	0.999897	0.94864	NA	0.437895	NA	C2	No data	NO
ENSG00000250470	AP000351.3	chr22:24319094-24319776	0.949833	0.999998	1	NA	0.936296	NA	C2	No data	NO
ENSG00000224205	AP000351.4	chr22:24329510-24333615	1	0.968704	1	NA	0.0725239	NA	C2	No data	NO
ENSG00000229289	AP000431.2	chr21:20502840-20506741	1	1	1	NA	0.0794978	NA	C2	No data	NO
ENSG00000226956	AP000432.2	chr21:19031593-19032702	1	1	1	NA	0.293972	NA	C2	No data	NO
ENSG00000213365	AP000593.6	chr11:71991194-71992222	0.999714	0.919044	0.98945	NA	1.0141	NA	C2	No data	NO
ENSG00000256254	AP000647.3	chr11:102637531-102638658	1	1	1	NA	0.162884	NA	C2	No data	NO
ENSG00000237937	AP000770.1	chr11:116510138-116528969	0.999592	0.999355	1	NA	1.08354	NA	C2	No data	NO
ENSG00000224077	AP000936.4	chr11:116969702-116978886	0.997635	0.975534	0.999926	NA	0.60526	NA	C2	No data	NO
ENSG00000233480	AP000946.2	chr21:21265592-21272069	1	1	1	NA	0.280595	NA	C2	No data	NO
ENSG00000260254	AP000997.2	chr11:115509280-115517680	1	1	1	NA	0.123313	NA	C2	No data	NO
ENSG00000223975	AP001048.4	chr21:44885188-44887178	0.98049	0.972411	0.991614	NA	7.29051	NA	C2	No data	NO
ENSG00000232969	AP001062.9	chr21:45759258-45760353	1	0.939265	0.995562	NA	0.121679	NA	C2	No data	NO
ENSG00000230972	AP001255.2	chr21:24437812-24503528	1	0.995797	0.999989	NA	0.0405595	NA	C2	No data	NO
ENSG00000228159	AP001465.5	chr21:14918353-14930782	1	0.999956	1	NA	0.731584	NA	C2	No data	NO
ENSG00000224413	AP001476.2	chr21:47456965-47459721	0.901155	0.900491	0.998252	NA	3.84006	NA	C2	No data	NO
ENSG00000236332	AP001605.4	chr21:28733482-28768106	1	0.988802	0.99999	NA	0.138596	NA	C2	No data	NO
ENSG00000234052	AP001607.1	chr21:29011011-29025810	1	0.99325	0.999205	NA	1.42913	NA	C2	No data	NO
ENSG00000231867	AP001625.5	chr21:43928733-43929771	1	0.999879	1	NA	1.56215	NA	C2	No data	NO
ENSG00000236129	AP002856.4	chr11:131056916-131059648	1	0.998303	1	NA	0.140172	NA	C2	No data	NO
ENSG00000237654	AP003025.2	chr11:131372652-131410761	0.998903	0.999874	0.999999	NA	1.11059	NA	C2	No data	NO
ENSG00000231492	AP003774.5	chr11:64187862-64200142	1	0.995214	1	NA	1.82362	NA	C2	No data	NO
ENSG00000255512	AP005135.2	chr11:134931674-134945793	1	0.967545	1	NA	0.389559	NA	C2	No data	NO
ENSG00000232500	AP005273.1	chr11:64268324-64272858	1	0.998004	1	NA	0.50264	NA	C2	No data	NO
ENSG00000262352	AP005530.1	chr18:11102-15928	0.999998	0.999427	0.999345	NA	7.09019	NA	C2	No data	NO
ENSG00000215512	AP005901.1	chr18:15307661-15330281	0.999939	0.998943	0.999826	NA	1.18474	NA	C2	No data	NO
ENSG00000236527	ARF4P2	chr20:61503601-61504428	0.992102	0.930775	0.999988	NA	0.955	NA	C2	No data	NO
ENSG00000248682	ARHGAP22-IT1	chr10:49718567-49719632	1	1	1	NA	5.49436	NA	C2	No data	NO
ENSG00000226272	ARHGAP26-AS1	chr5:142239168-142248487	0.999976	0.952254	0.99973	NA	4.566	NA	C2	No data	NO
ENSG00000230789	ARHGAP26-IT1	chr5:142572064-142573731	0.999709	0.997788	0.999992	NA	2.22336	NA	C2	No data	NO
ENSG00000240198	ARHGEF3-AS1	chr3:56974067-56994882	1	0.981754	0.999922	NA	0.404979	NA	C2	No data	NO
ENSG00000227352	ARHGEF7-AS1	chr13:111796651-111797080	0.997755	0.996575	1	NA	2.09955	NA	C2	No data	NO
ENSG00000233644	ARHGEF7-IT1	chr13:111774998-111796611	0.993516	0.999745	1	NA	2.24137	NA	C2	No data	NO
ENSG00000215486	ARL2BPP3	chr13:37363468-37369187	1	0.999988	1	NA	5.60663	NA	C2	No data	NO
ENSG00000224144	ASH2LP1	chr22:22774662-22775647	0.997533	0.996306	1	NA	0.204925	NA	C2	No data	NO
ENSG00000248498	ASNSP1	chr8:47490834-47526145	0.999976	0.991587	0.999742	NA	3.6698	NA	C2	No data	NO
ENSG00000232684	ATP11A-AS1	chr13:113399762-113409007	0.996909	0.98661	0.999807	NA	1.16831	NA	C2	No data	NO
ENSG00000236999	ATP2B2-IT1	chr3:10607938-10612059	1	1	1	NA	0.450995	NA	C2	No data	NO
ENSG00000224771	ATP2B2-IT2	chr3:10667705-10668492	1	1	1	NA	1.40925	NA	C2	No data	NO
ENSG00000230157	ATP5G1P1	chr14:106003197-106003576	1	0.99778	1	NA	6.11262	NA	C2	No data	NO
ENSG00000223587	AY269186.1	chr3:65430-66175	1	1	1	NA	2.50907	NA	C2	No data	NO
ENSG00000224918	AY269186.2	chr3:95030-96029	0.999898	0.982161	1	NA	2.67761	NA	C2	No data	NO
ENSG00000232416	BPESC1	chr3:138823026-138844009	0.988681	1	1	NA	0.0736648	NA	C2	No data	NO
ENSG00000183566	BPIFA4P	chr20:31781390-31798268	1	0.995785	1	NA	0.136251	NA	C2	No data	NO
ENSG00000238141	BRWD1-AS1	chr21:40687632-40695144	0.999322	0.984349	0.999874	NA	2.85894	NA	C2	No data	NO
ENSG00000255568	BRWD1-IT2	chr21:40685886-40686886	0.998365	0.972384	0.999699	NA	26.6934	NA	C2	No data	NO
ENSG00000226533	BTBD9-AS1	chr6:38449467-38450307	0.999995	0.978469	0.997536	NA	3.42804	NA	C2	No data	NO
ENSG00000240907	BX255923.3	chr9:69174212-69179458	0.999971	0.97766	0.999933	NA	40.1917	NA	C2	No data	NO
ENSG00000226870	BX276092.2	chrX:70938991-70939460	1	1	1	NA	1.12957	NA	C2	No data	NO
ENSG00000225738	C10orf100	chr10:83988740-83992676	0.999002	0.999775	1	NA	3.20798	NA	C2	No data	NO
ENSG00000236983	C10orf52	chr10:27232251-27233347	0.99933	0.997857	0.99993	NA	11.8272	NA	C2	No data	NO
ENSG00000236301	C11orf36	chr11:3239561-3244361	1	1	0.999929	NA	8.01415	NA	C2	No data	NO
ENSG00000259703	C15orf50	chr15:70127572-70135459	0.996773	0.937337	1	NA	0.9705	NA	C2	No data	NO
ENSG00000234186	C16orf82	chr16:27078027-27080486	0.999999	0.999996	0.999955	NA	256.911	NA	C2	No data	NO
ENSG00000205861	C1QTNF9B-AS1	chr13:24463027-24471402	0.938226	0.974197	0.993778	NA	15.1211	NA	C2	No data	NO
ENSG00000228422	C20orf61	chr20:11781110-11851363	1	1	0.999322	NA	4.41591	NA	C2	No data	NO
ENSG00000240770	C21orf91-OT1	chr21:19135631-19164840	0.99224	0.987573	0.999996	NA	0.309202	NA	C2	No data	NO
ENSG00000224462	C4BPAP1	chr1:207338840-207357255	0.997261	0.988445	0.948885	NA	0.482921	NA	C2	No data	NO
ENSG00000215117	C8orf71	chr8:58192101-58197290	0.999971	0.999868	0.999928	NA	2.78815	NA	C2	No data	NO
ENSG00000256721	CACNA1C-IT3	chr12:2378941-2398103	0.99992	1	1	NA	3.46927	NA	C2	No data	NO
ENSG00000237402	CAMTA1-IT1	chr1:7429002-7430331	0.986384	0.925392	1	NA	1.05119	NA	C2	No data	NO
ENSG00000227835	CARM1P1	chr9:2907072-3053408	0.977483	0.994918	0.991404	NA	0.253148	NA	C2	No data	NO
ENSG00000182921	CCDC75P1	chr3:73231651-73232442	1	0.965333	1	NA	0.670145	NA	C2	No data	NO
ENSG00000182632	CCNYL2	chr10:42903615-42967688	0.996751	0.931046	0.99985	NA	2.53577	NA	C2	No data	NO
ENSG00000216671	CCNYL3	chr16:34262755-34318684	1	0.995711	0.992958	NA	2.07809	NA	C2	No data	NO
ENSG00000242703	CCT4P1	chr7:140697751-140699600	1	0.994767	1	NA	0.437543	NA	C2	No data	NO
ENSG00000223817	CDH23-AS1	chr10:73267909-73271630	1	0.972956	1	NA	0.351967	NA	C2	No data	NO
ENSG00000226020	CDK2AP2P3	chr9:68370603-68370975	1	0.983499	1	NA	0.0524685	NA	C2	No data	NO
ENSG00000227255	CDRT15P2	chr17:15668016-15668978	1	0.995649	0.999987	NA	3.33855	NA	C2	No data	NO
ENSG00000241104	CEACAMP10	chr19:43715942-43752798	1	0.998225	0.999943	NA	0.117759	NA	C2	No data	NO
ENSG00000224778	CENPIP1	chr13:19700538-19713751	1	0.997843	0.996231	NA	0.388126	NA	C2	No data	NO
ENSG00000154608	CEP170P1	chr4:119388744-119476483	0.997084	0.97112	0.999452	NA	6.8669	NA	C2	No data	NO
ENSG00000259156	CHEK2P2	chr15:20487996-20496839	1	0.991011	0.999999	NA	3.27891	NA	C2	No data	NO
ENSG00000234303	CLYBL-AS1	chr13:100378500-100379745	0.999952	0.998644	0.999125	NA	6.1196	NA	C2	No data	NO
ENSG00000224762	CR769776.3	chr9:69485457-69486244	1	0.986863	1	NA	0.368104	NA	C2	No data	NO
ENSG00000245694	CRNDE	chr16:54952774-54963101	0.919224	0.93179	0.983964	NA	49.3359	NA	C2	No data	NO
ENSG00000242599	CSAG4	chrX:151895975-151903136	1	0.999727	1	NA	0.666217	NA	C2	No data	NO
ENSG00000180846	CSNK1G2-AS1	chr19:1952529-1954585	0.999482	0.997321	0.999986	NA	8.0723	NA	C2	No data	NO
ENSG00000228476	CSTP1	chr20:23899407-23902806	0.988289	1	0.983867	NA	1.30249	NA	C2	No data	NO
ENSG00000261636	CTA-249B10.1	chr16:25431134-25435490	1	0.979652	0.999927	NA	0.907889	NA	C2	No data	NO
ENSG00000224973	CTA-282F2.3	chr22:34120999-34146830	0.999981	0.99941	0.999972	NA	7.23538	NA	C2	No data	NO
ENSG00000230866	CTA-342B11.2	chr22:32366809-32369462	1	0.999999	1	NA	0.515038	NA	C2	No data	NO
ENSG00000253603	CTA-397H3.3	chr8:56987150-56987833	1	0.904318	1	NA	0.407544	NA	C2	No data	NO
ENSG00000253505	CTA-398F10.1	chr8:8272199-8282142	1	0.999921	0.997642	NA	1.45587	NA	C2	No data	NO
ENSG00000234884	CTA-407F11.8	chr22:25957083-25960429	0.999654	0.990151	0.999668	NA	8.93967	NA	C2	No data	NO
ENSG00000233080	CTA-714B7.5	chr22:35515816-35627049	0.997234	0.927746	0.999929	NA	0.69766	NA	C2	No data	NO
ENSG00000236464	CTA-796E4.3	chr22:26557799-26560269	0.930833	1	1	NA	0.585585	NA	C2	No data	NO
ENSG00000226741	CTA-929C8.6	chr22:27706611-27713417	0.995811	0.980079	0.998813	NA	0.630979	NA	C2	No data	NO
ENSG00000181358	CTAGE10P	chr13:50464726-50467134	0.999968	0.998951	1	NA	4.97468	NA	C2	No data	NO
ENSG00000214249	CTAGE11P	chr13:75812079-75814432	0.999994	0.996348	0.99999	NA	3.82605	NA	C2	No data	NO
ENSG00000230711	CTAGE13P	chr6:168687584-168690030	0.999999	0.999414	0.999773	NA	6.27648	NA	C2	No data	NO
ENSG00000214335	CTAGE16P	chr13:59102748-59105160	1	0.999353	0.998245	NA	4.79394	NA	C2	No data	NO
ENSG00000232872	CTAGE3P	chr13:52482353-52484757	0.999066	0.982904	0.994154	NA	9.52407	NA	C2	No data	NO
ENSG00000245598	CTB-12A17.1	chr19:47163620-47180704	0.988456	0.949739	0.999444	NA	4.41224	NA	C2	No data	NO
ENSG00000248222	CTB-174D11.1	chr5:168440231-168465003	0.999876	0.975197	0.999919	NA	4.15555	NA	C2	No data	NO
ENSG00000254066	CTB-181F24.1	chr5:164647582-164668758	1	0.999992	1	NA	3.07415	NA	C2	No data	NO
ENSG00000249317	CTB-191D16.1	chr4:149862092-149863530	1	1	1	NA	1.21016	NA	C2	No data	NO
ENSG00000253897	CTB-23I7.1	chr5:150745993-150810913	0.999905	0.998103	0.999661	NA	0.393627	NA	C2	No data	NO
ENSG00000249131	CTB-35F21.2	chr5:139120933-139125808	0.999984	0.999871	0.999994	NA	19.6164	NA	C2	No data	NO
ENSG00000250409	CTB-3M24.3	chr5:132723464-132724241	1	0.978482	1	NA	0.24444	NA	C2	No data	NO
ENSG00000254299	CTB-54I1.1	chr5:171984394-171986017	0.990125	1	1	NA	0.887126	NA	C2	No data	NO
ENSG00000254130	CTB-7E3.1	chr5:166332226-166353375	1	0.999969	1	NA	1.33031	NA	C2	No data	NO
ENSG00000230561	CTC-228N24.1	chr5:127039081-127277326	0.98969	0.999207	0.999884	NA	7.114	NA	C2	No data	NO
ENSG00000254011	CTC-229L21.1	chr5:173600103-173608817	1	0.999993	0.999851	NA	0.492525	NA	C2	No data	NO
ENSG00000251027	CTC-254B4.1	chr5:106150897-106346715	0.998282	0.982737	1	NA	0.87186	NA	C2	No data	NO
ENSG00000253591	CTC-265N9.1	chr5:170066161-170108441	0.99893	0.99263	0.999996	NA	0.703106	NA	C2	No data	NO
ENSG00000248753	CTC-276P9.2	chr5:134456215-134475371	1	1	1	NA	0.111047	NA	C2	No data	NO
ENSG00000248482	CTC-276P9.3	chr5:134460069-134466939	0.999572	0.999992	0.999923	NA	1.01881	NA	C2	No data	NO
ENSG00000250806	CTC-293G12.1	chr5:99989815-99993674	1	0.944629	0.930301	NA	0.0777791	NA	C2	No data	NO
ENSG00000248145	CTC-305H11.1	chr5:13175957-13179684	1	1	1	NA	0.205763	NA	C2	No data	NO
ENSG00000251221	CTC-325J23.3	chr5:79904441-79918343	0.993606	0.998395	0.977849	NA	4.5558	NA	C2	No data	NO
ENSG00000248473	CTC-338M12.2	chr5:180618045-180618852	0.999859	0.999769	0.999828	NA	4.91319	NA	C2	No data	NO
ENSG00000248107	CTC-339D2.1	chr5:125515269-125529543	1	0.993191	1	NA	1.36068	NA	C2	No data	NO
ENSG00000254163	CTC-340I23.2	chr5:156131068-156166823	0.943134	0.962647	0.999917	NA	0.166532	NA	C2	No data	NO
ENSG00000251613	CTC-347C20.1	chr5:71982938-72058554	0.999508	0.900762	0.991292	NA	2.49911	NA	C2	No data	NO
ENSG00000248371	CTC-347C20.2	chr5:71869946-71956496	0.999397	0.992323	0.998821	NA	2.75501	NA	C2	No data	NO
ENSG00000250025	CTC-359M8.1	chr5:145686660-145756526	1	0.99992	0.999994	NA	0.145012	NA	C2	No data	NO
ENSG00000253424	CTC-436K13.3	chr5:157683144-157685444	1	0.999463	0.999711	NA	0.107448	NA	C2	No data	NO
ENSG00000250803	CTC-441N14.4	chr5:121493062-121518353	1	0.999923	0.999922	NA	34.3021	NA	C2	No data	NO
ENSG00000251187	CTC-459M5.2	chr5:111527716-111545836	0.977517	0.981995	0.999945	NA	4.05296	NA	C2	No data	NO
ENSG00000246763	CTC-463N11.3	chr5:98105321-98109173	0.977667	0.997576	0.99859	NA	24.4216	NA	C2	No data	NO
ENSG00000263201	CTC-479C5.6	chr16:68047338-68049814	0.999986	0.980323	0.993851	NA	2.92808	NA	C2	No data	NO
ENSG00000250544	CTC-493L21.1	chr5:86042634-86045589	1	1	0.999958	NA	1.53538	NA	C2	No data	NO
ENSG00000248203	CTC-503K11.2	chr5:102581748-102589220	1	0.999841	1	NA	1.5297	NA	C2	No data	NO
ENSG00000261754	CTC-523E23.1	chr19:35302492-35305249	0.996692	0.997551	0.998443	NA	11.8389	NA	C2	No data	NO
ENSG00000262099	CTC-524C5.5	chr17:5372411-5373680	1	0.997556	0.990763	NA	0.793818	NA	C2	No data	NO
ENSG00000259912	CTC-527H23.2	chr16:48654229-48655944	1	1	1	NA	6.9455	NA	C2	No data	NO
ENSG00000248359	CTC-537E7.2	chr5:67827516-67829357	0.99693	0.979023	0.995017	NA	1.41661	NA	C2	No data	NO
ENSG00000247877	CTD-2001C12.1	chr5:99785457-99870966	0.999313	0.985939	1	NA	0.877791	NA	C2	No data	NO
ENSG00000248525	CTD-2001E22.1	chr5:9621488-9658570	1	0.999072	0.999998	NA	0.801061	NA	C2	No data	NO
ENSG00000250921	CTD-2008N3.1	chr5:4135794-4143761	1	0.998929	1	NA	0.773193	NA	C2	No data	NO
ENSG00000260777	CTD-2008P7.1	chr17:26590659-26593395	0.999983	0.999805	0.999888	NA	24.1745	NA	C2	No data	NO
ENSG00000248391	CTD-2010I22.2	chr5:29380402-29396088	1	1	0.999389	NA	3.78706	NA	C2	No data	NO
ENSG00000261648	CTD-2014E2.2	chr16:31558018-31558558	1	1	1	NA	3.14355	NA	C2	No data	NO
ENSG00000261741	CTD-2014E2.5	chr16:31574402-31579037	0.999992	0.998854	0.999942	NA	5.76467	NA	C2	No data	NO
ENSG00000261475	CTD-2014E2.6	chr16:31560463-31564888	1	0.999477	1	NA	3.74536	NA	C2	No data	NO
ENSG00000260026	CTD-2015G9.1	chr16:86754293-86755560	0.999974	0.999875	0.9999	NA	11.9827	NA	C2	No data	NO
ENSG00000228897	CTD-2021A8.2	chr7:51454059-51454798	0.999927	0.911949	0.996772	NA	26.3265	NA	C2	No data	NO
ENSG00000227080	CTD-2021A8.3	chr7:51456126-51456811	0.999991	0.95872	0.989477	NA	29.7963	NA	C2	No data	NO
ENSG00000254082	CTD-2024D23.1	chr8:39424223-39437653	1	0.999997	0.919199	NA	1.80542	NA	C2	No data	NO
ENSG00000246422	CTD-2024I7.13	chr5:140937877-140944830	0.998344	0.962135	0.999873	NA	1.76765	NA	C2	No data	NO
ENSG00000249808	CTD-2029E14.1	chr5:3178208-3181346	1	1	0.999433	NA	12.8086	NA	C2	No data	NO
ENSG00000262135	CTD-2033D24.1	chr17:53628291-53629010	1	1	1	NA	0.0395451	NA	C2	No data	NO
ENSG00000248132	CTD-2037L6.2	chr5:57403908-57418168	0.998989	0.958053	0.999423	NA	0.510539	NA	C2	No data	NO
ENSG00000249941	CTD-2046I8.1	chr5:4866633-4874872	1	0.998577	0.999881	NA	0.172409	NA	C2	No data	NO
ENSG00000261013	CTD-2050B12.1	chr16:56217637-56220218	1	0.997785	1	NA	2.45278	NA	C2	No data	NO
ENSG00000261439	CTD-2050B12.2	chr16:56226525-56228430	0.99454	0.997471	0.999876	NA	2.88087	NA	C2	No data	NO
ENSG00000233787	CTD-2057J6.1	chr5:29881815-29883052	1	1	1	NA	1.50376	NA	C2	No data	NO
ENSG00000249785	CTD-2061E9.1	chr5:28286495-28287772	1	0.994342	1	NA	1.39365	NA	C2	No data	NO
ENSG00000249102	CTD-2066L21.1	chr5:33009099-33025830	1	0.998271	0.999998	NA	0.829688	NA	C2	No data	NO
ENSG00000251281	CTD-2066L21.2	chr5:33011427-33017713	0.998531	0.999559	0.999932	NA	0.607034	NA	C2	No data	NO
ENSG00000259213	CTD-2071N1.1	chr15:78079534-78081016	1	1	0.999999	NA	6.5188	NA	C2	No data	NO
ENSG00000250694	CTD-2074D8.1	chr5:24352417-24353552	1	1	1	NA	0.149142	NA	C2	No data	NO
ENSG00000260683	CTD-2076M15.1	chrX:126794611-126796511	1	0.999116	1	NA	0.194555	NA	C2	No data	NO
ENSG00000250447	CTD-2081C10.1	chr5:53072473-53115516	0.999924	0.999568	1	NA	0.856571	NA	C2	No data	NO
ENSG00000248925	CTD-2083E4.6	chr5:269972-271631	0.982914	0.981853	0.998819	NA	7.04436	NA	C2	No data	NO
ENSG00000250003	CTD-2116N24.1	chr5:38025798-38184034	1	0.97296	0.999999	NA	0.526502	NA	C2	No data	NO
ENSG00000259786	CTD-2118P12.1	chr5:29143609-29172465	1	0.999997	1	NA	7.96426	NA	C2	No data	NO
ENSG00000261304	CTD-2125J1.1	chr15:34943335-34947965	1	0.986506	0.997196	NA	0.159483	NA	C2	No data	NO
ENSG00000259107	CTD-2128A3.1	chr14:85860222-85886418	0.996207	0.999365	1	NA	2.85203	NA	C2	No data	NO
ENSG00000258814	CTD-2128A3.3	chr14:85853618-85855109	1	1	1	NA	0.175339	NA	C2	No data	NO
ENSG00000248533	CTD-2130F23.1	chr5:37953503-37967066	1	0.999913	0.999996	NA	0.283272	NA	C2	No data	NO
ENSG00000250453	CTD-2134P3.1	chr5:28782784-28809356	1	0.974886	0.9958	NA	0.566147	NA	C2	No data	NO
ENSG00000261856	CTD-2135D7.4	chr16:14112736-14114934	0.999444	0.9901	0.998854	NA	0.914226	NA	C2	No data	NO
ENSG00000250822	CTD-2139B15.4	chr5:17379014-17387419	1	0.998148	0.944916	NA	0.0910247	NA	C2	No data	NO
ENSG00000249199	CTD-2139B15.5	chr5:17369333-17375686	1	0.994277	0.945676	NA	0.0506002	NA	C2	No data	NO
ENSG00000255323	CTD-2140G10.1	chr11:22467233-22513565	1	0.999974	1	NA	1.45201	NA	C2	No data	NO
ENSG00000249781	CTD-2143L24.1	chr5:9641416-9903938	0.999958	0.999799	1	NA	2.47059	NA	C2	No data	NO
ENSG00000261566	CTD-2144E22.6	chr16:34257221-34258621	1	1	1	NA	2.00565	NA	C2	No data	NO
ENSG00000260854	CTD-2144E22.8	chr16:34213114-34214215	1	0.999783	0.999009	NA	5.81222	NA	C2	No data	NO
ENSG00000259485	CTD-2147F2.1	chr15:97839110-97975324	0.992116	0.951183	0.962822	NA	1.17733	NA	C2	No data	NO
ENSG00000249515	CTD-2151A2.1	chr5:98885135-98913661	1	1	1	NA	1.98757	NA	C2	No data	NO
ENSG00000250576	CTD-2154B17.1	chr5:10775169-10777174	1	1	1	NA	0.943003	NA	C2	No data	NO
ENSG00000248467	CTD-2161F6.1	chr5:4831811-4849913	1	0.999151	1	NA	1.15403	NA	C2	No data	NO
ENSG00000248311	CTD-2161F6.2	chr5:4775588-4805882	1	1	1	NA	1.98063	NA	C2	No data	NO
ENSG00000249521	CTD-2161F6.3	chr5:4773593-4774978	1	1	1	NA	2.02442	NA	C2	No data	NO
ENSG00000253832	CTD-2168K21.1	chr8:24849515-24867292	0.994614	0.934735	0.999808	NA	0.215011	NA	C2	No data	NO
ENSG00000251575	CTD-2170G1.2	chr5:61028600-61031496	0.9981	0.994788	0.999781	NA	5.55582	NA	C2	No data	NO
ENSG00000254718	CTD-2184C24.2	chr14:60706838-60715483	0.998	0.999708	0.999974	NA	6.92315	NA	C2	No data	NO
ENSG00000259178	CTD-2184D3.3	chr15:52374498-52378771	0.930797	0.995472	0.979194	NA	0.577803	NA	C2	No data	NO
ENSG00000243295	CTD-2185K10.1	chr3:59050875-59105235	0.998354	0.999794	0.99999	NA	0.386133	NA	C2	No data	NO
ENSG00000250417	CTD-2194D22.2	chr5:1856083-1856682	1	1	1	NA	3.40427	NA	C2	No data	NO
ENSG00000249326	CTD-2194D22.4	chr5:1887445-1900607	1	0.901591	0.992312	NA	0.02189	NA	C2	No data	NO
ENSG00000248539	CTD-2194L12.2	chr5:37899464-37920971	1	0.991429	1	NA	0.524905	NA	C2	No data	NO
ENSG00000250032	CTD-2194L12.3	chr5:37939466-37948057	1	0.999574	1	NA	0.997093	NA	C2	No data	NO
ENSG00000250711	CTD-2201E18.1	chr5:42972725-42973194	0.971542	0.915126	1	NA	0.974258	NA	C2	No data	NO
ENSG00000232633	CTD-2201G3.1	chr5:112658724-112772871	0.999937	0.919563	0.99693	NA	30.9488	NA	C2	No data	NO
ENSG00000254519	CTD-2210P24.1	chr11:45743857-45765801	0.999981	0.997275	0.99999	NA	26.4728	NA	C2	No data	NO
ENSG00000255226	CTD-2210P24.3	chr11:45772373-45773422	1	0.996241	0.999987	NA	1.27123	NA	C2	No data	NO
ENSG00000255447	CTD-2210P24.6	chr11:45834769-45846809	1	0.9794	0.999999	NA	3.79335	NA	C2	No data	NO
ENSG00000257155	CTD-2213F21.3	chr14:32027712-32030540	1	0.953412	0.999601	NA	1.41207	NA	C2	No data	NO
ENSG00000258196	CTD-2213F21.4	chr14:32022563-32027704	1	0.996369	1	NA	0.915651	NA	C2	No data	NO
ENSG00000254710	CTD-2216M2.1	chr11:123059509-123098985	0.929197	0.94891	0.999164	NA	0.0559395	NA	C2	No data	NO
ENSG00000248279	CTD-2218G20.2	chr5:32947548-32962573	1	0.999789	1	NA	0.0916281	NA	C2	No data	NO
ENSG00000214278	CTD-2228K2.2	chr5:403845-404661	1	0.979973	1	NA	1.60487	NA	C2	No data	NO
ENSG00000250583	CTD-2233C11.2	chr5:33519720-33522335	1	0.999871	1	NA	0.31053	NA	C2	No data	NO
ENSG00000249713	CTD-2236F14.1	chr5:75902432-75904795	0.999789	0.920877	0.999226	NA	2.09814	NA	C2	No data	NO
ENSG00000250481	CTD-2247C11.1	chr5:4974802-5034380	1	0.999988	1	NA	0.442311	NA	C2	No data	NO
ENSG00000251506	CTD-2247C11.2	chr5:4967876-4970538	1	1	1	NA	0.626886	NA	C2	No data	NO
ENSG00000215231	CTD-2247C11.3	chr5:5034471-5070117	0.996098	0.999962	1	NA	0.581745	NA	C2	No data	NO
ENSG00000251426	CTD-2247C11.4	chr5:5046908-5049610	1	0.99982	1	NA	0.308143	NA	C2	No data	NO
ENSG00000248935	CTD-2254N19.1	chr5:59317075-59328847	1	0.985377	0.999947	NA	0.351733	NA	C2	No data	NO
ENSG00000205913	CTD-2270P14.3	chr16:2787076-2802601	0.987501	0.916979	0.998662	NA	8.35891	NA	C2	No data	NO
ENSG00000251041	CTD-2275D24.1	chr5:73617455-73635977	1	0.999988	0.998732	NA	1.62166	NA	C2	No data	NO
ENSG00000249343	CTD-2275D24.2	chr5:73618310-73624122	1	0.999852	0.999757	NA	6.34656	NA	C2	No data	NO
ENSG00000248942	CTD-2275D24.4	chr5:73602234-73604150	1	1	1	NA	0.269183	NA	C2	No data	NO
ENSG00000258882	CTD-2277K2.1	chr14:62278691-62437037	0.999974	0.971873	0.998902	NA	2.68627	NA	C2	No data	NO
ENSG00000254269	CTD-2281E23.2	chr8:1054881-1212580	0.999746	0.998938	0.998735	NA	1.23404	NA	C2	No data	NO
ENSG00000261615	CTD-2291D10.1	chr19:23229759-23244554	0.993466	0.998849	0.999999	NA	1.55115	NA	C2	No data	NO
ENSG00000261558	CTD-2291D10.2	chr19:23197876-23206499	0.999921	0.999649	0.998925	NA	5.59588	NA	C2	No data	NO
ENSG00000251678	CTD-2296D1.1	chr5:7344691-7346034	1	0.996891	1	NA	0.232977	NA	C2	No data	NO
ENSG00000249638	CTD-2296D1.3	chr5:7363091-7364644	1	1	0.9886	NA	5.58966	NA	C2	No data	NO
ENSG00000249865	CTD-2296D1.4	chr5:7368041-7373187	1	0.999996	0.999958	NA	2.32639	NA	C2	No data	NO
ENSG00000223597	CTD-2296D1.5	chr5:7373229-7379903	1	0.999986	0.999936	NA	8.82578	NA	C2	No data	NO
ENSG00000225477	CTD-2302A16.2	chr11:21305282-21525745	0.999683	0.999991	1	NA	1.95439	NA	C2	No data	NO
ENSG00000258394	CTD-2307P3.1	chr14:42832185-43172858	1	0.995022	0.998379	NA	0.0323529	NA	C2	No data	NO
ENSG00000257891	CTD-2311B13.1	chr14:19505870-19519837	1	0.999946	0.934107	NA	0.692483	NA	C2	No data	NO
ENSG00000258265	CTD-2311B13.2	chr14:19529957-19530898	0.98382	1	1	NA	1.77575	NA	C2	No data	NO
ENSG00000257853	CTD-2311B13.3	chr14:19498564-19502394	1	1	1	NA	0.0982969	NA	C2	No data	NO
ENSG00000240535	CTD-2313F11.1	chr5:54317126-54338672	0.998023	0.934331	1	NA	0.768478	NA	C2	No data	NO
ENSG00000260072	CTD-2313J23.1	chr16:24484118-24506498	1	0.98597	0.997409	NA	0.156743	NA	C2	No data	NO
ENSG00000253236	CTD-2313P7.1	chr5:163875427-163894408	1	1	1	NA	4.06212	NA	C2	No data	NO
ENSG00000251371	CTD-2318H23.1	chr5:4640843-4648367	1	0.999986	1	NA	0.813759	NA	C2	No data	NO
ENSG00000249490	CTD-2333M24.1	chr5:20612733-20614874	1	0.999823	1	NA	1.46511	NA	C2	No data	NO
ENSG00000255571	CTD-2335A18.1	chr15:89904809-89939471	0.961699	0.906041	0.999854	NA	7.41412	NA	C2	No data	NO
ENSG00000259995	CTD-2336H13.2	chr16:76770238-76962066	1	0.973589	0.999994	NA	0.366546	NA	C2	No data	NO
ENSG00000255345	CTD-2337I7.1	chr11:78803892-78809048	0.979234	0.980589	0.959026	NA	0.0400948	NA	C2	No data	NO
ENSG00000250250	CTD-2350J17.1	chr5:15602297-15607457	0.999668	0.996958	0.98633	NA	1.50126	NA	C2	No data	NO
ENSG00000253584	CTD-2374C24.1	chr5:104253192-104582065	1	0.998981	0.997	NA	0.44409	NA	C2	No data	NO
ENSG00000249994	CTD-2383I20.1	chr5:4033825-4041877	1	0.956176	1	NA	0.0614836	NA	C2	No data	NO
ENSG00000258038	CTD-2384A14.1	chr14:29299449-29437606	1	0.999505	0.999907	NA	1.49408	NA	C2	No data	NO
ENSG00000257523	CTD-2384A14.2	chr14:29445041-29448130	1	0.999954	1	NA	0.867986	NA	C2	No data	NO
ENSG00000259274	CTD-2501E16.2	chr15:60822171-60837358	0.991716	0.93756	0.996384	NA	1.78665	NA	C2	No data	NO
ENSG00000261260	CTD-2520I13.1	chr16:71335485-71336772	1	0.998307	1	NA	9.70801	NA	C2	No data	NO
ENSG00000255247	CTD-2523D13.1	chr11:119580629-119584635	0.978441	0.982691	0.999956	NA	0.96697	NA	C2	No data	NO
ENSG00000226411	CTD-2526L21.2	chr7:63159767-63160819	1	0.999902	1	NA	0.17815	NA	C2	No data	NO
ENSG00000247867	CTD-2530H12.1	chr11:75469499-75479692	1	0.912466	1	NA	1.14628	NA	C2	No data	NO
ENSG00000254630	CTD-2530H12.7	chr11:75346927-75349632	1	1	1	NA	1.01039	NA	C2	No data	NO
ENSG00000251144	CTD-2532K18.2	chr5:174247029-174253327	0.993425	1	0.999796	NA	1.00601	NA	C2	No data	NO
ENSG00000259199	CTD-2544M6.1	chr15:98589895-98836406	1	0.975368	0.998868	NA	0.168624	NA	C2	No data	NO
ENSG00000259611	CTD-2544M6.2	chr15:98628855-98646941	1	0.999008	0.999761	NA	2.44876	NA	C2	No data	NO
ENSG00000262869	CTD-2545H1.1	chr17:1923245-1926958	1	0.959557	0.980541	NA	8.02151	NA	C2	No data	NO
ENSG00000254497	CTD-2560E9.5	chr11:45275434-45276200	0.933915	0.997326	0.998931	NA	4.01508	NA	C2	No data	NO
ENSG00000255395	CTD-2562J17.2	chr11:74810216-74851193	0.980996	0.964287	0.999998	NA	0.991004	NA	C2	No data	NO
ENSG00000261341	CTD-2568A17.1	chr19:51279397-51289467	0.999993	0.9902	0.999926	NA	35.0848	NA	C2	No data	NO
ENSG00000258556	CTD-2568P8.1	chr14:60789953-60790625	0.999966	0.997758	1	NA	7.33627	NA	C2	No data	NO
ENSG00000255109	CTD-2572N17.1	chr11:42204841-42275262	1	0.946282	0.999994	NA	0.664898	NA	C2	No data	NO
ENSG00000214725	CTD-2574D22.5	chr16:29874913-29879371	0.99987	0.999629	0.999956	NA	94.1902	NA	C2	No data	NO
ENSG00000260521	CTD-2576F9.2	chr15:95398702-95400143	0.965871	1	1	NA	2.32808	NA	C2	No data	NO
ENSG00000260378	CTD-2583P5.1	chr16:12839729-12851692	1	0.992112	0.999971	NA	1.12964	NA	C2	No data	NO
ENSG00000253561	CTD-2588J1.1	chr8:134783651-134826780	1	0.932797	0.999999	NA	0.171496	NA	C2	No data	NO
ENSG00000261029	CTD-2588J6.2	chr16:82203900-82209408	1	0.986513	0.996264	NA	0.055967	NA	C2	No data	NO
ENSG00000249287	CTD-2593A12.3	chr5:180394188-180397762	1	0.977519	1	NA	0.0137716	NA	C2	No data	NO
ENSG00000259281	CTD-2632K10.1	chr15:77952393-77960416	1	0.998579	0.999824	NA	7.55985	NA	C2	No data	NO
ENSG00000258785	CTD-2643K12.2	chr15:94443929-94527379	0.999988	0.999954	1	NA	1.49571	NA	C2	No data	NO
ENSG00000259188	CTD-2647E9.3	chr15:50171800-50175722	0.977879	0.993651	0.999956	NA	2.37223	NA	C2	No data	NO
ENSG00000255236	CTD-2655K5.1	chr11:67889519-67897985	0.99857	0.998418	0.999692	NA	9.31087	NA	C2	No data	NO
ENSG00000248490	CTD-3007L5.1	chr5:27412719-27436518	1	0.999759	1	NA	1.14015	NA	C2	No data	NO
ENSG00000253774	CTD-3023L14.1	chr8:8417403-8419634	1	0.927509	1	NA	0.160137	NA	C2	No data	NO
ENSG00000253130	CTD-3023L14.2	chr8:8418900-8427198	0.998981	0.999986	1	NA	0.707518	NA	C2	No data	NO
ENSG00000253343	CTD-3023L14.3	chr8:8413247-8418475	1	0.999954	1	NA	0.154125	NA	C2	No data	NO
ENSG00000249163	CTD-3028N15.1	chr14:45552247-45553180	0.999999	1	0.999691	NA	4.56039	NA	C2	No data	NO
ENSG00000253205	CTD-3046C4.1	chr8:64297396-64382763	1	0.999173	0.998782	NA	0.430969	NA	C2	No data	NO
ENSG00000250427	CTD-3179P9.2	chr5:117618269-117620477	0.9938	0.966806	0.999944	NA	2.60352	NA	C2	No data	NO
ENSG00000237647	CTD-3212A4.1	chr8:687650-1087777	0.997024	0.999368	0.998583	NA	2.15553	NA	C2	No data	NO
ENSG00000258712	CXADRP2	chr15:22015702-22016791	0.999997	0.999928	1	NA	38.7734	NA	C2	No data	NO
ENSG00000249909	CYCTP	chr2:178957229-178969197	1	1	1	NA	0.800784	NA	C2	No data	NO
ENSG00000240194	CYMP	chr1:111023373-111033899	0.97408	0.945412	0.989539	NA	0.744431	NA	C2	No data	NO
[truncated: 48,018 more rows]

## Sheet: Supplementary Data 2B
Supplementary Data 2B. General description of genes rescued from C6a to C1.
Ensembl ID	Gene name	Gene position	SPM(GTEx)	SPM(HBM)	SPM(NJMU)	mRNA expression(Testis)	KnownCT
ENSG00000224089	CT47A10	chrX:120072560-120075873	NA	0.999997	0.999993	0	YES
ENSG00000226929	CT47A11	chrX:120067699-120071012	NA	0.999998	0.999993	0	YES
ENSG00000236126	CT47A3	chrX:120106605-120109918	NA	0.999998	0.999966	0	YES
ENSG00000230594	CT47A4	chrX:120101745-120105058	NA	0.999997	0.999993	0	YES
ENSG00000237957	CT47A5	chrX:120092018-120100198	NA	0.999998	0.999993	0	YES
ENSG00000228517	CT47A7	chrX:120087141-120090454	NA	0.999998	0.999951	0	YES
ENSG00000230347	CT47A8	chrX:120082281-120085594	NA	0.999997	0.999993	0	YES
ENSG00000226600	CT47A9	chrX:120077420-120080733	NA	0.999998	0.999993	0	YES
ENSG00000183678	CTAG1A	chrX:153813406-153815075	NA	0.961189	0.999932	0	YES
ENSG00000184033	CTAG1B	chrX:153845864-153847533	NA	0.996216	0.99993	0	YES
ENSG00000236737	GAGE12B	chrX:49294471-49294588	NA	0.999537	1	0	YES
ENSG00000227488	GAGE12D	chrX:49306369-49313697	NA	0.999987	0.999951	0	YES
ENSG00000236362	GAGE12F	chrX:49325478-49332808	NA	0.999989	0.999984	0	YES
ENSG00000235604	SPANXB1	chrX:140096760-140097876	NA	0.999985	0.999857	0	YES
ENSG00000227234	SPANXB2	chrX:140084755-140085871	NA	0.999985	0.999857	0	YES
ENSG00000183461	XAGE1C	chrX:52511760-52516905	NA	0.999986	0.999959	0	YES
ENSG00000204376	XAGE1D	chrX:52528158-52533303	NA	0.999987	0.999961	0	YES

## Sheet: Supplementary Data 2C
Supplementary Data 2C. Proteins without unqiue peptides but all peptides were testis-specific expressed
Gene	Shared Gene	Peptide	Length	Genespecific	IsoformSpecific	SPM(Peptides)
ARHGAP11B	ARHGAP11A;ARHGAP11B	AFYGIK	6	FALSE	FALSE	1
ASB10	CDK5RAP2;ASB10;NBAS	LLLESR	6	FALSE	FALSE	1
ATOH7	VMAC;EXOC3L1;ATOH7;GOLGB1;LUZP1;NAPA;C5orf58;TOP2A	LAEAER	6	FALSE	FALSE	1
AURKB	AURKB;AURKC	TMCGTLDYLPPEMIEGR	17	FALSE	FALSE	1
BCL2A1	SNAP47;SHCBP1;BCL2A1	EGILIK	6	FALSE	FALSE	1
C3orf22	SPTA1;C3orf22	QLPLQK	6	FALSE	FALSE	1
C5orf58	VMAC;EXOC3L1;ATOH7;GOLGB1;LUZP1;NAPA;C5orf58;TOP2A	LAEAER	6	FALSE	FALSE	1
CISH	SRC;SOCS1;VAV1;RIN1;PLCG2;PIK3R3;CISH;PIK3R1;LCP2;TAS1R3;PIK3R2	GTFLVR	6	FALSE	FALSE	1
CT45A2	CT45A1;CT45A3;CT45A2;CT45A5;CT45A4;CT45A6	ECDSPSYQK	9	FALSE	FALSE	1
CT45A2	CT45A1;CT45A3;CT45A2;CT45A4;CT45A6	EINADIKR	8	FALSE	FALSE	1
CT45A2	CT45A1;CT45A3;CT45A2;CT45A5;CT45A4;CT45A6	FFESIIK	7	FALSE	FALSE	1
CT45A2	CT45A1;CT45A3;CT45A2;CT45A5;CT45A4;CT45A6	IFEMLEGVQGPTAVR	15	FALSE	FALSE	1
CT45A2	CT45A1;CT45A3;CT45A2;CT45A5;CT45A4;CT45A6	KQGAGDSLIAGSAMSK	16	FALSE	FALSE	1
CT45A2	CT45A1;CT45A3;CT45A2;CT45A5;CT45A4;CT45A6	LMTGHAIPPSQLDSQIDDFTGFSK	24	FALSE	FALSE	1
CT45A2	AP5B1;CT45A1;CT45A3;CT45A2;CT45A5;CT45A4;CT45A6	MALLAR	6	FALSE	FALSE	1
CT45A2	CT45A1;CT45A3;CT45A2;CT45A4;CT45A6	MMQKPGSNAPVGGNVTSSFSGDDLECR	27	FALSE	FALSE	1
CT45A2	CT45A1;CT45A3;CT45A2;CT45A5;CT45A4;CT45A6	QGAGDSLIAGSAMSK	15	FALSE	FALSE	1
CT45A2	CT45A2;CT45A5;CT45A4;CT45A6	SQQEINADIK	10	FALSE	FALSE	1
CT45A2	CT45A1;CT45A3;CT45A2;CT45A5;CT45A4;CT45A6	VAVDPETVFK	10	FALSE	FALSE	1
CT45A4	CT45A1;CT45A3;CT45A2;CT45A5;CT45A4;CT45A6	ECDSPSYQK	9	FALSE	FALSE	1
CT45A4	CT45A1;CT45A3;CT45A2;CT45A4;CT45A6	EINADIKR	8	FALSE	FALSE	1
CT45A4	CT45A1;CT45A3;CT45A2;CT45A5;CT45A4;CT45A6	FFESIIK	7	FALSE	FALSE	1
CT45A4	CT45A1;CT45A3;CT45A2;CT45A5;CT45A4;CT45A6	IFEMLEGVQGPTAVR	15	FALSE	FALSE	1
CT45A4	CT45A1;CT45A3;CT45A2;CT45A5;CT45A4;CT45A6	KQGAGDSLIAGSAMSK	16	FALSE	FALSE	1
CT45A4	CT45A1;CT45A3;CT45A2;CT45A5;CT45A4;CT45A6	LMTGHAIPPSQLDSQIDDFTGFSK	24	FALSE	FALSE	1
CT45A4	AP5B1;CT45A1;CT45A3;CT45A2;CT45A5;CT45A4;CT45A6	MALLAR	6	FALSE	FALSE	1
CT45A4	CT45A1;CT45A3;CT45A2;CT45A4;CT45A6	MMQKPGSNAPVGGNVTSSFSGDDLECR	27	FALSE	FALSE	1
CT45A4	CT45A1;CT45A3;CT45A2;CT45A5;CT45A4;CT45A6	QGAGDSLIAGSAMSK	15	FALSE	FALSE	1
CT45A4	CT45A2;CT45A5;CT45A4;CT45A6	SQQEINADIK	10	FALSE	FALSE	1
CT45A4	CT45A1;CT45A3;CT45A2;CT45A5;CT45A4;CT45A6	VAVDPETVFK	10	FALSE	FALSE	1
CT45A5	CT45A5;CT45A6	DGMMQKPGSNAPVGGNVTSNFSGDDLECR	29	FALSE	FALSE	1
CT45A5	CT45A1;CT45A3;CT45A2;CT45A5;CT45A4;CT45A6	ECDSPSYQK	9	FALSE	FALSE	1
CT45A5	CT45A1;CT45A3;CT45A2;CT45A5;CT45A4;CT45A6	FFESIIK	7	FALSE	FALSE	1
CT45A5	CT45A1;CT45A3;CT45A2;CT45A5;CT45A4;CT45A6	IFEMLEGVQGPTAVR	15	FALSE	FALSE	1
CT45A5	CT45A1;CT45A3;CT45A2;CT45A5;CT45A4;CT45A6	KQGAGDSLIAGSAMSK	16	FALSE	FALSE	1
CT45A5	CT45A1;CT45A3;CT45A2;CT45A5;CT45A4;CT45A6	LMTGHAIPPSQLDSQIDDFTGFSK	24	FALSE	FALSE	1
CT45A5	AP5B1;CT45A1;CT45A3;CT45A2;CT45A5;CT45A4;CT45A6	MALLAR	6	FALSE	FALSE	1
CT45A5	CT45A1;CT45A3;CT45A2;CT45A5;CT45A4;CT45A6	QGAGDSLIAGSAMSK	15	FALSE	FALSE	1
CT45A5	CT45A2;CT45A5;CT45A4;CT45A6	SQQEINADIK	10	FALSE	FALSE	1
CT45A5	CT45A1;CT45A3;CT45A2;CT45A5;CT45A4;CT45A6	VAVDPETVFK	10	FALSE	FALSE	1
CT45A6	CT45A5;CT45A6	DGMMQKPGSNAPVGGNVTSNFSGDDLECR	29	FALSE	FALSE	1
CT45A6	CT45A1;CT45A3;CT45A2;CT45A5;CT45A4;CT45A6	ECDSPSYQK	9	FALSE	FALSE	1
CT45A6	CT45A1;CT45A3;CT45A2;CT45A4;CT45A6	EINADIKR	8	FALSE	FALSE	1
CT45A6	CT45A1;CT45A3;CT45A2;CT45A5;CT45A4;CT45A6	FFESIIK	7	FALSE	FALSE	1
CT45A6	CT45A1;CT45A3;CT45A2;CT45A5;CT45A4;CT45A6	IFEMLEGVQGPTAVR	15	FALSE	FALSE	1
CT45A6	CT45A1;CT45A3;CT45A2;CT45A5;CT45A4;CT45A6	KQGAGDSLIAGSAMSK	16	FALSE	FALSE	1
CT45A6	CT45A1;CT45A3;CT45A2;CT45A5;CT45A4;CT45A6	LMTGHAIPPSQLDSQIDDFTGFSK	24	FALSE	FALSE	1
CT45A6	AP5B1;CT45A1;CT45A3;CT45A2;CT45A5;CT45A4;CT45A6	MALLAR	6	FALSE	FALSE	1
CT45A6	CT45A1;CT45A3;CT45A2;CT45A4;CT45A6	MMQKPGSNAPVGGNVTSSFSGDDLECR	27	FALSE	FALSE	1
CT45A6	CT45A1;CT45A3;CT45A2;CT45A5;CT45A4;CT45A6	QGAGDSLIAGSAMSK	15	FALSE	FALSE	1
CT45A6	CT45A2;CT45A5;CT45A4;CT45A6	SQQEINADIK	10	FALSE	FALSE	1
CT45A6	CT45A1;CT45A3;CT45A2;CT45A5;CT45A4;CT45A6	VAVDPETVFK	10	FALSE	FALSE	1
CT47A1	CT47A7;CT47A6;CT47A5;CT47A4;CT47A3;CT47A2;CT47A1;CT47A9;CT47A8;CT47A12;CT47A11;CT47A10	AGEGLGLIQEAASVPEPAVPADLAEMAR	28	FALSE	FALSE	1
CT47A1	CT47A7;CT47A6;CT47A5;CT47A4;CT47A3;CT47A2;CT47A1;CT47A9;CT47A8;CT47A12;CT47A11;CT47A10	EPAEEAAEEK	10	FALSE	FALSE	1
CT47A1	CT47A7;CT47A6;CT47A5;CT47A4;CT47A3;CT47A2;CT47A1;CT47A9;CT47A8;CT47A12;CT47A11;CT47A10	GGSAEEDSDIGPATEEEEEEEGNEAANFDLAVVAR	35	FALSE	FALSE	1
CT47A1	CT47A7;CT47A6;CT47A5;CT47A4;CT47A3;CT47A2;CT47A1;CT47A9;CT47A8;CT47A12;CT47A11;CT47A10	LGAGAAAR	8	FALSE	FALSE	1
CT47A1	CT47A7;CT47A6;CT47A5;CT47A4;CT47A3;CT47A2;CT47A1;CT47A9;CT47A8;CT47A12;CT47A11;CT47A10	LMVGPHAAAR	10	FALSE	FALSE	1
CT47A1	CT47A7;CT47A6;CT47A5;CT47A4;CT47A3;CT47A2;CT47A1;CT47A9;CT47A8;CT47A12;CT47A11;CT47A10	NLWGNLPPLLLPQR	14	FALSE	FALSE	1
CT47A1	CT47A7;CT47A6;CT47A5;CT47A4;CT47A3;CT47A2;CT47A1;CT47A9;CT47A8;CT47A12;CT47A11;CT47A10;CT47B1	SQPEKWDEEAQDAAGEEEKEQEK	23	FALSE	FALSE	1
CT47A1	CT47A7;CT47A6;CT47A5;CT47A4;CT47A3;CT47A2;CT47A1;CT47A9;CT47A8;CT47A12;CT47A11;CT47A10;CT47B1	WDEEAQDAAGEEEKEQEK	18	FALSE	FALSE	1
CT47A1	CT47A7;CT47A6;CT47A5;CT47A4;CT47A3;CT47A2;CT47A1;CT47A9;CT47A8;CT47A12;CT47A11;CT47A10;CT47B1	WDEEAQDAAGEEEKEQEKEK	20	FALSE	FALSE	1
CT47A10	CT47A7;CT47A6;CT47A5;CT47A4;CT47A3;CT47A2;CT47A1;CT47A9;CT47A8;CT47A12;CT47A11;CT47A10	AGEGLGLIQEAASVPEPAVPADLAEMAR	28	FALSE	FALSE	1
CT47A10	CT47A7;CT47A6;CT47A5;CT47A4;CT47A3;CT47A2;CT47A1;CT47A9;CT47A8;CT47A12;CT47A11;CT47A10	EPAEEAAEEK	10	FALSE	FALSE	1
CT47A10	CT47A7;CT47A6;CT47A5;CT47A4;CT47A3;CT47A2;CT47A1;CT47A9;CT47A8;CT47A12;CT47A11;CT47A10	GGSAEEDSDIGPATEEEEEEEGNEAANFDLAVVAR	35	FALSE	FALSE	1
CT47A10	CT47A7;CT47A6;CT47A5;CT47A4;CT47A3;CT47A2;CT47A1;CT47A9;CT47A8;CT47A12;CT47A11;CT47A10	LGAGAAAR	8	FALSE	FALSE	1
CT47A10	CT47A7;CT47A6;CT47A5;CT47A4;CT47A3;CT47A2;CT47A1;CT47A9;CT47A8;CT47A12;CT47A11;CT47A10	LMVGPHAAAR	10	FALSE	FALSE	1
CT47A10	CT47A7;CT47A6;CT47A5;CT47A4;CT47A3;CT47A2;CT47A1;CT47A9;CT47A8;CT47A12;CT47A11;CT47A10	NLWGNLPPLLLPQR	14	FALSE	FALSE	1
CT47A10	CT47A7;CT47A6;CT47A5;CT47A4;CT47A3;CT47A2;CT47A1;CT47A9;CT47A8;CT47A12;CT47A11;CT47A10;CT47B1	SQPEKWDEEAQDAAGEEEKEQEK	23	FALSE	FALSE	1
CT47A10	CT47A7;CT47A6;CT47A5;CT47A4;CT47A3;CT47A2;CT47A1;CT47A9;CT47A8;CT47A12;CT47A11;CT47A10;CT47B1	WDEEAQDAAGEEEKEQEK	18	FALSE	FALSE	1
CT47A10	CT47A7;CT47A6;CT47A5;CT47A4;CT47A3;CT47A2;CT47A1;CT47A9;CT47A8;CT47A12;CT47A11;CT47A10;CT47B1	WDEEAQDAAGEEEKEQEKEK	20	FALSE	FALSE	1
CT47A11	CT47A7;CT47A6;CT47A5;CT47A4;CT47A3;CT47A2;CT47A1;CT47A9;CT47A8;CT47A12;CT47A11;CT47A10	AGEGLGLIQEAASVPEPAVPADLAEMAR	28	FALSE	FALSE	1
CT47A11	CT47A7;CT47A6;CT47A5;CT47A4;CT47A3;CT47A2;CT47A1;CT47A9;CT47A8;CT47A12;CT47A11;CT47A10	EPAEEAAEEK	10	FALSE	FALSE	1
CT47A11	CT47A7;CT47A6;CT47A5;CT47A4;CT47A3;CT47A2;CT47A1;CT47A9;CT47A8;CT47A12;CT47A11;CT47A10	GGSAEEDSDIGPATEEEEEEEGNEAANFDLAVVAR	35	FALSE	FALSE	1
CT47A11	CT47A7;CT47A6;CT47A5;CT47A4;CT47A3;CT47A2;CT47A1;CT47A9;CT47A8;CT47A12;CT47A11;CT47A10	LGAGAAAR	8	FALSE	FALSE	1
CT47A11	CT47A7;CT47A6;CT47A5;CT47A4;CT47A3;CT47A2;CT47A1;CT47A9;CT47A8;CT47A12;CT47A11;CT47A10	LMVGPHAAAR	10	FALSE	FALSE	1
CT47A11	CT47A7;CT47A6;CT47A5;CT47A4;CT47A3;CT47A2;CT47A1;CT47A9;CT47A8;CT47A12;CT47A11;CT47A10	NLWGNLPPLLLPQR	14	FALSE	FALSE	1
CT47A11	CT47A7;CT47A6;CT47A5;CT47A4;CT47A3;CT47A2;CT47A1;CT47A9;CT47A8;CT47A12;CT47A11;CT47A10;CT47B1	SQPEKWDEEAQDAAGEEEKEQEK	23	FALSE	FALSE	1
CT47A11	CT47A7;CT47A6;CT47A5;CT47A4;CT47A3;CT47A2;CT47A1;CT47A9;CT47A8;CT47A12;CT47A11;CT47A10;CT47B1	WDEEAQDAAGEEEKEQEK	18	FALSE	FALSE	1
CT47A11	CT47A7;CT47A6;CT47A5;CT47A4;CT47A3;CT47A2;CT47A1;CT47A9;CT47A8;CT47A12;CT47A11;CT47A10;CT47B1	WDEEAQDAAGEEEKEQEKEK	20	FALSE	FALSE	1
CT47A12	CT47A7;CT47A6;CT47A5;CT47A4;CT47A3;CT47A2;CT47A1;CT47A9;CT47A8;CT47A12;CT47A11;CT47A10	AGEGLGLIQEAASVPEPAVPADLAEMAR	28	FALSE	FALSE	1
CT47A12	CT47A7;CT47A6;CT47A5;CT47A4;CT47A3;CT47A2;CT47A1;CT47A9;CT47A8;CT47A12;CT47A11;CT47A10	EPAEEAAEEK	10	FALSE	FALSE	1
CT47A12	CT47A7;CT47A6;CT47A5;CT47A4;CT47A3;CT47A2;CT47A1;CT47A9;CT47A8;CT47A12;CT47A11;CT47A10	GGSAEEDSDIGPATEEEEEEEGNEAANFDLAVVAR	35	FALSE	FALSE	1
CT47A12	CT47A7;CT47A6;CT47A5;CT47A4;CT47A3;CT47A2;CT47A1;CT47A9;CT47A8;CT47A12;CT47A11;CT47A10	LGAGAAAR	8	FALSE	FALSE	1
CT47A12	CT47A7;CT47A6;CT47A5;CT47A4;CT47A3;CT47A2;CT47A1;CT47A9;CT47A8;CT47A12;CT47A11;CT47A10	LMVGPHAAAR	10	FALSE	FALSE	1
CT47A12	CT47A7;CT47A6;CT47A5;CT47A4;CT47A3;CT47A2;CT47A1;CT47A9;CT47A8;CT47A12;CT47A11;CT47A10	NLWGNLPPLLLPQR	14	FALSE	FALSE	1
CT47A12	CT47A7;CT47A6;CT47A5;CT47A4;CT47A3;CT47A2;CT47A1;CT47A9;CT47A8;CT47A12;CT47A11;CT47A10;CT47B1	SQPEKWDEEAQDAAGEEEKEQEK	23	FALSE	FALSE	1
CT47A12	CT47A7;CT47A6;CT47A5;CT47A4;CT47A3;CT47A2;CT47A1;CT47A9;CT47A8;CT47A12;CT47A11;CT47A10;CT47B1	WDEEAQDAAGEEEKEQEK	18	FALSE	FALSE	1
CT47A12	CT47A7;CT47A6;CT47A5;CT47A4;CT47A3;CT47A2;CT47A1;CT47A9;CT47A8;CT47A12;CT47A11;CT47A10;CT47B1	WDEEAQDAAGEEEKEQEKEK	20	FALSE	FALSE	1
CT47A2	CT47A7;CT47A6;CT47A5;CT47A4;CT47A3;CT47A2;CT47A1;CT47A9;CT47A8;CT47A12;CT47A11;CT47A10	AGEGLGLIQEAASVPEPAVPADLAEMAR	28	FALSE	FALSE	1
CT47A2	CT47A7;CT47A6;CT47A5;CT47A4;CT47A3;CT47A2;CT47A1;CT47A9;CT47A8;CT47A12;CT47A11;CT47A10	EPAEEAAEEK	10	FALSE	FALSE	1
CT47A2	CT47A7;CT47A6;CT47A5;CT47A4;CT47A3;CT47A2;CT47A1;CT47A9;CT47A8;CT47A12;CT47A11;CT47A10	GGSAEEDSDIGPATEEEEEEEGNEAANFDLAVVAR	35	FALSE	FALSE	1
CT47A2	CT47A7;CT47A6;CT47A5;CT47A4;CT47A3;CT47A2;CT47A1;CT47A9;CT47A8;CT47A12;CT47A11;CT47A10	LGAGAAAR	8	FALSE	FALSE	1
CT47A2	CT47A7;CT47A6;CT47A5;CT47A4;CT47A3;CT47A2;CT47A1;CT47A9;CT47A8;CT47A12;CT47A11;CT47A10	LMVGPHAAAR	10	FALSE	FALSE	1
CT47A2	CT47A7;CT47A6;CT47A5;CT47A4;CT47A3;CT47A2;CT47A1;CT47A9;CT47A8;CT47A12;CT47A11;CT47A10	NLWGNLPPLLLPQR	14	FALSE	FALSE	1
CT47A2	CT47A7;CT47A6;CT47A5;CT47A4;CT47A3;CT47A2;CT47A1;CT47A9;CT47A8;CT47A12;CT47A11;CT47A10;CT47B1	SQPEKWDEEAQDAAGEEEKEQEK	23	FALSE	FALSE	1
CT47A2	CT47A7;CT47A6;CT47A5;CT47A4;CT47A3;CT47A2;CT47A1;CT47A9;CT47A8;CT47A12;CT47A11;CT47A10;CT47B1	WDEEAQDAAGEEEKEQEK	18	FALSE	FALSE	1
CT47A2	CT47A7;CT47A6;CT47A5;CT47A4;CT47A3;CT47A2;CT47A1;CT47A9;CT47A8;CT47A12;CT47A11;CT47A10;CT47B1	WDEEAQDAAGEEEKEQEKEK	20	FALSE	FALSE	1
CT47A3	CT47A7;CT47A6;CT47A5;CT47A4;CT47A3;CT47A2;CT47A1;CT47A9;CT47A8;CT47A12;CT47A11;CT47A10	AGEGLGLIQEAASVPEPAVPADLAEMAR	28	FALSE	FALSE	1
CT47A3	CT47A7;CT47A6;CT47A5;CT47A4;CT47A3;CT47A2;CT47A1;CT47A9;CT47A8;CT47A12;CT47A11;CT47A10	EPAEEAAEEK	10	FALSE	FALSE	1
CT47A3	CT47A7;CT47A6;CT47A5;CT47A4;CT47A3;CT47A2;CT47A1;CT47A9;CT47A8;CT47A12;CT47A11;CT47A10	GGSAEEDSDIGPATEEEEEEEGNEAANFDLAVVAR	35	FALSE	FALSE	1
CT47A3	CT47A7;CT47A6;CT47A5;CT47A4;CT47A3;CT47A2;CT47A1;CT47A9;CT47A8;CT47A12;CT47A11;CT47A10	LGAGAAAR	8	FALSE	FALSE	1
CT47A3	CT47A7;CT47A6;CT47A5;CT47A4;CT47A3;CT47A2;CT47A1;CT47A9;CT47A8;CT47A12;CT47A11;CT47A10	LMVGPHAAAR	10	FALSE	FALSE	1
CT47A3	CT47A7;CT47A6;CT47A5;CT47A4;CT47A3;CT47A2;CT47A1;CT47A9;CT47A8;CT47A12;CT47A11;CT47A10	NLWGNLPPLLLPQR	14	FALSE	FALSE	1
CT47A3	CT47A7;CT47A6;CT47A5;CT47A4;CT47A3;CT47A2;CT47A1;CT47A9;CT47A8;CT47A12;CT47A11;CT47A10;CT47B1	SQPEKWDEEAQDAAGEEEKEQEK	23	FALSE	FALSE	1
CT47A3	CT47A7;CT47A6;CT47A5;CT47A4;CT47A3;CT47A2;CT47A1;CT47A9;CT47A8;CT47A12;CT47A11;CT47A10;CT47B1	WDEEAQDAAGEEEKEQEK	18	FALSE	FALSE	1
CT47A3	CT47A7;CT47A6;CT47A5;CT47A4;CT47A3;CT47A2;CT47A1;CT47A9;CT47A8;CT47A12;CT47A11;CT47A10;CT47B1	WDEEAQDAAGEEEKEQEKEK	20	FALSE	FALSE	1
CT47A4	CT47A7;CT47A6;CT47A5;CT47A4;CT47A3;CT47A2;CT47A1;CT47A9;CT47A8;CT47A12;CT47A11;CT47A10	AGEGLGLIQEAASVPEPAVPADLAEMAR	28	FALSE	FALSE	1
CT47A4	CT47A7;CT47A6;CT47A5;CT47A4;CT47A3;CT47A2;CT47A1;CT47A9;CT47A8;CT47A12;CT47A11;CT47A10	EPAEEAAEEK	10	FALSE	FALSE	1
CT47A4	CT47A7;CT47A6;CT47A5;CT47A4;CT47A3;CT47A2;CT47A1;CT47A9;CT47A8;CT47A12;CT47A11;CT47A10	GGSAEEDSDIGPATEEEEEEEGNEAANFDLAVVAR	35	FALSE	FALSE	1
CT47A4	CT47A7;CT47A6;CT47A5;CT47A4;CT47A3;CT47A2;CT47A1;CT47A9;CT47A8;CT47A12;CT47A11;CT47A10	LGAGAAAR	8	FALSE	FALSE	1
CT47A4	CT47A7;CT47A6;CT47A5;CT47A4;CT47A3;CT47A2;CT47A1;CT47A9;CT47A8;CT47A12;CT47A11;CT47A10	LMVGPHAAAR	10	FALSE	FALSE	1
CT47A4	CT47A7;CT47A6;CT47A5;CT47A4;CT47A3;CT47A2;CT47A1;CT47A9;CT47A8;CT47A12;CT47A11;CT47A10	NLWGNLPPLLLPQR	14	FALSE	FALSE	1
CT47A4	CT47A7;CT47A6;CT47A5;CT47A4;CT47A3;CT47A2;CT47A1;CT47A9;CT47A8;CT47A12;CT47A11;CT47A10;CT47B1	SQPEKWDEEAQDAAGEEEKEQEK	23	FALSE	FALSE	1
CT47A4	CT47A7;CT47A6;CT47A5;CT47A4;CT47A3;CT47A2;CT47A1;CT47A9;CT47A8;CT47A12;CT47A11;CT47A10;CT47B1	WDEEAQDAAGEEEKEQEK	18	FALSE	FALSE	1
CT47A4	CT47A7;CT47A6;CT47A5;CT47A4;CT47A3;CT47A2;CT47A1;CT47A9;CT47A8;CT47A12;CT47A11;CT47A10;CT47B1	WDEEAQDAAGEEEKEQEKEK	20	FALSE	FALSE	1
CT47A5	CT47A7;CT47A6;CT47A5;CT47A4;CT47A3;CT47A2;CT47A1;CT47A9;CT47A8;CT47A12;CT47A11;CT47A10	AGEGLGLIQEAASVPEPAVPADLAEMAR	28	FALSE	FALSE	1
CT47A5	CT47A7;CT47A6;CT47A5;CT47A4;CT47A3;CT47A2;CT47A1;CT47A9;CT47A8;CT47A12;CT47A11;CT47A10	EPAEEAAEEK	10	FALSE	FALSE	1
CT47A5	CT47A7;CT47A6;CT47A5;CT47A4;CT47A3;CT47A2;CT47A1;CT47A9;CT47A8;CT47A12;CT47A11;CT47A10	GGSAEEDSDIGPATEEEEEEEGNEAANFDLAVVAR	35	FALSE	FALSE	1
CT47A5	CT47A7;CT47A6;CT47A5;CT47A4;CT47A3;CT47A2;CT47A1;CT47A9;CT47A8;CT47A12;CT47A11;CT47A10	LGAGAAAR	8	FALSE	FALSE	1
CT47A5	CT47A7;CT47A6;CT47A5;CT47A4;CT47A3;CT47A2;CT47A1;CT47A9;CT47A8;CT47A12;CT47A11;CT47A10	LMVGPHAAAR	10	FALSE	FALSE	1
CT47A5	CT47A7;CT47A6;CT47A5;CT47A4;CT47A3;CT47A2;CT47A1;CT47A9;CT47A8;CT47A12;CT47A11;CT47A10	NLWGNLPPLLLPQR	14	FALSE	FALSE	1
CT47A5	CT47A7;CT47A6;CT47A5;CT47A4;CT47A3;CT47A2;CT47A1;CT47A9;CT47A8;CT47A12;CT47A11;CT47A10;CT47B1	SQPEKWDEEAQDAAGEEEKEQEK	23	FALSE	FALSE	1
CT47A5	CT47A7;CT47A6;CT47A5;CT47A4;CT47A3;CT47A2;CT47A1;CT47A9;CT47A8;CT47A12;CT47A11;CT47A10;CT47B1	WDEEAQDAAGEEEKEQEK	18	FALSE	FALSE	1
CT47A5	CT47A7;CT47A6;CT47A5;CT47A4;CT47A3;CT47A2;CT47A1;CT47A9;CT47A8;CT47A12;CT47A11;CT47A10;CT47B1	WDEEAQDAAGEEEKEQEKEK	20	FALSE	FALSE	1
CT47A6	CT47A7;CT47A6;CT47A5;CT47A4;CT47A3;CT47A2;CT47A1;CT47A9;CT47A8;CT47A12;CT47A11;CT47A10	AGEGLGLIQEAASVPEPAVPADLAEMAR	28	FALSE	FALSE	1
CT47A6	CT47A7;CT47A6;CT47A5;CT47A4;CT47A3;CT47A2;CT47A1;CT47A9;CT47A8;CT47A12;CT47A11;CT47A10	EPAEEAAEEK	10	FALSE	FALSE	1
CT47A6	CT47A7;CT47A6;CT47A5;CT47A4;CT47A3;CT47A2;CT47A1;CT47A9;CT47A8;CT47A12;CT47A11;CT47A10	GGSAEEDSDIGPATEEEEEEEGNEAANFDLAVVAR	35	FALSE	FALSE	1
CT47A6	CT47A7;CT47A6;CT47A5;CT47A4;CT47A3;CT47A2;CT47A1;CT47A9;CT47A8;CT47A12;CT47A11;CT47A10	LGAGAAAR	8	FALSE	FALSE	1
CT47A6	CT47A7;CT47A6;CT47A5;CT47A4;CT47A3;CT47A2;CT47A1;CT47A9;CT47A8;CT47A12;CT47A11;CT47A10	LMVGPHAAAR	10	FALSE	FALSE	1
CT47A6	CT47A7;CT47A6;CT47A5;CT47A4;CT47A3;CT47A2;CT47A1;CT47A9;CT47A8;CT47A12;CT47A11;CT47A10	NLWGNLPPLLLPQR	14	FALSE	FALSE	1
CT47A6	CT47A7;CT47A6;CT47A5;CT47A4;CT47A3;CT47A2;CT47A1;CT47A9;CT47A8;CT47A12;CT47A11;CT47A10;CT47B1	SQPEKWDEEAQDAAGEEEKEQEK	23	FALSE	FALSE	1
CT47A6	CT47A7;CT47A6;CT47A5;CT47A4;CT47A3;CT47A2;CT47A1;CT47A9;CT47A8;CT47A12;CT47A11;CT47A10;CT47B1	WDEEAQDAAGEEEKEQEK	18	FALSE	FALSE	1
CT47A6	CT47A7;CT47A6;CT47A5;CT47A4;CT47A3;CT47A2;CT47A1;CT47A9;CT47A8;CT47A12;CT47A11;CT47A10;CT47B1	WDEEAQDAAGEEEKEQEKEK	20	FALSE	FALSE	1
CT47A7	CT47A7;CT47A6;CT47A5;CT47A4;CT47A3;CT47A2;CT47A1;CT47A9;CT47A8;CT47A12;CT47A11;CT47A10	AGEGLGLIQEAASVPEPAVPADLAEMAR	28	FALSE	FALSE	1
CT47A7	CT47A7;CT47A6;CT47A5;CT47A4;CT47A3;CT47A2;CT47A1;CT47A9;CT47A8;CT47A12;CT47A11;CT47A10	EPAEEAAEEK	10	FALSE	FALSE	1
CT47A7	CT47A7;CT47A6;CT47A5;CT47A4;CT47A3;CT47A2;CT47A1;CT47A9;CT47A8;CT47A12;CT47A11;CT47A10	GGSAEEDSDIGPATEEEEEEEGNEAANFDLAVVAR	35	FALSE	FALSE	1
CT47A7	CT47A7;CT47A6;CT47A5;CT47A4;CT47A3;CT47A2;CT47A1;CT47A9;CT47A8;CT47A12;CT47A11;CT47A10	LGAGAAAR	8	FALSE	FALSE	1
CT47A7	CT47A7;CT47A6;CT47A5;CT47A4;CT47A3;CT47A2;CT47A1;CT47A9;CT47A8;CT47A12;CT47A11;CT47A10	LMVGPHAAAR	10	FALSE	FALSE	1
CT47A7	CT47A7;CT47A6;CT47A5;CT47A4;CT47A3;CT47A2;CT47A1;CT47A9;CT47A8;CT47A12;CT47A11;CT47A10	NLWGNLPPLLLPQR	14	FALSE	FALSE	1
CT47A7	CT47A7;CT47A6;CT47A5;CT47A4;CT47A3;CT47A2;CT47A1;CT47A9;CT47A8;CT47A12;CT47A11;CT47A10;CT47B1	SQPEKWDEEAQDAAGEEEKEQEK	23	FALSE	FALSE	1
CT47A7	CT47A7;CT47A6;CT47A5;CT47A4;CT47A3;CT47A2;CT47A1;CT47A9;CT47A8;CT47A12;CT47A11;CT47A10;CT47B1	WDEEAQDAAGEEEKEQEK	18	FALSE	FALSE	1
CT47A7	CT47A7;CT47A6;CT47A5;CT47A4;CT47A3;CT47A2;CT47A1;CT47A9;CT47A8;CT47A12;CT47A11;CT47A10;CT47B1	WDEEAQDAAGEEEKEQEKEK	20	FALSE	FALSE	1
CT47A8	CT47A7;CT47A6;CT47A5;CT47A4;CT47A3;CT47A2;CT47A1;CT47A9;CT47A8;CT47A12;CT47A11;CT47A10	AGEGLGLIQEAASVPEPAVPADLAEMAR	28	FALSE	FALSE	1
CT47A8	CT47A7;CT47A6;CT47A5;CT47A4;CT47A3;CT47A2;CT47A1;CT47A9;CT47A8;CT47A12;CT47A11;CT47A10	EPAEEAAEEK	10	FALSE	FALSE	1
CT47A8	CT47A7;CT47A6;CT47A5;CT47A4;CT47A3;CT47A2;CT47A1;CT47A9;CT47A8;CT47A12;CT47A11;CT47A10	GGSAEEDSDIGPATEEEEEEEGNEAANFDLAVVAR	35	FALSE	FALSE	1
CT47A8	CT47A7;CT47A6;CT47A5;CT47A4;CT47A3;CT47A2;CT47A1;CT47A9;CT47A8;CT47A12;CT47A11;CT47A10	LGAGAAAR	8	FALSE	FALSE	1
CT47A8	CT47A7;CT47A6;CT47A5;CT47A4;CT47A3;CT47A2;CT47A1;CT47A9;CT47A8;CT47A12;CT47A11;CT47A10	LMVGPHAAAR	10	FALSE	FALSE	1
CT47A8	CT47A7;CT47A6;CT47A5;CT47A4;CT47A3;CT47A2;CT47A1;CT47A9;CT47A8;CT47A12;CT47A11;CT47A10	NLWGNLPPLLLPQR	14	FALSE	FALSE	1
CT47A8	CT47A7;CT47A6;CT47A5;CT47A4;CT47A3;CT47A2;CT47A1;CT47A9;CT47A8;CT47A12;CT47A11;CT47A10;CT47B1	SQPEKWDEEAQDAAGEEEKEQEK	23	FALSE	FALSE	1
CT47A8	CT47A7;CT47A6;CT47A5;CT47A4;CT47A3;CT47A2;CT47A1;CT47A9;CT47A8;CT47A12;CT47A11;CT47A10;CT47B1	WDEEAQDAAGEEEKEQEK	18	FALSE	FALSE	1
CT47A8	CT47A7;CT47A6;CT47A5;CT47A4;CT47A3;CT47A2;CT47A1;CT47A9;CT47A8;CT47A12;CT47A11;CT47A10;CT47B1	WDEEAQDAAGEEEKEQEKEK	20	FALSE	FALSE	1
CT47A9	CT47A7;CT47A6;CT47A5;CT47A4;CT47A3;CT47A2;CT47A1;CT47A9;CT47A8;CT47A12;CT47A11;CT47A10	AGEGLGLIQEAASVPEPAVPADLAEMAR	28	FALSE	FALSE	1
CT47A9	CT47A7;CT47A6;CT47A5;CT47A4;CT47A3;CT47A2;CT47A1;CT47A9;CT47A8;CT47A12;CT47A11;CT47A10	EPAEEAAEEK	10	FALSE	FALSE	1
CT47A9	CT47A7;CT47A6;CT47A5;CT47A4;CT47A3;CT47A2;CT47A1;CT47A9;CT47A8;CT47A12;CT47A11;CT47A10	GGSAEEDSDIGPATEEEEEEEGNEAANFDLAVVAR	35	FALSE	FALSE	1
CT47A9	CT47A7;CT47A6;CT47A5;CT47A4;CT47A3;CT47A2;CT47A1;CT47A9;CT47A8;CT47A12;CT47A11;CT47A10	LGAGAAAR	8	FALSE	FALSE	1
CT47A9	CT47A7;CT47A6;CT47A5;CT47A4;CT47A3;CT47A2;CT47A1;CT47A9;CT47A8;CT47A12;CT47A11;CT47A10	LMVGPHAAAR	10	FALSE	FALSE	1
CT47A9	CT47A7;CT47A6;CT47A5;CT47A4;CT47A3;CT47A2;CT47A1;CT47A9;CT47A8;CT47A12;CT47A11;CT47A10	NLWGNLPPLLLPQR	14	FALSE	FALSE	1
CT47A9	CT47A7;CT47A6;CT47A5;CT47A4;CT47A3;CT47A2;CT47A1;CT47A9;CT47A8;CT47A12;CT47A11;CT47A10;CT47B1	SQPEKWDEEAQDAAGEEEKEQEK	23	FALSE	FALSE	1
CT47A9	CT47A7;CT47A6;CT47A5;CT47A4;CT47A3;CT47A2;CT47A1;CT47A9;CT47A8;CT47A12;CT47A11;CT47A10;CT47B1	WDEEAQDAAGEEEKEQEK	18	FALSE	FALSE	1
CT47A9	CT47A7;CT47A6;CT47A5;CT47A4;CT47A3;CT47A2;CT47A1;CT47A9;CT47A8;CT47A12;CT47A11;CT47A10;CT47B1	WDEEAQDAAGEEEKEQEKEK	20	FALSE	FALSE	1
CTAG1A	CTAG1A;CTAG1B	ASGPGGGAPR	10	FALSE	FALSE	1
CTAG1A	CTAG1A;CTAG1B	SLAQDAPPLPVPGVLLK	17	FALSE	FALSE	1
CTAG1B	CTAG1A;CTAG1B	ASGPGGGAPR	10	FALSE	FALSE	1
CTAG1B	CTAG1A;CTAG1B	SLAQDAPPLPVPGVLLK	17	FALSE	FALSE	1
CXorf49	CXorf49B;CXorf49	APQLPGTSEPSAYSPGGLVPR	21	FALSE	FALSE	1
CXorf49	CXorf49B;CXorf49	AQLPTHRPGLPR	12	FALSE	FALSE	1
CXorf49	CXorf49B;CXorf49	DVLGHSPGK	9	FALSE	FALSE	1
CXorf49	CXorf49B;CXorf49	EDNDPNRDEVPR	12	FALSE	FALSE	1
CXorf49	CXorf49B;CXorf49	FLTSAPR	7	FALSE	FALSE	1
CXorf49	CXorf49B;CXorf49	LPTHDSDSADESSDLPLMK	19	FALSE	FALSE	1
CXorf49	CXorf49B;CXorf49	QQQPPGAQGCPR	12	FALSE	FALSE	1
CXorf49	CXorf49B;CXorf49	RGEFSSSDPNIR	12	FALSE	FALSE	1
CXorf49	CXorf49B;CXorf49	TASPGAPGAHSHGLDLGVPGSGDGK	25	FALSE	FALSE	1
CXorf49B	CXorf49B;CXorf49	APQLPGTSEPSAYSPGGLVPR	21	FALSE	FALSE	1
CXorf49B	CXorf49B;CXorf49	AQLPTHRPGLPR	12	FALSE	FALSE	1
CXorf49B	CXorf49B;CXorf49	DVLGHSPGK	9	FALSE	FALSE	1
CXorf49B	CXorf49B;CXorf49	EDNDPNRDEVPR	12	FALSE	FALSE	1
CXorf49B	CXorf49B;CXorf49	FLTSAPR	7	FALSE	FALSE	1
CXorf49B	CXorf49B;CXorf49	LPTHDSDSADESSDLPLMK	19	FALSE	FALSE	1
CXorf49B	CXorf49B;CXorf49	QQQPPGAQGCPR	12	FALSE	FALSE	1
CXorf49B	CXorf49B;CXorf49	RGEFSSSDPNIR	12	FALSE	FALSE	1
CXorf49B	CXorf49B;CXorf49	TASPGAPGAHSHGLDLGVPGSGDGK	25	FALSE	FALSE	1
CXorf51A	CXorf51B;CXorf51A	AGETNTPAGKPK	12	FALSE	FALSE	1
CXorf51A	CXorf51B;CXorf51A	EEADKEQSETSVL	13	FALSE	FALSE	1
CXorf51A	CXorf51B;CXorf51A	KEEADKEQSETSVL	14	FALSE	FALSE	1
CXorf51A	CXorf51B;CXorf51A	VTSEPQKPNEDVDEQTPSTSSTK	23	FALSE	FALSE	1
CXorf51B	CXorf51B;CXorf51A	AGETNTPAGKPK	12	FALSE	FALSE	1
CXorf51B	CXorf51B;CXorf51A	EEADKEQSETSVL	13	FALSE	FALSE	1
CXorf51B	CXorf51B;CXorf51A	KEEADKEQSETSVL	14	FALSE	FALSE	1
CXorf51B	CXorf51B;CXorf51A	VTSEPQKPNEDVDEQTPSTSSTK	23	FALSE	FALSE	1
DAZ1	DAZ3;DAZ2;DAZ1;DAZ4	EASTQSSSAAASQGWVLPEGK	21	FALSE	FALSE	1
DAZ1	DAZ3;DAZ2;DAZ1;DAZ4	GYGFVSFVNDVDVQK	15	FALSE	FALSE	1
DAZ1	DAZ3;DAZ2;DAZ1;DAZL;DAZ4	LGPAIR	6	FALSE	FALSE	1
DAZ1	DAZ3;DAZ2;DAZ1;DAZ4	MDETEIGSCFGR	12	FALSE	FALSE	1
DAZ1	DAZ1;DAZ4	NPNTETYLQPQITPNPVTQHVQSAANPETPNSTISR	36	FALSE	FALSE	1
DAZ2	DAZ3;DAZ2;DAZ1;DAZ4	EASTQSSSAAASQGWVLPEGK	21	FALSE	FALSE	1
DAZ2	DAZ3;DAZ2;DAZ1;DAZ4	GYGFVSFVNDVDVQK	15	FALSE	FALSE	1
DAZ2	DAZ3;DAZ2;DAZ1;DAZL;DAZ4	LGPAIR	6	FALSE	FALSE	1
DAZ2	DAZ3;DAZ2;DAZ1;DAZ4	MDETEIGSCFGR	12	FALSE	FALSE	1
DAZ3	DAZ3;DAZ2;DAZ1;DAZ4	EASTQSSSAAASQGWVLPEGK	21	FALSE	FALSE	1
DAZ3	DAZ3;DAZ2;DAZ1;DAZ4	GYGFVSFVNDVDVQK	15	FALSE	FALSE	1
DAZ3	DAZ3;DAZ2;DAZ1;DAZL;DAZ4	LGPAIR	6	FALSE	FALSE	1
DAZ3	DAZ3;DAZ2;DAZ1;DAZ4	MDETEIGSCFGR	12	FALSE	FALSE	1
DAZ4	DAZ3;DAZ2;DAZ1;DAZ4	EASTQSSSAAASQGWVLPEGK	21	FALSE	FALSE	1
DAZ4	DAZ3;DAZ2;DAZ1;DAZ4	GYGFVSFVNDVDVQK	15	FALSE	FALSE	1
DAZ4	DAZ3;DAZ2;DAZ1;DAZL;DAZ4	LGPAIR	6	FALSE	FALSE	1
DAZ4	DAZ3;DAZ2;DAZ1;DAZ4	MDETEIGSCFGR	12	FALSE	FALSE	1
DAZ4	DAZ1;DAZ4	NPNTETYLQPQITPNPVTQHVQSAANPETPNSTISR	36	FALSE	FALSE	1
DEFB127	DEFB127;SAAL1	NFPSLK	6	FALSE	FALSE	1
ENTPD7	ENTPD7;DNAJA1;PNN;TTN;ESYT3	LLPERK	6	FALSE	FALSE	1
EPPIN	EPPIN;EPPIN-WFDC6	ANCLNTCK	8	FALSE	FALSE	1
EPPIN	EPPIN;EPPIN-WFDC6	CCVFSCGK	8	FALSE	FALSE	1
EPPIN	EPPIN;EPPIN-WFDC6	DNTCSMFVYGGCQGNNNNFQSK	22	FALSE	FALSE	1
EPPIN	EPPIN-WFDC6;WFDC6	IKVECEVEEIDQCTKPR	17	FALSE	FALSE	1
EPPIN	EPPIN;EPPIN-WFDC6	IREECEFQER	10	FALSE	FALSE	1
EPPIN	EPPIN;EPPIN-WFDC6	QDVCEMPK	8	FALSE	FALSE	1
EPPIN	EPPIN-WFDC6;WFDC6	VECEVEEIDQCTKPR	15	FALSE	FALSE	1
EPPIN-WFDC6	EPPIN;EPPIN-WFDC6	ANCLNTCK	8	FALSE	FALSE	1
EPPIN-WFDC6	EPPIN;EPPIN-WFDC6	CCVFSCGK	8	FALSE	FALSE	1
EPPIN-WFDC6	EPPIN;EPPIN-WFDC6	DNTCSMFVYGGCQGNNNNFQSK	22	FALSE	FALSE	1
EPPIN-WFDC6	EPPIN-WFDC6;WFDC6	IKVECEVEEIDQCTKPR	17	FALSE	FALSE	1
EPPIN-WFDC6	EPPIN;EPPIN-WFDC6	IREECEFQER	10	FALSE	FALSE	1
EPPIN-WFDC6	EPPIN;EPPIN-WFDC6	QDVCEMPK	8	FALSE	FALSE	1
EPPIN-WFDC6	EPPIN-WFDC6;WFDC6	VECEVEEIDQCTKPR	15	FALSE	FALSE	1
ERVMER34-1	POC1B;UBE2O;MAPKBP1;ERVMER34-1;WDR62;ERAL1	LASASR	6	FALSE	FALSE	1
ESYT3	ENTPD7;DNAJA1;PNN;TTN;ESYT3	LLPERK	6	FALSE	FALSE	1
FAM83A	FAM83A;NUP98	QLGLVPR	7	FALSE	FALSE	1
FAM90A15	FAM90A3;TNKS;TNKS2;MRPS15;FAM90A15;FDX1L;ANKS1A	LLQAAR	6	FALSE	FALSE	1
FAM90A3	FAM90A3;TNKS;TNKS2;MRPS15;FAM90A15;FDX1L;ANKS1A	LLQAAR	6	FALSE	FALSE	1
FAM9B	FAM9B;FAM9C	IFQEQQK	7	FALSE	FALSE	1
FLJ37396	FLJ37396;AARS2;UBAP1;IFT81	LASLER	6	FALSE	FALSE	1
FOXD2	ARHGEF10;FOXD2	LLSSGSR	7	FALSE	FALSE	1
FOXF2	FOXL2;FOXF1;FOXF2	HNLSLNECFIK	11	FALSE	FALSE	1
FOXO6	FOXO1;FOXO6	NAWGNLSYADLITK	14	FALSE	FALSE	1
FOXO6	FOXO1;FOXO6;FOXO4	SSWWMLNPEGGK	12	FALSE	FALSE	1
GABRQ	GABRQ;ILF3	APVPVR	6	FALSE	FALSE	1
GAGE12B	GAGE7;GAGE2C;GAGE12I;GAGE2B;GAGE12B;GAGE12C;GAGE12D;GAGE12E;GAGE12F;GAGE12G	QDPAAAQEGEDEGASAGQGPKPEAHSQEQGHPQTGCECEDGPDGQEMDPPNPEEVK	56	FALSE	FALSE	1
GAGE12B	GAGE7;GAGE2C;GAGE12I;GAGE2B;GAGE12B;GAGE12C;GAGE12D;GAGE12E;GAGE12F;GAGE12G	QDPAAAQEGEDEGASAGQGPKPEAHSQEQGHPQTGCECEDGPDGQEMDPPNPEEVKTPEEGEK	63	FALSE	FALSE	1
GAGE12B	GAGE1;GAGE5;GAGE4;GAGE7;GAGE6;GAGE12H;GAGE12I;GAGE12J;GAGE12B;GAGE12C;GAGE12D;GAGE12E;GAGE12F;GAGE12G	STYYWPRPR	9	FALSE	FALSE	1
GAGE12B	GAGE8;GAGE12C;GAGE2D;GAGE5;GAGE4;GAGE7;GAGE6;GAGE12H;GAGE12I;GAGE2B;GAGE12F;GAGE12B;GAGE2C;GAGE12D;GAGE12E;GAGE2A;GAGE12G	TPEEGEK	7	FALSE	FALSE	1
GAGE12C	GAGE7;GAGE2C;GAGE12I;GAGE2B;GAGE12B;GAGE12C;GAGE12D;GAGE12E;GAGE12F;GAGE12G	QDPAAAQEGEDEGASAGQGPKPEAHSQEQGHPQTGCECEDGPDGQEMDPPNPEEVK	56	FALSE	FALSE	1
GAGE12C	GAGE7;GAGE2C;GAGE12I;GAGE2B;GAGE12B;GAGE12C;GAGE12D;GAGE12E;GAGE12F;GAGE12G	QDPAAAQEGEDEGASAGQGPKPEAHSQEQGHPQTGCECEDGPDGQEMDPPNPEEVKTPEEGEK	63	FALSE	FALSE	1
GAGE12C	GAGE1;GAGE5;GAGE4;GAGE7;GAGE6;GAGE12H;GAGE12I;GAGE12J;GAGE12B;GAGE12C;GAGE12D;GAGE12E;GAGE12F;GAGE12G	STYYWPRPR	9	FALSE	FALSE	1
GAGE12C	GAGE8;GAGE12C;GAGE2D;GAGE5;GAGE4;GAGE7;GAGE6;GAGE12H;GAGE12I;GAGE2B;GAGE12F;GAGE12B;GAGE2C;GAGE12D;GAGE12E;GAGE2A;GAGE12G	TPEEGEK	7	FALSE	FALSE	1
GAGE12D	GAGE7;GAGE2C;GAGE12I;GAGE2B;GAGE12B;GAGE12C;GAGE12D;GAGE12E;GAGE12F;GAGE12G	QDPAAAQEGEDEGASAGQGPKPEAHSQEQGHPQTGCECEDGPDGQEMDPPNPEEVK	56	FALSE	FALSE	1
GAGE12D	GAGE7;GAGE2C;GAGE12I;GAGE2B;GAGE12B;GAGE12C;GAGE12D;GAGE12E;GAGE12F;GAGE12G	QDPAAAQEGEDEGASAGQGPKPEAHSQEQGHPQTGCECEDGPDGQEMDPPNPEEVKTPEEGEK	63	FALSE	FALSE	1
GAGE12D	GAGE1;GAGE5;GAGE4;GAGE7;GAGE6;GAGE12H;GAGE12I;GAGE12J;GAGE12B;GAGE12C;GAGE12D;GAGE12E;GAGE12F;GAGE12G	STYYWPRPR	9	FALSE	FALSE	1
GAGE12D	GAGE8;GAGE12C;GAGE2D;GAGE5;GAGE4;GAGE7;GAGE6;GAGE12H;GAGE12I;GAGE2B;GAGE12F;GAGE12B;GAGE2C;GAGE12D;GAGE12E;GAGE2A;GAGE12G	TPEEGEK	7	FALSE	FALSE	1
GAGE12E	GAGE7;GAGE2C;GAGE12I;GAGE2B;GAGE12B;GAGE12C;GAGE12D;GAGE12E;GAGE12F;GAGE12G	QDPAAAQEGEDEGASAGQGPKPEAHSQEQGHPQTGCECEDGPDGQEMDPPNPEEVK	56	FALSE	FALSE	1
GAGE12E	GAGE7;GAGE2C;GAGE12I;GAGE2B;GAGE12B;GAGE12C;GAGE12D;GAGE12E;GAGE12F;GAGE12G	QDPAAAQEGEDEGASAGQGPKPEAHSQEQGHPQTGCECEDGPDGQEMDPPNPEEVKTPEEGEK	63	FALSE	FALSE	1
GAGE12E	GAGE1;GAGE5;GAGE4;GAGE7;GAGE6;GAGE12H;GAGE12I;GAGE12J;GAGE12B;GAGE12C;GAGE12D;GAGE12E;GAGE12F;GAGE12G	STYYWPRPR	9	FALSE	FALSE	1
GAGE12E	GAGE8;GAGE12C;GAGE2D;GAGE5;GAGE4;GAGE7;GAGE6;GAGE12H;GAGE12I;GAGE2B;GAGE12F;GAGE12B;GAGE2C;GAGE12D;GAGE12E;GAGE2A;GAGE12G	TPEEGEK	7	FALSE	FALSE	1
GAGE12F	GAGE7;GAGE2C;GAGE12I;GAGE2B;GAGE12B;GAGE12C;GAGE12D;GAGE12E;GAGE12F;GAGE12G	QDPAAAQEGEDEGASAGQGPKPEAHSQEQGHPQTGCECEDGPDGQEMDPPNPEEVK	56	FALSE	FALSE	1
GAGE12F	GAGE7;GAGE2C;GAGE12I;GAGE2B;GAGE12B;GAGE12C;GAGE12D;GAGE12E;GAGE12F;GAGE12G	QDPAAAQEGEDEGASAGQGPKPEAHSQEQGHPQTGCECEDGPDGQEMDPPNPEEVKTPEEGEK	63	FALSE	FALSE	1
GAGE12F	GAGE1;GAGE4;GAGE7;GAGE12I;GAGE12F;GAGE12G	RYVQPPEMIGPMRPEQFSDEVEPATPEEGEPATQR	35	FALSE	FALSE	1
GAGE12F	GAGE1;GAGE5;GAGE4;GAGE7;GAGE6;GAGE12H;GAGE12I;GAGE12J;GAGE12B;GAGE12C;GAGE12D;GAGE12E;GAGE12F;GAGE12G	STYYWPRPR	9	FALSE	FALSE	1
GAGE12F	GAGE8;GAGE12C;GAGE2D;GAGE5;GAGE4;GAGE7;GAGE6;GAGE12H;GAGE12I;GAGE2B;GAGE12F;GAGE12B;GAGE2C;GAGE12D;GAGE12E;GAGE2A;GAGE12G	TPEEGEK	7	FALSE	FALSE	1
GAGE12F	GAGE1;GAGE4;GAGE7;GAGE12I;GAGE12J;GAGE12F;GAGE12G	YVQPPEMIGPMRPEQFSDEVEPATPEEGEPATQR	34	FALSE	FALSE	1
GAGE12G	GAGE7;GAGE2C;GAGE12I;GAGE2B;GAGE12B;GAGE12C;GAGE12D;GAGE12E;GAGE12F;GAGE12G	QDPAAAQEGEDEGASAGQGPKPEAHSQEQGHPQTGCECEDGPDGQEMDPPNPEEVK	56	FALSE	FALSE	1
GAGE12G	GAGE7;GAGE2C;GAGE12I;GAGE2B;GAGE12B;GAGE12C;GAGE12D;GAGE12E;GAGE12F;GAGE12G	QDPAAAQEGEDEGASAGQGPKPEAHSQEQGHPQTGCECEDGPDGQEMDPPNPEEVKTPEEGEK	63	FALSE	FALSE	1
GAGE12G	GAGE1;GAGE4;GAGE7;GAGE12I;GAGE12F;GAGE12G	RYVQPPEMIGPMRPEQFSDEVEPATPEEGEPATQR	35	FALSE	FALSE	1
GAGE12G	GAGE1;GAGE5;GAGE4;GAGE7;GAGE6;GAGE12H;GAGE12I;GAGE12J;GAGE12B;GAGE12C;GAGE12D;GAGE12E;GAGE12F;GAGE12G	STYYWPRPR	9	FALSE	FALSE	1
GAGE12G	GAGE8;GAGE12C;GAGE2D;GAGE5;GAGE4;GAGE7;GAGE6;GAGE12H;GAGE12I;GAGE2B;GAGE12F;GAGE12B;GAGE2C;GAGE12D;GAGE12E;GAGE2A;GAGE12G	TPEEGEK	7	FALSE	FALSE	1
GAGE12G	GAGE1;GAGE4;GAGE7;GAGE12I;GAGE12J;GAGE12F;GAGE12G	YVQPPEMIGPMRPEQFSDEVEPATPEEGEPATQR	34	FALSE	FALSE	1
GAGE12I	GAGE7;GAGE2C;GAGE12I;GAGE2B;GAGE12B;GAGE12C;GAGE12D;GAGE12E;GAGE12F;GAGE12G	QDPAAAQEGEDEGASAGQGPKPEAHSQEQGHPQTGCECEDGPDGQEMDPPNPEEVK	56	FALSE	FALSE	1
GAGE12I	GAGE7;GAGE2C;GAGE12I;GAGE2B;GAGE12B;GAGE12C;GAGE12D;GAGE12E;GAGE12F;GAGE12G	QDPAAAQEGEDEGASAGQGPKPEAHSQEQGHPQTGCECEDGPDGQEMDPPNPEEVKTPEEGEK	63	FALSE	FALSE	1
GAGE12I	GAGE1;GAGE4;GAGE7;GAGE12I;GAGE12F;GAGE12G	RYVQPPEMIGPMRPEQFSDEVEPATPEEGEPATQR	35	FALSE	FALSE	1
GAGE12I	GAGE1;GAGE5;GAGE4;GAGE7;GAGE6;GAGE12H;GAGE12I;GAGE12J;GAGE12B;GAGE12C;GAGE12D;GAGE12E;GAGE12F;GAGE12G	STYYWPRPR	9	FALSE	FALSE	1
GAGE12I	GAGE8;GAGE12C;GAGE2D;GAGE5;GAGE4;GAGE7;GAGE6;GAGE12H;GAGE12I;GAGE2B;GAGE12F;GAGE12B;GAGE2C;GAGE12D;GAGE12E;GAGE2A;GAGE12G	TPEEGEK	7	FALSE	FALSE	1
GAGE12I	GAGE1;GAGE4;GAGE7;GAGE12I;GAGE12J;GAGE12F;GAGE12G	YVQPPEMIGPMRPEQFSDEVEPATPEEGEPATQR	34	FALSE	FALSE	1
GAGE12J	GAGE1;GAGE5;GAGE4;GAGE7;GAGE6;GAGE12H;GAGE12I;GAGE12J;GAGE12B;GAGE12C;GAGE12D;GAGE12E;GAGE12F;GAGE12G	STYYWPRPR	9	FALSE	FALSE	1
GAGE12J	GAGE1;GAGE4;GAGE7;GAGE12I;GAGE12J;GAGE12F;GAGE12G	YVQPPEMIGPMRPEQFSDEVEPATPEEGEPATQR	34	FALSE	FALSE	1
GAGE2B	GAGE7;GAGE2C;GAGE12I;GAGE2B;GAGE12B;GAGE12C;GAGE12D;GAGE12E;GAGE12F;GAGE12G	QDPAAAQEGEDEGASAGQGPKPEAHSQEQGHPQTGCECEDGPDGQEMDPPNPEEVK	56	FALSE	FALSE	1
GAGE2B	GAGE7;GAGE2C;GAGE12I;GAGE2B;GAGE12B;GAGE12C;GAGE12D;GAGE12E;GAGE12F;GAGE12G	QDPAAAQEGEDEGASAGQGPKPEAHSQEQGHPQTGCECEDGPDGQEMDPPNPEEVKTPEEGEK	63	FALSE	FALSE	1
GAGE2B	GAGE8;GAGE2D;GAGE2E;GAGE2A;GAGE2B;GAGE2C	RYVEPPEMIGPMRPEQFSDEVEPATPEEGEPATQR	35	FALSE	FALSE	1
GAGE2B	GAGE8;GAGE12C;GAGE2D;GAGE5;GAGE4;GAGE7;GAGE6;GAGE12H;GAGE12I;GAGE2B;GAGE12F;GAGE12B;GAGE2C;GAGE12D;GAGE12E;GAGE2A;GAGE12G	TPEEGEK	7	FALSE	FALSE	1
GAGE2B	GAGE8;GAGE2D;GAGE2E;GAGE2A;GAGE2B;GAGE2C	YVEPPEMIGPMRPEQFSDEVEPATPEEGEPATQR	34	FALSE	FALSE	1
GAGE2C	GAGE7;GAGE2C;GAGE12I;GAGE2B;GAGE12B;GAGE12C;GAGE12D;GAGE12E;GAGE12F;GAGE12G	QDPAAAQEGEDEGASAGQGPKPEAHSQEQGHPQTGCECEDGPDGQEMDPPNPEEVK	56	FALSE	FALSE	1
GAGE2C	GAGE7;GAGE2C;GAGE12I;GAGE2B;GAGE12B;GAGE12C;GAGE12D;GAGE12E;GAGE12F;GAGE12G	QDPAAAQEGEDEGASAGQGPKPEAHSQEQGHPQTGCECEDGPDGQEMDPPNPEEVKTPEEGEK	63	FALSE	FALSE	1
GAGE2C	GAGE8;GAGE2D;GAGE2E;GAGE2A;GAGE2B;GAGE2C	RYVEPPEMIGPMRPEQFSDEVEPATPEEGEPATQR	35	FALSE	FALSE	1
GAGE2C	GAGE8;GAGE12C;GAGE2D;GAGE5;GAGE4;GAGE7;GAGE6;GAGE12H;GAGE12I;GAGE2B;GAGE12F;GAGE12B;GAGE2C;GAGE12D;GAGE12E;GAGE2A;GAGE12G	TPEEGEK	7	FALSE	FALSE	1
GAGE2C	GAGE8;GAGE2D;GAGE2E;GAGE2A;GAGE2B;GAGE2C	YVEPPEMIGPMRPEQFSDEVEPATPEEGEPATQR	34	FALSE	FALSE	1
GAGE2D	GAGE8;GAGE2D;GAGE2E;GAGE2A;GAGE2B;GAGE2C	RYVEPPEMIGPMRPEQFSDEVEPATPEEGEPATQR	35	FALSE	FALSE	1
GAGE2D	GAGE8;GAGE12C;GAGE2D;GAGE5;GAGE4;GAGE7;GAGE6;GAGE12H;GAGE12I;GAGE2B;GAGE12F;GAGE12B;GAGE2C;GAGE12D;GAGE12E;GAGE2A;GAGE12G	TPEEGEK	7	FALSE	FALSE	1
GAGE2D	GAGE8;GAGE2D;GAGE2E;GAGE2A;GAGE2B;GAGE2C	YVEPPEMIGPMRPEQFSDEVEPATPEEGEPATQR	34	FALSE	FALSE	1
GAGE2E	GAGE8;GAGE2D;GAGE2E;GAGE2A;GAGE2B;GAGE2C	RYVEPPEMIGPMRPEQFSDEVEPATPEEGEPATQR	35	FALSE	FALSE	1
GAGE2E	GAGE8;GAGE2D;GAGE2E;GAGE2A;GAGE2B;GAGE2C	YVEPPEMIGPMRPEQFSDEVEPATPEEGEPATQR	34	FALSE	FALSE	1
GAGE4	GAGE1;GAGE4;GAGE7;GAGE12I;GAGE12F;GAGE12G	RYVQPPEMIGPMRPEQFSDEVEPATPEEGEPATQR	35	FALSE	FALSE	1
GAGE4	GAGE1;GAGE5;GAGE4;GAGE7;GAGE6;GAGE12H;GAGE12I;GAGE12J;GAGE12B;GAGE12C;GAGE12D;GAGE12E;GAGE12F;GAGE12G	STYYWPRPR	9	FALSE	FALSE	1
GAGE4	GAGE8;GAGE12C;GAGE2D;GAGE5;GAGE4;GAGE7;GAGE6;GAGE12H;GAGE12I;GAGE2B;GAGE12F;GAGE12B;GAGE2C;GAGE12D;GAGE12E;GAGE2A;GAGE12G	TPEEGEK	7	FALSE	FALSE	1
GAGE4	GAGE1;GAGE4;GAGE7;GAGE12I;GAGE12J;GAGE12F;GAGE12G	YVQPPEMIGPMRPEQFSDEVEPATPEEGEPATQR	34	FALSE	FALSE	1
GAGE5	GAGE5;GAGE6	RYVQPPEVIGPMRPEQFSDEVEPATPEEGEPATQR	35	FALSE	FALSE	1
GAGE5	GAGE1;GAGE5;GAGE4;GAGE7;GAGE6;GAGE12H;GAGE12I;GAGE12J;GAGE12B;GAGE12C;GAGE12D;GAGE12E;GAGE12F;GAGE12G	STYYWPRPR	9	FALSE	FALSE	1
GAGE5	GAGE8;GAGE12C;GAGE2D;GAGE5;GAGE4;GAGE7;GAGE6;GAGE12H;GAGE12I;GAGE2B;GAGE12F;GAGE12B;GAGE2C;GAGE12D;GAGE12E;GAGE2A;GAGE12G	TPEEGEK	7	FALSE	FALSE	1
GAGE5	GAGE5;GAGE6	YVQPPEVIGPMRPEQFSDEVEPATPEEGEPATQR	34	FALSE	FALSE	1
GAGE6	GAGE5;GAGE6	RYVQPPEVIGPMRPEQFSDEVEPATPEEGEPATQR	35	FALSE	FALSE	1
GAGE6	GAGE1;GAGE5;GAGE4;GAGE7;GAGE6;GAGE12H;GAGE12I;GAGE12J;GAGE12B;GAGE12C;GAGE12D;GAGE12E;GAGE12F;GAGE12G	STYYWPRPR	9	FALSE	FALSE	1
GAGE6	GAGE8;GAGE12C;GAGE2D;GAGE5;GAGE4;GAGE7;GAGE6;GAGE12H;GAGE12I;GAGE2B;GAGE12F;GAGE12B;GAGE2C;GAGE12D;GAGE12E;GAGE2A;GAGE12G	TPEEGEK	7	FALSE	FALSE	1
GAGE6	GAGE5;GAGE6	YVQPPEVIGPMRPEQFSDEVEPATPEEGEPATQR	34	FALSE	FALSE	1
GAGE7	GAGE7;GAGE2C;GAGE12I;GAGE2B;GAGE12B;GAGE12C;GAGE12D;GAGE12E;GAGE12F;GAGE12G	QDPAAAQEGEDEGASAGQGPKPEAHSQEQGHPQTGCECEDGPDGQEMDPPNPEEVK	56	FALSE	FALSE	1
GAGE7	GAGE7;GAGE2C;GAGE12I;GAGE2B;GAGE12B;GAGE12C;GAGE12D;GAGE12E;GAGE12F;GAGE12G	QDPAAAQEGEDEGASAGQGPKPEAHSQEQGHPQTGCECEDGPDGQEMDPPNPEEVKTPEEGEK	63	FALSE	FALSE	1
GAGE7	GAGE1;GAGE4;GAGE7;GAGE12I;GAGE12F;GAGE12G	RYVQPPEMIGPMRPEQFSDEVEPATPEEGEPATQR	35	FALSE	FALSE	1
GAGE7	GAGE1;GAGE5;GAGE4;GAGE7;GAGE6;GAGE12H;GAGE12I;GAGE12J;GAGE12B;GAGE12C;GAGE12D;GAGE12E;GAGE12F;GAGE12G	STYYWPRPR	9	FALSE	FALSE	1
GAGE7	GAGE8;GAGE12C;GAGE2D;GAGE5;GAGE4;GAGE7;GAGE6;GAGE12H;GAGE12I;GAGE2B;GAGE12F;GAGE12B;GAGE2C;GAGE12D;GAGE12E;GAGE2A;GAGE12G	TPEEGEK	7	FALSE	FALSE	1
GAGE7	GAGE1;GAGE4;GAGE7;GAGE12I;GAGE12J;GAGE12F;GAGE12G	YVQPPEMIGPMRPEQFSDEVEPATPEEGEPATQR	34	FALSE	FALSE	1
GAGE8	GAGE8;GAGE2D;GAGE2E;GAGE2A;GAGE2B;GAGE2C	RYVEPPEMIGPMRPEQFSDEVEPATPEEGEPATQR	35	FALSE	FALSE	1
GAGE8	GAGE8;GAGE12C;GAGE2D;GAGE5;GAGE4;GAGE7;GAGE6;GAGE12H;GAGE12I;GAGE2B;GAGE12F;GAGE12B;GAGE2C;GAGE12D;GAGE12E;GAGE2A;GAGE12G	TPEEGEK	7	FALSE	FALSE	1
GAGE8	GAGE8;GAGE2D;GAGE2E;GAGE2A;GAGE2B;GAGE2C	YVEPPEMIGPMRPEQFSDEVEPATPEEGEPATQR	34	FALSE	FALSE	1
GPR114	NUDT9;PRR18;GPR114;EFCAB14;CASKIN1	SATLKR	6	FALSE	FALSE	1
GPR135	GPR135;PLA2R1;SOWAHB;PRR14L;HS3ST2	LLGAPR	6	FALSE	FALSE	1
H2AFB1	H2AFB3;H2AFB2;H2AFB1	AELSFSVSQVER	12	FALSE	FALSE	1
H2AFB2	H2AFB3;H2AFB2;H2AFB1	AELSFSVSQVER	12	FALSE	FALSE	1
H2AFB2	H2AFB3;H2AFB2	VLELAGNEAQNSGER	15	FALSE	FALSE	1
H2AFB3	H2AFB3;H2AFB2;H2AFB1	AELSFSVSQVER	12	FALSE	FALSE	1
H2AFB3	H2AFB3;H2AFB2	VLELAGNEAQNSGER	15	FALSE	FALSE	1
HS3ST2	GPR135;PLA2R1;SOWAHB;PRR14L;HS3ST2	LLGAPR	6	FALSE	FALSE	1
HTR2C	NMD3;METTL21B;HTR2C	NVNIYR	6	FALSE	FALSE	1
IL17RD	WDR36;IL17RD	SDFCLK	6	FALSE	FALSE	1
IL20RA	IL20RA;C7orf26;KCNQ5	MSLLGK	6	FALSE	FALSE	1
IL37	IL37;TDRD1;METTL16	SLQLKK	6	FALSE	FALSE	1
IMP5	SPPL2C;IMP5	APWCPGEDSPHQAQLR	16	FALSE	FALSE	1
IMP5	SPPL2C;IMP5	MCGLGCAPSAGSR	13	FALSE	FALSE	1
IMP5	SPPL2C;IMP5	QKQEGAADAHTASTLER	17	FALSE	FALSE	1
IMP5	SPPL2C;IMP5	VSDQQCSDTTLAPQDPR	17	FALSE	FALSE	1
KERA	FMOD;KERA	LDGNEIK	7	FALSE	FALSE	1
LOC100507003	PDCD11;LOC100507003	LSLNPK	6	FALSE	FALSE	1
LOC100653193	LOC100653193;TEKT4	NLEDIHMSLEK	11	FALSE	FALSE	1
LOC100653327	ANAPC1;LOC730268;LOC100653327	FQTGMHR	7	FALSE	FALSE	1
LOC100653327	ANAPC1;LOC100653327	WVDSNVPQIIR	11	FALSE	FALSE	1
LOC729461	LOC729461;LOC642643	LQPTLEASEESLVHK	15	FALSE	FALSE	1
LOC729461	LOC729461;LOC642643	VVQVAPLR	8	FALSE	FALSE	1
MAGEA2	MAGEB18;MAGEA12;MAGEA11;MAGEA3;MAGEC2;MAGEA10;MAGEL2;MAGEB16;MAGEB17;MAGEC1;MAGEB3;MAGEC3;MAGEA8;MAGEB6;MAGEA2B;MAGEA2;MAGEA1;MAGEA6;MAGEA4	YEFLWGPR	8	FALSE	FALSE	1
MAGEA2B	MAGEB18;MAGEA12;MAGEA11;MAGEA3;MAGEC2;MAGEA10;MAGEL2;MAGEB16;MAGEB17;MAGEC1;MAGEB3;MAGEC3;MAGEA8;MAGEB6;MAGEA2B;MAGEA2;MAGEA1;MAGEA6;MAGEA4	YEFLWGPR	8	FALSE	FALSE	1
MAGEA3	MAGEB18;MAGEA12;MAGEA11;MAGEA3;MAGEC2;MAGEA10;MAGEL2;MAGEB16;MAGEB17;MAGEC1;MAGEB3;MAGEC3;MAGEA8;MAGEB6;MAGEA2B;MAGEA2;MAGEA1;MAGEA6;MAGEA4	YEFLWGPR	8	FALSE	FALSE	1
MAGEA6	MAGEB18;MAGEA12;MAGEA11;MAGEA3;MAGEC2;MAGEA10;MAGEL2;MAGEB16;MAGEB17;MAGEC1;MAGEB3;MAGEC3;MAGEA8;MAGEB6;MAGEA2B;MAGEA2;MAGEA1;MAGEA6;MAGEA4	YEFLWGPR	8	FALSE	FALSE	1
MAGEA9	MAGEA9B;MAGEA9	AHAETSYEK	9	FALSE	FALSE	1
MAGEA9	MAGEA9B;MAGEA9;MAGEA10;MAGEA4	KLLTQDWVQENYLEYR	16	FALSE	FALSE	1
MAGEA9	MAGEA9B;MAGEA9;MAGEA10;MAGEA4	LLTQDWVQENYLEYR	15	FALSE	FALSE	1
MAGEA9	MAGEA9B;MAGEA9	QVPGSDPAHYEFLWGSK	17	FALSE	FALSE	1
MAGEA9B	MAGEA9B;MAGEA9	AHAETSYEK	9	FALSE	FALSE	1
MAGEA9B	MAGEA9B;MAGEA9;MAGEA10;MAGEA4	KLLTQDWVQENYLEYR	16	FALSE	FALSE	1
MAGEA9B	MAGEA9B;MAGEA9;MAGEA10;MAGEA4	LLTQDWVQENYLEYR	15	FALSE	FALSE	1
MAGEA9B	MAGEA9B;MAGEA9	QVPGSDPAHYEFLWGSK	17	FALSE	FALSE	1
MKKS	N6AMT1;TBCE;MKKS;DYRK4;UCKL1	TLSVLK	6	FALSE	FALSE	1
MSH4	ZSWIM7;MSH4;MSH6	YLLSLK	6	FALSE	FALSE	1
MSX2	MSX2;GARS	LMSDKK	6	FALSE	FALSE	1
NR6A1	TIE1;PCSK6;NR6A1;GPATCH1	STLSSR	6	FALSE	FALSE	1
PAGE2	PAGE2;PAGE2B	EGIMPTFDLTK	11	FALSE	FALSE	1
PAGE2	PAGE2;PAGE2B	GNDQESSQPVGSVIVQEPTEEK	22	FALSE	FALSE	1
PAGE2	PAGE2;PAGE2B	IEDEPGDGPDVR	12	FALSE	FALSE	1
PAGE2B	PAGE2;PAGE2B	EGIMPTFDLTK	11	FALSE	FALSE	1
PAGE2B	PAGE2;PAGE2B	GNDQESSQPVGSVIVQEPTEEK	22	FALSE	FALSE	1
PAGE2B	PAGE2;PAGE2B	IEDEPGDGPDVR	12	FALSE	FALSE	1
PKD2L2	C6orf70;PKD2L2;CCDC40	LGQLLK	6	FALSE	FALSE	1
PTTG2	PTTG1;PTTG2	SSVPASDDAYPEIEK	15	FALSE	FALSE	1
RASGEF1C	RASGEF1C;SEC11A;SEC11C	KDVVGR	6	FALSE	FALSE	1
RBM48	RBM48;METAP1	AVGVMK	6	FALSE	FALSE	1
RBMY1A1	RBMY1J;RBMY1B;RBMY1F;RBMY1E;RBMY1D;RBMY1A1	DHSEHLSGSSYR	12	FALSE	FALSE	1
RBMY1A1	RBMY1J;RBMY1B;RBMY1F;RBMY1E;RBMY1D;RBMY1A1	DYAPPSR	7	FALSE	FALSE	1
RBMY1A1	RBMY1J;RBMY1B;RBMY1F;RBMY1E;RBMY1D;RBMY1A1	DYGHSSWDEHSSR	13	FALSE	FALSE	1
RBMY1A1	RBMY1A1;RBMY1E;RBMY1D	EACGSSSYVASIVDGGESR	19	FALSE	FALSE	1
RBMY1A1	RBMY1J;RBMY1B;RBMY1F;RBMY1E;RBMY1D;RBMY1A1	ENYGVPPR	8	FALSE	FALSE	1
RBMY1A1	RBMY1J;RBMY1B;RBMY1F;RBMY1E;RBMY1D;RBMY1A1	EYAPPSR	7	FALSE	FALSE	1
RBMY1A1	RBMY1J;RBMY1B;RBMY1F;RBMY1E;RBMY1D;RBMY1A1	GFAFITFENPADAK	14	FALSE	FALSE	1
RBMY1A1	RBMY1J;RBMY1B;RBMY1F;RBMY1E;RBMY1D;RBMY1A1	GLIPVKR	7	FALSE	FALSE	1
RBMY1A1	RBMY1J;RBMY1A1;RBMY1F	GWLPSHEGHLDDGGYTPDLK	20	FALSE	FALSE	1
RBMY1A1	RBMY1J;RBMY1B;RBMY1F;RBMY1E;RBMY1D;RBMY1A1	GYSYHDGYGEALGR	14	FALSE	FALSE	1
RBMY1A1	RBMY1J;RBMY1B;RBMY1F;RBMY1E;RBMY1D;RBMY1A1	HDGYATNDGNHPSCQETR	18	FALSE	FALSE	1
RBMY1A1	RBMY1J;RBMY1B;RBMY1F;RBMY1E;RBMY1D;RBMY1A1	HGPISEVLLIK	11	FALSE	FALSE	1
RBMY1A1	RBMY1J;RBMY1B;RBMY1F;RBMY1E;RBMY1D;RBMY1A1	KPSFQSGGR	9	FALSE	FALSE	1
RBMY1A1	RBMY1J;RBMY1B;RBMY1F;RBMY1E;RBMY1D;RBMY1A1	KSAPSAVAR	9	FALSE	FALSE	1
RBMY1A1	RBMY1J;RBMY1B;RBMY1F;RBMY1E;RBMY1D;RBMY1A1	LFIGGLNR	8	FALSE	FALSE	1
RBMY1A1	RBMY1J;RBMY1B;RBMY1F;RBMY1E;RBMY1D;RBMY1A1	MSYGGSTCHAYSNTR	15	FALSE	FALSE	1
RBMY1A1	RBMY1J;RBMY1B;RBMY1F;RBMY1E;RBMY1D;RBMY1A1	NPPSLGR	7	FALSE	FALSE	1
RBMY1A1	RBMY1J;RBMY1B;RBMY1F;RBMY1E;RBMY1D;RBMY1A1	RATISSWR	8	FALSE	FALSE	1
RBMY1A1	RBMY1J;RBMY1B;RBMY1F;RBMY1E;RBMY1D;RBMY1A1	RDESYSR	7	FALSE	FALSE	1
RBMY1A1	RBMY1J;RBMY1B;RBMY1F;RBMY1E;RBMY1D;RBMY1A1	SAPSAVAR	8	FALSE	FALSE	1
RBMY1A1	RBMY1J;RBMY1B;RBMY1F;RBMY1E;RBMY1D;RBMY1A1	SNSWMGSQGPMSQR	14	FALSE	FALSE	1
RBMY1A1	RBMY1J;RBMY1B;RBMY1F;RBMY1E;RBMY1D;RBMY1A1	VEADHPGK	8	FALSE	FALSE	1
RBMY1A1	RBMY1J;RBMY1B;RBMY1A1;RBMY1F;RBMY1D	YGTSHGAPPAR	11	FALSE	FALSE	1
RBMY1B	RBMY1J;RBMY1B;RBMY1F;RBMY1E;RBMY1D;RBMY1A1	DHSEHLSGSSYR	12	FALSE	FALSE	1
RBMY1B	RBMY1J;RBMY1B;RBMY1F;RBMY1E;RBMY1D;RBMY1A1	DYAPPSR	7	FALSE	FALSE	1
RBMY1B	RBMY1J;RBMY1B;RBMY1F;RBMY1E;RBMY1D;RBMY1A1	DYGHSSWDEHSSR	13	FALSE	FALSE	1
RBMY1B	RBMY1B;RBMY1F;RBMY1J	EAYGSSSYVASIVDGGESR	19	FALSE	FALSE	1
RBMY1B	RBMY1J;RBMY1B;RBMY1F;RBMY1E;RBMY1D;RBMY1A1	ENYGVPPR	8	FALSE	FALSE	1
RBMY1B	RBMY1J;RBMY1B;RBMY1F;RBMY1E;RBMY1D;RBMY1A1	EYAPPSR	7	FALSE	FALSE	1
RBMY1B	RBMY1J;RBMY1B;RBMY1F;RBMY1E;RBMY1D;RBMY1A1	GFAFITFENPADAK	14	FALSE	FALSE	1
RBMY1B	RBMY1J;RBMY1B;RBMY1F;RBMY1E;RBMY1D;RBMY1A1	GLIPVKR	7	FALSE	FALSE	1
RBMY1B	RBMY1B;RBMY1E;RBMY1D	GWLPSQEGHLDDGGYTPDLK	20	FALSE	FALSE	1
RBMY1B	RBMY1J;RBMY1B;RBMY1F;RBMY1E;RBMY1D;RBMY1A1	GYSYHDGYGEALGR	14	FALSE	FALSE	1
RBMY1B	RBMY1J;RBMY1B;RBMY1F;RBMY1E;RBMY1D;RBMY1A1	HDGYATNDGNHPSCQETR	18	FALSE	FALSE	1
RBMY1B	RBMY1J;RBMY1B;RBMY1F;RBMY1E;RBMY1D;RBMY1A1	HGPISEVLLIK	11	FALSE	FALSE	1
RBMY1B	RBMY1J;RBMY1B;RBMY1F;RBMY1E;RBMY1D;RBMY1A1	KPSFQSGGR	9	FALSE	FALSE	1
RBMY1B	RBMY1J;RBMY1B;RBMY1F;RBMY1E;RBMY1D;RBMY1A1	KSAPSAVAR	9	FALSE	FALSE	1
RBMY1B	RBMY1J;RBMY1B;RBMY1F;RBMY1E;RBMY1D;RBMY1A1	LFIGGLNR	8	FALSE	FALSE	1
RBMY1B	RBMY1J;RBMY1B;RBMY1F;RBMY1E;RBMY1D;RBMY1A1	MSYGGSTCHAYSNTR	15	FALSE	FALSE	1
RBMY1B	RBMY1J;RBMY1B;RBMY1F;RBMY1E;RBMY1D;RBMY1A1	NPPSLGR	7	FALSE	FALSE	1
RBMY1B	RBMY1J;RBMY1B;RBMY1F;RBMY1E;RBMY1D;RBMY1A1	RATISSWR	8	FALSE	FALSE	1
RBMY1B	RBMY1J;RBMY1B;RBMY1F;RBMY1E;RBMY1D;RBMY1A1	RDESYSR	7	FALSE	FALSE	1
RBMY1B	RBMY1J;RBMY1B;RBMY1F;RBMY1E;RBMY1D;RBMY1A1	SAPSAVAR	8	FALSE	FALSE	1
RBMY1B	RBMY1J;RBMY1B;RBMY1F;RBMY1E;RBMY1D;RBMY1A1	SNSWMGSQGPMSQR	14	FALSE	FALSE	1
RBMY1B	RBMY1J;RBMY1B;RBMY1F;RBMY1E;RBMY1D;RBMY1A1	VEADHPGK	8	FALSE	FALSE	1
RBMY1B	RBMY1J;RBMY1B;RBMY1A1;RBMY1F;RBMY1D	YGTSHGAPPAR	11	FALSE	FALSE	1
RBMY1D	RBMY1J;RBMY1B;RBMY1F;RBMY1E;RBMY1D;RBMY1A1	DHSEHLSGSSYR	12	FALSE	FALSE	1
RBMY1D	RBMY1J;RBMY1B;RBMY1F;RBMY1E;RBMY1D;RBMY1A1	DYAPPSR	7	FALSE	FALSE	1
RBMY1D	RBMY1J;RBMY1B;RBMY1F;RBMY1E;RBMY1D;RBMY1A1	DYGHSSWDEHSSR	13	FALSE	FALSE	1
RBMY1D	RBMY1A1;RBMY1E;RBMY1D	EACGSSSYVASIVDGGESR	19	FALSE	FALSE	1
RBMY1D	RBMY1J;RBMY1B;RBMY1F;RBMY1E;RBMY1D;RBMY1A1	ENYGVPPR	8	FALSE	FALSE	1
RBMY1D	RBMY1J;RBMY1B;RBMY1F;RBMY1E;RBMY1D;RBMY1A1	EYAPPSR	7	FALSE	FALSE	1
RBMY1D	RBMY1J;RBMY1B;RBMY1F;RBMY1E;RBMY1D;RBMY1A1	GFAFITFENPADAK	14	FALSE	FALSE	1
RBMY1D	RBMY1J;RBMY1B;RBMY1F;RBMY1E;RBMY1D;RBMY1A1	GLIPVKR	7	FALSE	FALSE	1
RBMY1D	RBMY1B;RBMY1E;RBMY1D	GWLPSQEGHLDDGGYTPDLK	20	FALSE	FALSE	1
RBMY1D	RBMY1J;RBMY1B;RBMY1F;RBMY1E;RBMY1D;RBMY1A1	GYSYHDGYGEALGR	14	FALSE	FALSE	1
RBMY1D	RBMY1J;RBMY1B;RBMY1F;RBMY1E;RBMY1D;RBMY1A1	HDGYATNDGNHPSCQETR	18	FALSE	FALSE	1
RBMY1D	RBMY1J;RBMY1B;RBMY1F;RBMY1E;RBMY1D;RBMY1A1	HGPISEVLLIK	11	FALSE	FALSE	1
RBMY1D	RBMY1J;RBMY1B;RBMY1F;RBMY1E;RBMY1D;RBMY1A1	KPSFQSGGR	9	FALSE	FALSE	1
RBMY1D	RBMY1J;RBMY1B;RBMY1F;RBMY1E;RBMY1D;RBMY1A1	KSAPSAVAR	9	FALSE	FALSE	1
RBMY1D	RBMY1J;RBMY1B;RBMY1F;RBMY1E;RBMY1D;RBMY1A1	LFIGGLNR	8	FALSE	FALSE	1
RBMY1D	RBMY1J;RBMY1B;RBMY1F;RBMY1E;RBMY1D;RBMY1A1	MSYGGSTCHAYSNTR	15	FALSE	FALSE	1
RBMY1D	RBMY1J;RBMY1B;RBMY1F;RBMY1E;RBMY1D;RBMY1A1	NPPSLGR	7	FALSE	FALSE	1
RBMY1D	RBMY1J;RBMY1B;RBMY1F;RBMY1E;RBMY1D;RBMY1A1	RATISSWR	8	FALSE	FALSE	1
RBMY1D	RBMY1J;RBMY1B;RBMY1F;RBMY1E;RBMY1D;RBMY1A1	RDESYSR	7	FALSE	FALSE	1
RBMY1D	RBMY1J;RBMY1B;RBMY1F;RBMY1E;RBMY1D;RBMY1A1	SAPSAVAR	8	FALSE	FALSE	1
RBMY1D	RBMY1J;RBMY1B;RBMY1F;RBMY1E;RBMY1D;RBMY1A1	SNSWMGSQGPMSQR	14	FALSE	FALSE	1
RBMY1D	RBMY1J;RBMY1B;RBMY1F;RBMY1E;RBMY1D;RBMY1A1	VEADHPGK	8	FALSE	FALSE	1
RBMY1D	RBMY1J;RBMY1B;RBMY1A1;RBMY1F;RBMY1D	YGTSHGAPPAR	11	FALSE	FALSE	1
RBMY1F	RBMY1J;RBMY1B;RBMY1F;RBMY1E;RBMY1D;RBMY1A1	DHSEHLSGSSYR	12	FALSE	FALSE	1
RBMY1F	RBMY1J;RBMY1B;RBMY1F;RBMY1E;RBMY1D;RBMY1A1	DYAPPSR	7	FALSE	FALSE	1
RBMY1F	RBMY1J;RBMY1B;RBMY1F;RBMY1E;RBMY1D;RBMY1A1	DYGHSSWDEHSSR	13	FALSE	FALSE	1
RBMY1F	RBMY1B;RBMY1F;RBMY1J	EAYGSSSYVASIVDGGESR	19	FALSE	FALSE	1
RBMY1F	RBMY1J;RBMY1B;RBMY1F;RBMY1E;RBMY1D;RBMY1A1	ENYGVPPR	8	FALSE	FALSE	1
RBMY1F	RBMY1J;RBMY1B;RBMY1F;RBMY1E;RBMY1D;RBMY1A1	EYAPPSR	7	FALSE	FALSE	1
RBMY1F	RBMY1J;RBMY1B;RBMY1F;RBMY1E;RBMY1D;RBMY1A1	GFAFITFENPADAK	14	FALSE	FALSE	1
RBMY1F	RBMY1J;RBMY1B;RBMY1F;RBMY1E;RBMY1D;RBMY1A1	GLIPVKR	7	FALSE	FALSE	1
RBMY1F	RBMY1J;RBMY1A1;RBMY1F	GWLPSHEGHLDDGGYTPDLK	20	FALSE	FALSE	1
RBMY1F	RBMY1J;RBMY1B;RBMY1F;RBMY1E;RBMY1D;RBMY1A1	GYSYHDGYGEALGR	14	FALSE	FALSE	1
RBMY1F	RBMY1J;RBMY1B;RBMY1F;RBMY1E;RBMY1D;RBMY1A1	HDGYATNDGNHPSCQETR	18	FALSE	FALSE	1
RBMY1F	RBMY1J;RBMY1B;RBMY1F;RBMY1E;RBMY1D;RBMY1A1	HGPISEVLLIK	11	FALSE	FALSE	1
RBMY1F	RBMY1J;RBMY1B;RBMY1F;RBMY1E;RBMY1D;RBMY1A1	KPSFQSGGR	9	FALSE	FALSE	1
RBMY1F	RBMY1J;RBMY1B;RBMY1F;RBMY1E;RBMY1D;RBMY1A1	KSAPSAVAR	9	FALSE	FALSE	1
RBMY1F	RBMY1J;RBMY1B;RBMY1F;RBMY1E;RBMY1D;RBMY1A1	LFIGGLNR	8	FALSE	FALSE	1
RBMY1F	RBMY1J;RBMY1B;RBMY1F;RBMY1E;RBMY1D;RBMY1A1	MSYGGSTCHAYSNTR	15	FALSE	FALSE	1
RBMY1F	RBMY1J;RBMY1B;RBMY1F;RBMY1E;RBMY1D;RBMY1A1	NPPSLGR	7	FALSE	FALSE	1
RBMY1F	RBMY1J;RBMY1B;RBMY1F;RBMY1E;RBMY1D;RBMY1A1	RATISSWR	8	FALSE	FALSE	1
RBMY1F	RBMY1J;RBMY1B;RBMY1F;RBMY1E;RBMY1D;RBMY1A1	RDESYSR	7	FALSE	FALSE	1
RBMY1F	RBMY1J;RBMY1B;RBMY1F;RBMY1E;RBMY1D;RBMY1A1	SAPSAVAR	8	FALSE	FALSE	1
RBMY1F	RBMY1J;RBMY1B;RBMY1F;RBMY1E;RBMY1D;RBMY1A1	SNSWMGSQGPMSQR	14	FALSE	FALSE	1
RBMY1F	RBMY1J;RBMY1B;RBMY1F;RBMY1E;RBMY1D;RBMY1A1	VEADHPGK	8	FALSE	FALSE	1
RBMY1F	RBMY1J;RBMY1B;RBMY1A1;RBMY1F;RBMY1D	YGTSHGAPPAR	11	FALSE	FALSE	1
RBMY1J	RBMY1J;RBMY1B;RBMY1F;RBMY1E;RBMY1D;RBMY1A1	DHSEHLSGSSYR	12	FALSE	FALSE	1
RBMY1J	RBMY1J;RBMY1B;RBMY1F;RBMY1E;RBMY1D;RBMY1A1	DYAPPSR	7	FALSE	FALSE	1
RBMY1J	RBMY1J;RBMY1B;RBMY1F;RBMY1E;RBMY1D;RBMY1A1	DYGHSSWDEHSSR	13	FALSE	FALSE	1
RBMY1J	RBMY1B;RBMY1F;RBMY1J	EAYGSSSYVASIVDGGESR	19	FALSE	FALSE	1
RBMY1J	RBMY1J;RBMY1B;RBMY1F;RBMY1E;RBMY1D;RBMY1A1	ENYGVPPR	8	FALSE	FALSE	1
RBMY1J	RBMY1J;RBMY1B;RBMY1F;RBMY1E;RBMY1D;RBMY1A1	EYAPPSR	7	FALSE	FALSE	1
RBMY1J	RBMY1J;RBMY1B;RBMY1F;RBMY1E;RBMY1D;RBMY1A1	GFAFITFENPADAK	14	FALSE	FALSE	1
RBMY1J	RBMY1J;RBMY1B;RBMY1F;RBMY1E;RBMY1D;RBMY1A1	GLIPVKR	7	FALSE	FALSE	1
RBMY1J	RBMY1J;RBMY1A1;RBMY1F	GWLPSHEGHLDDGGYTPDLK	20	FALSE	FALSE	1
RBMY1J	RBMY1J;RBMY1B;RBMY1F;RBMY1E;RBMY1D;RBMY1A1	GYSYHDGYGEALGR	14	FALSE	FALSE	1
RBMY1J	RBMY1J;RBMY1B;RBMY1F;RBMY1E;RBMY1D;RBMY1A1	HDGYATNDGNHPSCQETR	18	FALSE	FALSE	1
RBMY1J	RBMY1J;RBMY1B;RBMY1F;RBMY1E;RBMY1D;RBMY1A1	HGPISEVLLIK	11	FALSE	FALSE	1
RBMY1J	RBMY1J;RBMY1B;RBMY1F;RBMY1E;RBMY1D;RBMY1A1	KPSFQSGGR	9	FALSE	FALSE	1
RBMY1J	RBMY1J;RBMY1B;RBMY1F;RBMY1E;RBMY1D;RBMY1A1	KSAPSAVAR	9	FALSE	FALSE	1
RBMY1J	RBMY1J;RBMY1B;RBMY1F;RBMY1E;RBMY1D;RBMY1A1	LFIGGLNR	8	FALSE	FALSE	1
RBMY1J	RBMY1J;RBMY1B;RBMY1F;RBMY1E;RBMY1D;RBMY1A1	MSYGGSTCHAYSNTR	15	FALSE	FALSE	1
RBMY1J	RBMY1J;RBMY1B;RBMY1F;RBMY1E;RBMY1D;RBMY1A1	NPPSLGR	7	FALSE	FALSE	1
RBMY1J	RBMY1J;RBMY1B;RBMY1F;RBMY1E;RBMY1D;RBMY1A1	RATISSWR	8	FALSE	FALSE	1
RBMY1J	RBMY1J;RBMY1B;RBMY1F;RBMY1E;RBMY1D;RBMY1A1	RDESYSR	7	FALSE	FALSE	1
RBMY1J	RBMY1J;RBMY1B;RBMY1F;RBMY1E;RBMY1D;RBMY1A1	SAPSAVAR	8	FALSE	FALSE	1
RBMY1J	RBMY1J;RBMY1B;RBMY1F;RBMY1E;RBMY1D;RBMY1A1	SNSWMGSQGPMSQR	14	FALSE	FALSE	1
RBMY1J	RBMY1J;RBMY1B;RBMY1F;RBMY1E;RBMY1D;RBMY1A1	VEADHPGK	8	FALSE	FALSE	1
RBMY1J	RBMY1J;RBMY1B;RBMY1A1;RBMY1F;RBMY1D	YGTSHGAPPAR	11	FALSE	FALSE	1
SALL3	SALL1;SALL3	VLSCQSALK	9	FALSE	FALSE	1
SOCS1	SRC;SOCS1;VAV1;RIN1;PLCG2;PIK3R3;CISH;PIK3R1;LCP2;TAS1R3;PIK3R2	GTFLVR	6	FALSE	FALSE	1
SPANXA1	SPANXB2;SPANXB1;SPANXD;SPANXE;SPANXC;SPANXA2;SPANXA1;SPANXF1	TSESSTILVVR	11	FALSE	FALSE	1
SPANXA1	SPANXF1;SPANXC;SPANXA2;SPANXA1	TSPEELLNDHAR	12	FALSE	FALSE	1
SPANXA2	SPANXB2;SPANXB1;SPANXD;SPANXE;SPANXC;SPANXA2;SPANXA1;SPANXF1	TSESSTILVVR	11	FALSE	FALSE	1
SPANXA2	SPANXF1;SPANXC;SPANXA2;SPANXA1	TSPEELLNDHAR	12	FALSE	FALSE	1
SPANXB1	SPANXB1;SPANXB2;SPANXF1	INPDQMEEEEFIEITTERPK	20	FALSE	FALSE	1
SPANXB1	SPANXB1;SPANXB2;SPANXF1	SVPCESNEANEANEANK	17	FALSE	FALSE	1
SPANXB1	SPANXB1;SPANXB2;SPANXF1;SPANXC	TMPETPTGDSDPQPAPK	17	FALSE	FALSE	1
SPANXB1	SPANXB2;SPANXB1;SPANXD;SPANXE;SPANXC;SPANXA2;SPANXA1;SPANXF1	TSESSTILVVR	11	FALSE	FALSE	1
SPANXB1	SPANXB1;SPANXD;SPANXE;SPANXB2	TSPEELVNDHAR	12	FALSE	FALSE	1
SPANXB2	SPANXB1;SPANXB2;SPANXF1	INPDQMEEEEFIEITTERPK	20	FALSE	FALSE	1
SPANXB2	SPANXB1;SPANXB2;SPANXF1	SVPCESNEANEANEANK	17	FALSE	FALSE	1
SPANXB2	SPANXB1;SPANXB2;SPANXF1;SPANXC	TMPETPTGDSDPQPAPK	17	FALSE	FALSE	1
SPANXB2	SPANXB2;SPANXB1;SPANXD;SPANXE;SPANXC;SPANXA2;SPANXA1;SPANXF1	TSESSTILVVR	11	FALSE	FALSE	1
SPANXB2	SPANXB1;SPANXD;SPANXE;SPANXB2	TSPEELVNDHAR	12	FALSE	FALSE	1
SPANXC	SPANXB1;SPANXB2;SPANXF1;SPANXC	TMPETPTGDSDPQPAPK	17	FALSE	FALSE	1
SPANXC	SPANXB2;SPANXB1;SPANXD;SPANXE;SPANXC;SPANXA2;SPANXA1;SPANXF1	TSESSTILVVR	11	FALSE	FALSE	1
SPANXC	SPANXF1;SPANXC;SPANXA2;SPANXA1	TSPEELLNDHAR	12	FALSE	FALSE	1
SPANXD	SPANXB2;SPANXB1;SPANXD;SPANXE;SPANXC;SPANXA2;SPANXA1;SPANXF1	TSESSTILVVR	11	FALSE	FALSE	1
SPANXD	SPANXB1;SPANXD;SPANXE;SPANXB2	TSPEELVNDHAR	12	FALSE	FALSE	1
SPANXE	SPANXB2;SPANXB1;SPANXD;SPANXE;SPANXC;SPANXA2;SPANXA1;SPANXF1	TSESSTILVVR	11	FALSE	FALSE	1
SPANXE	SPANXB1;SPANXD;SPANXE;SPANXB2	TSPEELVNDHAR	12	FALSE	FALSE	1
SPANXF1	SPANXB1;SPANXB2;SPANXF1	INPDQMEEEEFIEITTERPK	20	FALSE	FALSE	1
SPANXF1	SPANXB1;SPANXB2;SPANXF1	SVPCESNEANEANEANK	17	FALSE	FALSE	1
SPANXF1	SPANXB1;SPANXB2;SPANXF1;SPANXC	TMPETPTGDSDPQPAPK	17	FALSE	FALSE	1
SPANXF1	SPANXB2;SPANXB1;SPANXD;SPANXE;SPANXC;SPANXA2;SPANXA1;SPANXF1	TSESSTILVVR	11	FALSE	FALSE	1
SPANXF1	SPANXF1;SPANXC;SPANXA2;SPANXA1	TSPEELLNDHAR	12	FALSE	FALSE	1
SPANXN2	SPANXN3;SPANXN2	MEQPTSSTNGEK	12	FALSE	FALSE	1
SPATA31A1	SPATA31A4;SPATA31C1;SPATA31A1;SPATA31A3;SPATA31A2;SPATA31A5;SPATA31C2;SPATA31A7	DPCPHLGQILGETPQNLSR	19	FALSE	FALSE	1
SPATA31A1	SPATA31A1;SPATA31A3;SPATA31A2	NRSCVYSSSAEAQGLMTAVGQMLDEK	26	FALSE	FALSE	1
SPATA31A2	SPATA31A4;SPATA31C1;SPATA31A1;SPATA31A3;SPATA31A2;SPATA31A5;SPATA31C2;SPATA31A7	DPCPHLGQILGETPQNLSR	19	FALSE	FALSE	1
SPATA31A2	SPATA31A1;SPATA31A3;SPATA31A2	NRSCVYSSSAEAQGLMTAVGQMLDEK	26	FALSE	FALSE	1
SPPL2C	SPPL2C;IMP5	APWCPGEDSPHQAQLR	16	FALSE	FALSE	1
SPPL2C	SPPL2C;IMP5	MCGLGCAPSAGSR	13	FALSE	FALSE	1
SPPL2C	SPPL2C;IMP5	QKQEGAADAHTASTLER	17	FALSE	FALSE	1
SPPL2C	SPPL2C;IMP5	VSDQQCSDTTLAPQDPR	17	FALSE	FALSE	1
SSX4	SSX4B;SSX4;SSX2;SSX3;SSX2B	EVPEASGPQNDGK	13	FALSE	FALSE	1
SSX4B	SSX4B;SSX4;SSX2;SSX3;SSX2B	EVPEASGPQNDGK	13	FALSE	FALSE	1
TAS1R3	SRC;SOCS1;VAV1;RIN1;PLCG2;PIK3R3;CISH;PIK3R1;LCP2;TAS1R3;PIK3R2	GTFLVR	6	FALSE	FALSE	1
TBC1D3B	TBC1D3B;TBC1D3C;TBC1D3F;TBC1D3G;TBC1D3H;TBC1D3;LOC100510707	AISQEDQLAPCWQAEHPAER	20	FALSE	FALSE	1
TBC1D3B	TBC1D3B;TBC1D3C;TBC1D3F;TBC1D3G;TBC1D3H;TBC1D3;LOC100510707	SAFAAPSTDSDQGTPFR	17	FALSE	FALSE	1
TBC1D3B	TBC1D3B;TBC1D3C;TBC1D3F;TBC1D3G;TBC1D3H;TBC1D3	SYNNNVDHLGIVHETELPPLTAR	23	FALSE	FALSE	1
TBC1D3C	TBC1D3B;TBC1D3C;TBC1D3F;TBC1D3G;TBC1D3H;TBC1D3;LOC100510707	AISQEDQLAPCWQAEHPAER	20	FALSE	FALSE	1
TBC1D3C	TBC1D3B;TBC1D3C;TBC1D3F;TBC1D3G;TBC1D3H;TBC1D3;LOC100510707	SAFAAPSTDSDQGTPFR	17	FALSE	FALSE	1
TBC1D3C	TBC1D3B;TBC1D3C;TBC1D3F;TBC1D3G;TBC1D3H;TBC1D3	SYNNNVDHLGIVHETELPPLTAR	23	FALSE	FALSE	1
TBC1D3F	TBC1D3B;TBC1D3C;TBC1D3F;TBC1D3G;TBC1D3H;TBC1D3;LOC100510707	AISQEDQLAPCWQAEHPAER	20	FALSE	FALSE	1
TBC1D3F	TBC1D3B;TBC1D3C;TBC1D3F;TBC1D3G;TBC1D3H;TBC1D3;LOC100510707	SAFAAPSTDSDQGTPFR	17	FALSE	FALSE	1
TBC1D3F	TBC1D3B;TBC1D3C;TBC1D3F;TBC1D3G;TBC1D3H;TBC1D3	SYNNNVDHLGIVHETELPPLTAR	23	FALSE	FALSE	1
TBC1D3G	TBC1D3B;TBC1D3C;TBC1D3F;TBC1D3G;TBC1D3H;TBC1D3;LOC100510707	AISQEDQLAPCWQAEHPAER	20	FALSE	FALSE	1
TBC1D3G	TBC1D3B;TBC1D3C;TBC1D3F;TBC1D3G;TBC1D3H;TBC1D3;LOC100510707	SAFAAPSTDSDQGTPFR	17	FALSE	FALSE	1
TBC1D3G	TBC1D3B;TBC1D3C;TBC1D3F;TBC1D3G;TBC1D3H;TBC1D3	SYNNNVDHLGIVHETELPPLTAR	23	FALSE	FALSE	1
TBC1D3H	TBC1D3B;TBC1D3C;TBC1D3F;TBC1D3G;TBC1D3H;TBC1D3;LOC100510707	AISQEDQLAPCWQAEHPAER	20	FALSE	FALSE	1
TBC1D3H	TBC1D3B;TBC1D3C;TBC1D3F;TBC1D3G;TBC1D3H;TBC1D3;LOC100510707	SAFAAPSTDSDQGTPFR	17	FALSE	FALSE	1
TBC1D3H	TBC1D3B;TBC1D3C;TBC1D3F;TBC1D3G;TBC1D3H;TBC1D3	SYNNNVDHLGIVHETELPPLTAR	23	FALSE	FALSE	1
TEX28	TEX28;LIAS;ABCA1	TVSYLK	6	FALSE	FALSE	1
TMEM191B	TMEM191B;TMEM191C	GLEAESESLNQR	12	FALSE	FALSE	1
TMEM191B	TMEM191B;TMEM191C	YTLSPLLELR	10	FALSE	FALSE	1
TMEM191C	TMEM191B;TMEM191C	GLEAESESLNQR	12	FALSE	FALSE	1
TMEM191C	TMEM191B;TMEM191C	YTLSPLLELR	10	FALSE	FALSE	1
TMEM39B	FGFR4;TMEM39B;FGFR1	DRLVLGK	7	FALSE	FALSE	1
TPTE2	TPTE2;TPTE	ESLYYFGER	9	FALSE	FALSE	1
TPTE2	TPTE2;TPTE	FEVEDAENVASYDSK	15	FALSE	FALSE	1
TPTE2	TPTE2;TPTE	IIAMSFPSSGR	11	FALSE	FALSE	1
TPTE2	TPTE2;TPTE	LSKFEVEDAENVASYDSK	18	FALSE	FALSE	1
TPTE2	TPTE2;TPTE	LYIPLEYR	8	FALSE	FALSE	1
VCX	VCX3B;VCX3A;VCX2;VCX;VCY;VCY1B	ASGPPAK	7	FALSE	FALSE	1
VCX	VCX;VCX3B;VCX3A;VCX2	KSSSQPSPSDPK	12	FALSE	FALSE	1
VCX	VCX;VCX3B;VCX3A;VCX2	SSSQPSPSDPK	11	FALSE	FALSE	1
VCX2	VCX3B;VCX3A;VCX2;VCX;VCY;VCY1B	ASGPPAK	7	FALSE	FALSE	1
VCX2	VCX;VCX3B;VCX3A;VCX2	KSSSQPSPSDPK	12	FALSE	FALSE	1
VCX2	VCX;VCX3B;VCX3A;VCX2	SSSQPSPSDPK	11	FALSE	FALSE	1
VCX3A	VCX3B;VCX3A;VCX2;VCX;VCY;VCY1B	ASGPPAK	7	FALSE	FALSE	1
VCX3A	VCX;VCX3B;VCX3A;VCX2	KSSSQPSPSDPK	12	FALSE	FALSE	1
VCX3A	VCX;VCX3B;VCX3A;VCX2	SSSQPSPSDPK	11	FALSE	FALSE	1
VCX3B	VCX3B;VCX3A;VCX2;VCX;VCY;VCY1B	ASGPPAK	7	FALSE	FALSE	1
VCX3B	VCX;VCX3B;VCX3A;VCX2	KSSSQPSPSDPK	12	FALSE	FALSE	1
VCX3B	VCX;VCX3B;VCX3A;VCX2	SSSQPSPSDPK	11	FALSE	FALSE	1
VCY	VCX3B;VCX3A;VCX2;VCX;VCY;VCY1B	ASGPPAK	7	FALSE	FALSE	1
VCY	VCY;VCY1B	KSSSQPSPSGPK	12	FALSE	FALSE	1
VCY	VCY;VCY1B	SSSQPSPSGPK	11	FALSE	FALSE	1
VCY	VCY;VCY1B	VAEKGEAVR	9	FALSE	FALSE	1
VCY1B	VCX3B;VCX3A;VCX2;VCX;VCY;VCY1B	ASGPPAK	7	FALSE	FALSE	1
VCY1B	VCY;VCY1B	KSSSQPSPSGPK	12	FALSE	FALSE	1
VCY1B	VCY;VCY1B	SSSQPSPSGPK	11	FALSE	FALSE	1
VCY1B	VCY;VCY1B	VAEKGEAVR	9	FALSE	FALSE	1
WDR72	WDR72;RPS6KB1	TPVSPVK	7	FALSE	FALSE	1
WNT3	WNT2B;WNT3A;WNT3;WNT2;WNT10A;WNT5B	ECQHQFR	7	FALSE	FALSE	1
WNT3A	WNT2B;WNT3A;WNT3;WNT2;WNT10A;WNT5B	ECQHQFR	7	FALSE	FALSE	1
WNT8A	WNT2B;WNT8A;WNT2	ALMNLHNNR	9	FALSE	FALSE	1
WNT9B	NEUROG1;WNT9B;DHDDS	LAETLR	6	FALSE	FALSE	1
XAGE1A	XAGE1A;XAGE1B;XAGE1C;XAGE1D;XAGE1E	IIPKEEHCK	9	FALSE	FALSE	1
XAGE1A	XAGE1A;XAGE1B;XAGE1C;XAGE1D;XAGE1E	SCISQTPGINLDLGSGVK	18	FALSE	FALSE	1
XAGE1B	XAGE1A;XAGE1B;XAGE1C;XAGE1D;XAGE1E	IIPKEEHCK	9	FALSE	FALSE	1
XAGE1B	XAGE1A;XAGE1B;XAGE1C;XAGE1D;XAGE1E	SCISQTPGINLDLGSGVK	18	FALSE	FALSE	1
XAGE1C	XAGE1A;XAGE1B;XAGE1C;XAGE1D;XAGE1E	IIPKEEHCK	9	FALSE	FALSE	1
XAGE1C	XAGE1A;XAGE1B;XAGE1C;XAGE1D;XAGE1E	SCISQTPGINLDLGSGVK	18	FALSE	FALSE	1
XAGE1D	XAGE1A;XAGE1B;XAGE1C;XAGE1D;XAGE1E	IIPKEEHCK	9	FALSE	FALSE	1
XAGE1D	XAGE1A;XAGE1B;XAGE1C;XAGE1D;XAGE1E	SCISQTPGINLDLGSGVK	18	FALSE	FALSE	1
XAGE1E	XAGE1A;XAGE1B;XAGE1C;XAGE1D;XAGE1E	IIPKEEHCK	9	FALSE	FALSE	1
XAGE1E	XAGE1A;XAGE1B;XAGE1C;XAGE1D;XAGE1E	SCISQTPGINLDLGSGVK	18	FALSE	FALSE	1
YIPF7	PDK3;PDK2;YIPF7	EDLSIK	6	FALSE	FALSE	1
ZNF37A	ZNF37A;FBXO40	KSDLIK	6	FALSE	FALSE	1
ZSWIM7	ZSWIM7;MSH4;MSH6	YLLSLK	6	FALSE	FALSE	1
