# Supplementary material for: Systematic identification of genes with a cancer-testis expression pattern in 19 cancer types
Source: Nat Commun. 2016 Jan 27;7:10499. doi: 10.1038/ncomms10499 (PMC4737856; doi:10.1038/ncomms10499)
Supplement: Supplementary Data 3 — Information of CT genes and EECTGs defined in our study: For each CT gene defined in our study, the percentage of expressed samples (normalized read counts>5) and mean±SD of log2-transformed expression abundance are listed. [file ncomms10499-s4.xlsx]

## Sheet: Sheet1
Supplementary Data 3: Information of CT genes and EECTGs defined in our study

## Sheet: Supplementary Data 3A
Supplementary Data 3A. Information of CT genes and EECTGs defined in our study: For each CT gene defined in our study, the percentage of expressed samples (normalized read counts>5) and mean±SD of log2-transformed expression abundance are listed.
ENname	Description	BLCA	BRCA	CESC	COAD	GBM	HNSC	KIRC	KIRP	LAML	LGG	LIHC	LUAD	LUSC	OV	PAAD	PCPG	PRAD	THCA	UCEC	Known
ENSG00000004809	SLC22A16	6.74%(0.94+1.08)	13.42%(1.29+1.36)	16.02%(1.39+1.46)	4.60%(0.82+0.81)	10.46%(1.16+1.04)	15.90%(1.57+1.22)	19.11%(1.71+1.29)	8.92%(1.02+1.08)	100.00%(8.80+1.09)	1.75%(0.82+0.73)	5.19%(0.74+0.92)	19.47%(1.67+1.27)	27.40%(1.92+1.48)	31.80%(2.23+1.80)	25.00%(2.04+1.24)	3.91%(0.52+0.82)	38.24%(2.33+1.57)	2.43%(0.68+0.76)	63.92%(3.87+2.50)	NO
ENSG00000004838	ZMYND10	64.04%(3.49+1.76)	96.12%(7.10+2.12)	75.73%(4.58+2.59)	28.74%(2.22+1.21)	100.00%(7.11+1.81)	43.06%(2.69+1.45)	94.98%(5.26+1.55)	96.71%(8.18+2.12)	81.50%(3.53+1.18)	99.81%(5.64+1.38)	66.51%(3.24+1.36)	93.65%(5.87+2.16)	73.21%(4.17+2.17)	99.23%(6.95+1.82)	94.35%(4.30+1.36)	96.09%(4.82+1.38)	93.32%(4.78+1.73)	100.00%(6.57+0.90)	100.00%(7.87+2.44)	NO
ENSG00000005189	AC004381.6	100.00%(6.71+0.97)	100.00%(7.27+0.85)	100.00%(7.31+0.79)	100.00%(6.60+0.72)	100.00%(6.89+1.00)	100.00%(6.15+0.93)	100.00%(5.87+0.73)	100.00%(6.05+0.64)	99.42%(8.48+0.93)	100.00%(6.81+0.76)	100.00%(6.56+1.13)	100.00%(6.23+0.91)	100.00%(6.56+0.90)	100.00%(7.08+0.88)	100.00%(5.75+0.67)	100.00%(6.50+0.82)	100.00%(8.04+0.61)	100.00%(5.28+0.61)	100.00%(6.90+0.87)	NO
ENSG00000006047	YBX2	49.81%(2.98+2.25)	96.22%(6.30+1.80)	96.60%(7.45+1.98)	100.00%(7.68+1.20)	54.25%(2.80+1.62)	63.78%(4.01+2.63)	81.08%(4.40+1.93)	83.10%(4.78+2.24)	10.40%(1.00+1.26)	51.85%(2.70+1.32)	79.25%(4.82+2.70)	69.88%(4.67+2.64)	84.87%(4.76+2.04)	98.47%(7.04+1.52)	40.32%(2.72+1.86)	17.88%(1.64+1.44)	64.17%(3.14+1.40)	88.66%(4.32+1.41)	89.24%(6.23+2.59)	NO
ENSG00000006059	KRT33A	34.08%(2.12+2.13)	12.38%(0.87+1.29)	25.24%(1.48+1.63)			20.52%(1.54+1.34)		2.82%(0.34+0.75)		5.46%(0.71+0.91)		1.02%(0.10+0.66)	31.08%(1.95+2.03)						7.59%(0.51+0.98)	NO
ENSG00000006634	DBF4	100.00%(8.24+0.69)	100.00%(8.10+0.75)	100.00%(8.75+0.56)	100.00%(8.88+0.54)	100.00%(8.40+0.72)	100.00%(8.33+0.66)	100.00%(6.76+0.70)	100.00%(6.40+0.80)	100.00%(8.55+0.55)	100.00%(7.19+0.73)	100.00%(7.14+0.81)	100.00%(7.96+0.82)	100.00%(8.76+0.71)	100.00%(8.28+0.64)	100.00%(7.36+0.47)	100.00%(6.29+0.53)	100.00%(7.45+0.52)	100.00%(6.50+0.46)	100.00%(8.35+0.70)	NO
ENSG00000007038	PRSS21	46.07%(3.22+2.97)	53.97%(3.47+2.65)	63.11%(5.31+3.65)	26.44%(2.17+2.55)	11.11%(1.13+1.11)	68.41%(4.81+3.15)	14.48%(1.35+1.24)	24.88%(1.76+1.72)	56.07%(4.89+4.03)	2.53%(0.66+0.73)	9.91%(1.13+1.82)	72.13%(4.60+2.73)	85.28%(6.63+3.00)	94.64%(8.54+2.53)	84.68%(5.56+2.55)	1.12%(0.38+0.68)	71.12%(4.09+2.36)	13.77%(1.23+1.21)	60.76%(4.71+3.37)	NO
ENSG00000007350	TKTL1	12.73%(1.14+2.03)	4.25%(0.80+1.06)	10.19%(1.19+2.22)	4.60%(0.86+1.40)	83.66%(4.73+2.11)	11.27%(1.36+2.10)	28.76%(2.06+1.23)	18.31%(1.50+1.30)	58.96%(3.21+2.23)	86.74%(4.61+1.79)	21.70%(1.95+2.20)	17.01%(1.64+2.05)	19.84%(1.92+2.51)	41.00%(3.55+3.77)	19.35%(1.59+1.18)	3.35%(0.84+0.82)	2.41%(0.96+0.76)		27.22%(2.40+2.96)	NO
ENSG00000010318	PHF7	100.00%(5.77+0.91)	99.91%(5.93+0.91)	99.03%(5.15+0.89)	100.00%(5.49+0.72)	100.00%(5.38+0.58)	100.00%(5.47+0.69)	100.00%(5.51+0.67)	100.00%(6.11+0.70)	100.00%(7.49+0.59)	100.00%(5.31+0.59)	100.00%(6.33+0.91)	100.00%(5.30+0.68)	100.00%(5.22+0.65)	98.85%(5.44+0.89)	100.00%(5.49+0.55)	100.00%(5.87+0.68)	100.00%(6.44+0.47)	100.00%(5.76+0.46)	100.00%(5.38+1.02)	NO
ENSG00000011590	ZBTB32	65.17%(3.29+1.37)	56.14%(2.85+1.20)	78.16%(3.56+1.24)	58.24%(2.79+1.07)	7.19%(1.36+0.89)	89.13%(4.22+1.38)	57.14%(2.82+1.15)	40.38%(2.45+1.18)	97.11%(4.34+0.89)	21.64%(1.89+0.83)	30.66%(2.17+1.26)	80.12%(3.60+1.19)	88.34%(3.84+1.09)	61.69%(2.88+1.04)	75.00%(3.30+1.09)	24.02%(2.05+0.96)	50.00%(2.68+0.93)	39.27%(2.42+1.10)	46.84%(2.67+1.45)	NO
ENSG00000013810	TACC3	100.00%(10.73+1.02)	100.00%(9.59+0.96)	100.00%(10.97+0.66)	100.00%(10.35+0.59)	100.00%(9.53+1.01)	100.00%(10.46+0.70)	100.00%(8.28+0.82)	100.00%(8.18+0.89)	100.00%(11.25+0.41)	100.00%(7.83+1.27)	100.00%(9.15+1.23)	100.00%(9.72+0.91)	100.00%(10.21+0.70)	100.00%(10.49+0.87)	100.00%(9.44+0.80)	100.00%(8.07+0.59)	100.00%(7.64+0.90)	100.00%(7.54+0.84)	100.00%(11.08+0.94)	NO
ENSG00000024526	DEPDC1	100.00%(8.23+1.24)	99.81%(7.63+1.44)	100.00%(9.05+0.72)	99.62%(8.28+0.82)	100.00%(7.46+1.07)	100.00%(8.58+0.77)	99.23%(5.43+1.19)	80.75%(3.87+1.60)	99.42%(7.79+1.35)	82.26%(4.03+1.76)	99.06%(6.54+1.73)	100.00%(7.27+1.52)	100.00%(8.65+0.85)	100.00%(8.72+1.08)	97.58%(6.19+1.26)	78.77%(3.59+1.16)	99.73%(5.79+1.36)	89.07%(3.73+1.02)	99.37%(8.11+1.23)	NO
ENSG00000039600	SOX30	26.22%(1.97+1.49)	19.94%(1.82+1.15)	80.58%(4.88+2.21)	79.31%(3.53+1.36)	4.58%(1.48+0.77)	44.06%(2.81+2.07)	18.73%(1.84+0.99)	20.19%(1.68+1.25)	19.08%(1.50+1.16)	5.85%(1.35+0.76)	3.77%(0.78+0.85)	44.67%(2.71+1.72)	43.35%(2.53+1.54)	77.01%(3.60+1.42)	58.06%(2.88+1.08)	3.91%(1.02+0.91)	35.56%(2.18+1.03)	21.05%(1.95+0.90)	31.01%(1.87+1.45)	NO
ENSG00000042813	ZPBP																1.68%(0.43+0.65)				NO
ENSG00000046774	MAGEC2	26.97%(1.95+3.04)	13.80%(0.99+2.08)	8.74%(0.65+1.79)	4.21%(0.29+1.14)	6.54%(0.69+1.43)	16.50%(1.30+2.61)	2.70%(0.29+1.25)	4.69%(0.39+1.63)			45.75%(3.48+3.96)	21.93%(1.66+2.86)	28.02%(2.14+3.17)	15.71%(1.31+2.63)	1.61%(0.24+0.90)	14.53%(0.97+1.87)	9.89%(0.57+1.60)		15.82%(1.10+2.09)	YES
ENSG00000048545	GUCA1A	32.21%(1.85+1.65)	9.64%(1.13+1.00)	8.74%(1.03+1.11)	17.62%(1.43+1.09)	39.87%(2.42+1.89)	37.63%(2.27+1.27)	1.93%(0.41+0.67)	3.29%(0.50+0.99)	1.16%(0.77+0.78)	29.24%(1.90+1.58)		32.79%(1.91+1.52)	59.30%(3.01+1.57)	18.01%(1.50+1.30)	41.94%(2.37+1.30)	26.26%(1.77+2.02)		1.01%(0.47+0.65)	14.56%(1.12+1.32)	NO
ENSG00000051180	RAD51	100.00%(8.12+0.87)	100.00%(7.30+1.10)	100.00%(8.87+0.61)	100.00%(8.29+0.66)	100.00%(7.04+0.93)	100.00%(8.35+0.73)	100.00%(5.35+0.87)	99.06%(4.95+1.14)	100.00%(7.93+0.73)	96.88%(4.80+1.34)	99.53%(5.94+1.44)	100.00%(6.74+1.17)	100.00%(8.31+0.75)	100.00%(7.79+0.82)	100.00%(6.50+1.04)	96.65%(4.38+1.02)	100.00%(5.09+0.96)	98.58%(4.73+0.84)	100.00%(8.02+0.93)	NO
ENSG00000057468	MSH4	3.75%(0.80+0.92)	8.41%(1.11+0.97)	2.91%(0.72+0.77)	11.88%(1.12+1.22)	7.19%(1.17+0.90)	1.41%(0.47+0.69)	26.25%(1.86+1.28)	2.35%(0.61+0.75)	50.29%(2.57+1.28)	6.24%(1.24+0.83)	13.21%(1.15+1.17)	4.71%(0.91+0.86)	6.54%(0.97+0.95)	16.86%(1.46+1.24)	5.65%(1.03+0.93)	19.55%(1.59+1.26)	3.74%(0.79+0.82)	1.62%(0.86+0.69)	17.09%(1.39+1.36)	NO
ENSG00000063127	SLC6A16	49.06%(2.80+1.66)	72.50%(3.52+1.50)	76.21%(3.53+1.37)	18.39%(1.66+1.05)	75.16%(3.66+1.30)	48.89%(2.64+1.38)	86.87%(4.51+1.70)	96.71%(5.94+1.39)	97.69%(4.60+0.93)	84.99%(3.59+1.05)	96.23%(5.81+1.55)	87.91%(4.14+1.30)	84.66%(3.83+1.20)	86.59%(4.15+1.37)	87.10%(4.01+1.27)	37.99%(2.25+1.28)	95.72%(4.40+1.02)	60.53%(3.00+1.26)	89.24%(4.49+1.53)	NO
ENSG00000063438	AHRR	98.88%(5.14+1.37)	98.30%(5.19+1.26)	99.51%(5.39+1.23)	96.93%(4.52+1.18)	99.35%(5.56+0.99)	99.80%(5.97+1.34)	99.61%(5.76+1.38)	92.49%(4.41+1.52)	89.60%(4.23+1.44)	99.81%(5.55+0.89)	83.02%(3.79+1.56)	95.70%(5.12+1.58)	98.98%(5.99+1.45)	98.47%(5.44+1.26)	99.19%(5.18+1.11)	98.88%(4.60+1.15)	98.40%(4.30+0.89)	99.60%(4.53+0.89)	93.67%(4.63+1.55)	NO
ENSG00000064199	SPA17	99.63%(6.78+0.85)	100.00%(7.12+1.03)	99.51%(6.67+1.18)	100.00%(6.97+0.63)	100.00%(7.63+1.00)	100.00%(6.44+0.79)	100.00%(7.00+0.68)	100.00%(7.70+0.69)	91.33%(4.34+1.29)	100.00%(6.55+0.99)	99.53%(5.86+1.13)	100.00%(7.17+0.93)	99.80%(6.55+0.95)	99.62%(7.79+1.04)	100.00%(6.99+0.60)	100.00%(6.84+0.74)	100.00%(6.86+0.75)	100.00%(8.00+0.50)	100.00%(8.17+1.25)	YES
ENSG00000064703	DDX20	100.00%(8.58+0.46)	100.00%(8.96+0.42)	100.00%(8.86+0.44)	100.00%(8.63+0.35)	100.00%(8.79+0.37)	100.00%(8.68+0.47)	100.00%(8.54+0.32)	100.00%(8.14+0.41)	100.00%(9.32+0.38)	100.00%(8.13+0.52)	100.00%(8.11+0.49)	100.00%(8.45+0.42)	100.00%(8.57+0.47)	100.00%(9.04+0.45)	100.00%(8.21+0.38)	100.00%(7.75+0.44)	100.00%(8.33+0.30)	100.00%(8.38+0.28)	100.00%(8.82+0.44)	NO
ENSG00000065371	ROPN1	13.48%(1.27+1.13)	39.60%(2.88+2.89)	22.33%(1.55+1.30)	2.68%(0.71+0.84)	43.14%(2.34+1.27)	16.70%(1.38+1.38)		2.82%(0.84+0.76)	1.73%(0.60+0.81)	42.69%(2.44+1.03)	16.04%(1.34+1.27)	12.91%(1.28+1.05)	21.47%(1.61+1.47)	6.90%(0.96+0.96)	5.65%(0.93+0.84)	46.37%(2.42+1.22)	57.75%(2.79+1.14)	5.87%(1.16+0.87)	27.22%(1.75+1.42)	YES
ENSG00000066185	ZMYND12	82.77%(4.10+1.46)	99.24%(5.66+1.22)	63.59%(3.23+1.39)	86.21%(3.84+1.16)	99.35%(5.88+1.37)	39.24%(2.37+1.07)	99.03%(5.81+1.07)	98.12%(6.39+1.24)	91.91%(4.45+1.14)	91.03%(4.52+1.38)	90.09%(5.19+1.80)	98.98%(5.62+1.23)	84.25%(3.98+1.36)	100.00%(7.14+1.08)	99.19%(4.77+0.87)	100.00%(5.13+0.84)	100.00%(6.22+0.78)	100.00%(6.71+0.68)	96.84%(5.76+1.55)	NO
ENSG00000066923	STAG3	88.01%(4.52+1.89)	97.35%(4.47+1.42)	95.15%(6.67+2.84)	93.10%(4.15+1.28)	99.35%(5.66+1.21)	88.93%(4.91+2.50)	98.07%(4.67+1.01)	98.59%(4.98+1.15)	100.00%(5.75+1.26)	100.00%(5.93+0.79)	98.58%(5.90+1.84)	98.36%(5.25+1.78)	98.36%(5.09+1.48)	99.62%(5.51+1.64)	99.19%(5.05+1.29)	96.09%(4.21+0.98)	80.48%(3.37+1.00)	81.58%(3.46+1.02)	96.84%(4.89+1.83)	NO
ENSG00000068985	PAGE1	6.37%(0.44+1.44)		3.40%(0.24+1.11)	4.60%(0.29+1.18)		2.62%(0.25+1.00)		3.29%(0.34+1.72)			16.04%(1.35+2.75)	7.58%(0.55+1.65)	6.95%(0.46+1.34)	7.66%(0.51+1.69)					10.13%(0.71+1.53)	YES
ENSG00000069188	SDK2	88.01%(4.86+2.05)	97.07%(6.29+2.11)	95.15%(6.21+2.28)	92.34%(4.85+1.72)	100.00%(6.64+1.33)	98.79%(8.70+1.94)	92.66%(4.65+1.52)	77.46%(4.10+1.87)	98.27%(7.13+2.99)	100.00%(7.64+0.83)	67.45%(3.90+2.33)	99.18%(6.27+1.74)	100.00%(8.62+1.92)	99.62%(7.25+2.15)	100.00%(6.26+1.26)	100.00%(8.63+1.39)	100.00%(9.10+0.98)	98.79%(5.87+1.52)	98.10%(6.84+2.20)	NO
ENSG00000069206	ADAM7							4.44%(0.40+1.14)	16.90%(1.19+2.29)									39.84%(2.53+2.44)			NO
ENSG00000070601	FRMPD1	27.34%(1.79+1.95)	61.25%(3.19+1.66)	19.42%(1.56+1.80)	42.91%(2.61+1.69)	96.08%(4.74+1.25)	44.06%(2.55+1.70)	75.87%(3.65+1.54)	72.77%(3.67+1.65)	6.36%(0.79+1.10)	99.81%(6.60+1.20)	81.13%(4.95+2.47)	18.03%(1.50+1.43)	24.54%(1.82+1.61)	97.32%(6.11+1.64)	58.87%(2.95+1.65)	93.85%(5.27+1.75)	71.66%(3.38+1.30)	30.16%(2.03+1.21)	46.84%(2.64+2.25)	NO
ENSG00000070886	EPHA8	10.86%(0.99+1.38)	42.06%(2.56+2.17)	22.82%(1.45+1.63)	6.51%(0.74+1.43)	20.92%(1.64+1.15)	21.33%(1.61+1.69)	4.05%(0.64+0.94)	1.88%(0.30+0.60)		44.64%(2.52+1.52)	1.89%(0.39+0.82)	10.86%(1.01+1.37)	24.54%(1.68+1.73)	39.08%(2.24+1.56)	54.84%(2.78+1.79)	94.97%(8.16+2.74)	54.55%(2.92+1.65)	2.83%(0.58+0.83)	29.11%(2.02+2.42)	NO
ENSG00000071539	TRIP13	100.00%(9.00+1.18)	100.00%(8.30+1.20)	100.00%(9.42+0.76)	100.00%(9.03+0.63)	100.00%(7.93+0.82)	100.00%(9.24+0.85)	100.00%(6.57+0.92)	99.53%(6.35+1.16)	100.00%(7.96+0.81)	100.00%(5.95+1.07)	100.00%(6.60+1.55)	100.00%(8.29+1.41)	100.00%(9.79+0.84)	100.00%(9.39+0.85)	99.19%(6.85+1.17)	100.00%(5.61+1.07)	100.00%(6.02+0.87)	97.57%(4.44+0.87)	100.00%(9.01+0.99)	NO
ENSG00000072571	HMMR	100.00%(8.44+1.15)	99.91%(7.92+1.19)	100.00%(8.90+0.83)	100.00%(9.17+0.74)	100.00%(7.47+1.09)	99.80%(8.52+0.99)	99.81%(5.91+1.17)	97.18%(5.11+1.50)	100.00%(8.44+1.17)	95.32%(5.04+1.55)	100.00%(7.40+1.53)	100.00%(7.81+1.33)	100.00%(8.51+0.85)	100.00%(8.60+1.06)	99.19%(7.02+1.09)	97.77%(4.44+1.08)	98.93%(5.67+1.33)	97.98%(4.76+1.01)	99.37%(8.04+1.19)	NO
ENSG00000073146	MOV10L1	43.82%(2.45+1.57)	40.83%(2.42+1.30)	55.34%(3.75+2.61)	35.25%(2.14+1.11)	77.78%(3.37+1.09)	59.15%(3.02+1.46)	58.49%(2.83+1.26)	8.92%(1.06+1.01)	7.51%(0.90+1.00)	84.99%(3.91+1.32)	68.40%(3.40+1.78)	42.21%(2.53+1.46)	68.92%(3.48+1.54)	40.61%(2.44+1.39)	74.19%(3.23+1.19)	63.13%(3.14+1.22)	88.24%(4.74+1.71)	34.62%(2.23+1.04)	48.10%(2.76+1.75)	NO
ENSG00000073598	FNDC8	66.29%(3.00+0.90)	72.02%(3.06+0.84)	68.45%(2.96+0.91)	93.10%(3.68+0.76)	96.73%(4.26+0.70)	70.02%(3.07+1.01)	73.94%(2.98+0.81)	66.67%(2.92+0.77)	91.33%(3.81+0.88)	98.05%(4.06+0.65)	41.98%(2.32+1.04)	66.60%(2.87+0.78)	78.94%(3.41+1.01)	91.19%(3.78+0.79)	75.81%(3.02+0.76)	56.98%(2.59+0.83)	95.72%(3.54+0.58)	51.42%(2.51+0.65)	70.89%(3.09+1.01)	NO
ENSG00000075702	WDR62	100.00%(7.98+1.17)	100.00%(7.57+1.12)	100.00%(8.95+0.75)	100.00%(8.09+0.73)	100.00%(7.82+1.20)	100.00%(8.41+0.75)	99.23%(5.11+1.05)	99.53%(5.12+1.09)	100.00%(8.82+0.82)	99.81%(5.88+1.48)	100.00%(6.94+1.45)	100.00%(7.30+1.36)	100.00%(8.47+1.03)	100.00%(8.27+1.15)	100.00%(6.59+1.02)	100.00%(5.42+1.04)	98.93%(5.08+1.14)	100.00%(4.91+0.72)	100.00%(8.30+0.97)	NO
ENSG00000075886	TUBA3D	12.36%(1.39+1.22)	64.65%(4.25+2.78)	5.34%(1.25+1.27)	2.68%(1.23+0.67)	9.80%(1.60+0.83)	3.42%(0.93+0.87)	61.20%(4.49+3.20)	9.86%(1.41+1.29)	98.27%(4.39+0.78)	12.48%(1.69+0.86)	33.96%(2.22+1.93)	6.56%(1.36+0.87)	7.36%(1.36+1.08)	62.84%(3.24+1.65)	8.06%(1.57+0.90)	16.76%(1.72+0.87)	98.66%(6.31+1.60)	6.48%(1.45+0.83)	33.54%(2.58+2.59)	NO
ENSG00000077327	SPAG6	20.22%(1.52+1.90)	33.55%(2.84+3.05)	27.67%(2.23+2.71)	1.92%(0.35+0.63)	27.45%(2.00+1.27)	12.07%(1.21+1.47)	12.93%(1.48+1.46)	67.14%(5.36+3.53)	39.31%(3.16+3.44)	47.17%(2.60+1.32)	8.02%(0.85+1.33)	74.18%(4.93+2.85)	56.65%(3.49+2.49)	32.18%(2.44+2.76)	37.10%(2.35+1.88)	75.42%(4.82+2.62)	85.29%(5.00+2.11)	15.79%(1.41+1.58)	26.58%(1.81+2.19)	YES
ENSG00000077800	FKBP6	13.48%(1.17+1.13)	2.27%(0.55+0.69)	61.65%(3.04+1.97)		1.31%(0.77+0.63)	33.40%(2.10+1.78)		3.76%(0.94+0.90)	84.97%(3.72+1.14)		3.30%(0.69+0.87)	9.22%(1.24+1.04)	35.17%(2.10+1.55)	14.18%(1.51+1.09)			1.07%(0.67+0.66)		15.82%(1.38+1.31)	NO
ENSG00000077935	SMC1B	68.91%(4.04+2.26)	50.00%(3.24+2.26)	89.81%(7.67+2.53)	9.96%(1.44+1.32)	3.92%(1.05+1.06)	32.19%(2.77+2.81)	10.62%(1.41+1.15)	9.39%(1.09+1.16)	88.44%(4.28+1.64)	3.70%(0.95+0.78)	41.04%(2.74+2.24)	48.36%(3.15+2.41)	58.49%(3.28+2.10)	82.38%(4.78+2.03)	16.13%(1.75+1.58)	2.79%(1.02+0.77)	18.18%(1.94+1.01)	13.16%(1.64+0.85)	48.73%(3.24+2.43)	NO
ENSG00000078043	PIAS2	100.00%(7.23+0.85)	100.00%(8.01+0.63)	100.00%(7.57+0.74)	100.00%(7.14+0.61)	100.00%(8.40+0.43)	100.00%(7.52+0.77)	100.00%(8.18+0.66)	100.00%(7.28+0.73)	100.00%(8.61+0.54)	100.00%(8.01+0.45)	100.00%(7.42+0.61)	100.00%(7.50+0.69)	100.00%(8.26+0.75)	100.00%(8.52+0.67)	100.00%(7.04+0.60)	100.00%(7.78+0.53)	100.00%(8.28+0.55)	100.00%(7.83+0.51)	100.00%(7.93+0.85)	NO
ENSG00000078487	ZCWPW1	100.00%(6.45+1.04)	100.00%(6.64+0.84)	100.00%(7.14+1.27)	98.47%(5.36+1.11)	100.00%(6.82+0.88)	100.00%(5.90+1.18)	100.00%(6.49+0.63)	100.00%(7.18+0.75)	100.00%(6.71+0.69)	100.00%(7.54+0.66)	99.53%(6.59+1.16)	99.80%(6.36+1.02)	100.00%(6.15+0.93)	99.62%(6.12+1.04)	100.00%(6.26+0.79)	100.00%(5.94+0.77)	100.00%(6.98+0.59)	100.00%(7.40+0.53)	100.00%(6.42+1.05)	NO
ENSG00000078795	PKD2L2	1.12%(0.75+0.66)				1.31%(0.79+0.64)				90.17%(3.54+0.84)											NO
ENSG00000080007	DDX43	35.96%(2.67+2.38)	25.71%(2.04+1.77)	22.82%(2.16+2.57)	30.65%(2.40+2.46)	11.11%(1.24+1.21)	40.04%(2.90+2.32)	47.68%(3.04+2.26)	27.23%(2.43+2.81)	69.94%(3.40+1.46)	15.98%(1.55+1.12)	27.36%(1.85+2.02)	48.77%(3.39+2.51)	48.06%(3.38+2.59)	18.01%(1.72+2.04)	71.77%(3.96+2.07)	22.91%(1.70+1.43)	59.09%(3.56+2.28)	37.65%(2.56+2.20)	26.58%(2.22+2.86)	YES
ENSG00000080224	EPHA6	24.34%(1.53+1.61)	19.57%(1.61+1.60)	24.76%(1.60+1.93)	5.36%(0.66+0.96)	13.73%(1.18+1.32)	16.50%(1.29+1.74)	67.76%(3.79+2.26)	44.60%(2.51+2.30)		54.39%(2.97+1.79)	14.15%(0.97+1.85)	24.59%(1.68+1.74)	39.06%(2.39+2.13)	79.69%(4.37+1.88)	60.48%(2.91+1.23)	56.42%(3.22+2.30)	91.18%(4.97+1.83)	49.80%(2.63+1.09)	43.67%(2.38+1.90)	NO
ENSG00000080572	CXorf41		3.02%(0.46+0.89)	7.77%(0.67+1.16)		9.15%(0.66+1.33)	2.21%(0.21+0.61)				2.53%(0.37+0.90)		29.30%(1.85+2.01)	14.72%(1.08+1.58)	14.94%(1.12+1.57)			3.48%(0.39+0.86)	1.01%(0.39+0.59)	36.71%(2.05+2.41)	NO
ENSG00000084693	AGBL5	100.00%(9.64+0.60)	100.00%(9.37+0.59)	100.00%(9.41+0.62)	100.00%(9.30+0.52)	100.00%(9.46+0.40)	100.00%(9.08+0.61)	100.00%(9.92+0.53)	100.00%(10.38+0.39)	100.00%(8.97+0.55)	100.00%(9.04+0.33)	100.00%(9.13+0.71)	100.00%(9.37+0.57)	100.00%(9.80+0.68)	100.00%(10.78+0.65)	100.00%(8.94+0.43)	100.00%(8.58+0.48)	100.00%(10.03+0.29)	100.00%(9.81+0.29)	100.00%(10.06+0.58)	NO
ENSG00000086288	TXNDC3	15.73%(1.21+1.19)	31.38%(2.11+1.19)	20.87%(1.72+1.32)	1.53%(0.70+0.68)	12.42%(1.33+1.10)	12.88%(1.38+1.02)	47.49%(2.52+1.10)	20.19%(1.71+1.17)	92.49%(5.26+1.66)	5.65%(0.86+0.89)	6.13%(1.04+0.95)	24.39%(1.89+1.01)	14.72%(1.57+1.14)	27.20%(1.78+1.57)	29.03%(1.97+1.02)	2.79%(1.02+0.74)	8.82%(1.30+0.88)	20.24%(1.80+1.48)	31.01%(2.01+1.54)	NO
ENSG00000086717	PPEF1	52.43%(2.65+1.60)	96.41%(5.26+1.40)	37.38%(2.28+1.42)	44.83%(2.52+1.25)	90.20%(4.30+1.40)	76.46%(3.76+1.50)	64.29%(3.18+1.46)	29.11%(1.97+1.21)	6.36%(0.85+0.97)	59.26%(3.14+1.57)	21.23%(1.48+1.28)	69.47%(3.46+1.58)	79.14%(3.70+1.40)	30.65%(2.01+1.61)	88.71%(4.66+1.42)	89.39%(5.46+2.05)	63.64%(3.11+1.23)	50.20%(2.74+1.36)	22.15%(1.80+1.35)	NO
ENSG00000087586	AURKA	100.00%(9.27+1.02)	100.00%(8.64+1.21)	100.00%(9.69+0.61)	100.00%(10.00+0.69)	100.00%(8.17+0.80)	100.00%(9.40+0.75)	100.00%(6.80+0.87)	100.00%(6.98+0.90)	100.00%(8.06+0.95)	100.00%(6.05+1.06)	100.00%(8.71+1.16)	100.00%(8.53+1.22)	100.00%(9.40+0.72)	100.00%(9.41+0.86)	100.00%(7.69+0.95)	100.00%(6.54+1.12)	100.00%(5.97+0.85)	100.00%(5.51+0.73)	100.00%(9.13+0.99)	NO
ENSG00000088325	TPX2	100.00%(10.95+1.19)	100.00%(10.24+1.27)	100.00%(11.54+0.61)	100.00%(11.44+0.67)	100.00%(10.07+0.95)	100.00%(11.24+0.75)	100.00%(7.95+1.09)	100.00%(7.07+1.49)	100.00%(10.32+0.90)	100.00%(7.89+1.56)	100.00%(9.26+1.43)	100.00%(9.65+1.45)	100.00%(11.22+0.78)	100.00%(11.18+0.97)	100.00%(9.03+1.23)	100.00%(6.83+1.07)	100.00%(7.12+1.16)	100.00%(6.56+1.05)	100.00%(10.95+1.06)	NO
ENSG00000088756	ARHGAP28	92.51%(5.72+1.94)	99.05%(6.70+1.38)	83.50%(4.64+2.02)	93.49%(4.59+1.28)	81.05%(4.22+1.82)	97.79%(6.32+1.69)	99.81%(8.02+1.10)	99.06%(6.39+1.21)	16.18%(1.28+1.43)	95.91%(5.35+1.28)	82.55%(4.33+1.78)	100.00%(6.55+1.14)	100.00%(7.61+1.51)	99.23%(6.47+1.30)	99.19%(6.21+1.23)	100.00%(6.84+0.82)	100.00%(8.26+1.20)	100.00%(6.27+1.22)	96.20%(5.74+1.68)	NO
ENSG00000089505	CMTM1	100.00%(6.41+0.88)	100.00%(6.69+0.80)	100.00%(6.56+0.91)	100.00%(6.74+0.59)	100.00%(7.31+0.55)	100.00%(6.05+0.90)	99.81%(6.62+0.74)	99.06%(6.50+1.09)	100.00%(7.98+0.85)	100.00%(7.12+0.59)	97.64%(4.71+1.12)	100.00%(6.95+0.79)	100.00%(6.44+0.76)	100.00%(6.76+0.81)	100.00%(7.52+0.87)	100.00%(6.17+0.76)	99.73%(5.00+0.80)	100.00%(6.66+0.85)	100.00%(5.77+0.94)	NO
ENSG00000091651	ORC6	100.00%(8.14+0.96)	100.00%(6.77+1.37)	100.00%(8.69+0.65)	100.00%(8.22+0.72)	100.00%(7.59+0.92)	100.00%(8.02+0.79)	99.81%(5.08+1.01)	100.00%(5.50+1.05)	100.00%(8.07+0.72)	100.00%(6.15+1.03)	99.53%(5.90+1.47)	100.00%(6.86+1.18)	100.00%(8.32+0.83)	100.00%(7.85+0.86)	100.00%(6.21+0.93)	100.00%(6.15+1.02)	100.00%(4.89+0.89)	99.80%(4.86+0.82)	100.00%(8.36+0.87)	NO
ENSG00000092200	RPGRIP1	60.30%(3.05+1.45)	83.08%(3.46+1.00)	15.05%(1.50+0.95)	12.26%(1.63+0.79)	61.44%(2.95+1.01)	11.47%(1.43+0.92)	70.27%(3.05+0.98)	42.25%(2.48+1.06)	63.58%(3.38+1.77)	61.60%(2.90+0.85)	64.62%(3.23+1.36)	92.83%(4.12+1.08)	45.60%(2.50+1.14)	23.37%(1.99+1.06)	54.03%(2.68+0.87)	13.41%(1.87+0.72)	71.93%(3.27+1.07)	29.15%(2.09+0.88)	29.11%(2.11+1.17)	NO
ENSG00000092345	DAZL	11.99%(0.97+1.30)	7.66%(0.82+1.12)	5.83%(0.58+0.93)	5.36%(0.95+0.90)	3.92%(0.38+0.87)	6.24%(0.76+0.96)			1.16%(0.35+0.62)		2.36%(0.27+0.64)	6.76%(0.90+1.07)	12.47%(1.20+1.15)	1.15%(0.38+0.88)	20.97%(1.36+1.27)		2.14%(0.59+0.71)	1.82%(0.31+0.64)		NO
ENSG00000092853	CLSPN	99.25%(6.87+1.63)	98.49%(6.60+1.54)	100.00%(7.81+1.34)	100.00%(7.23+0.89)	98.69%(6.46+1.30)	99.80%(7.71+1.10)	96.91%(4.89+1.19)	79.81%(3.84+1.55)	100.00%(9.37+0.88)	87.52%(4.49+1.73)	83.96%(4.53+1.90)	99.59%(6.49+1.50)	99.80%(7.52+1.00)	99.23%(7.04+1.21)	94.35%(5.34+1.33)	67.04%(3.17+1.34)	66.04%(3.20+1.46)	85.43%(3.98+1.34)	94.94%(6.12+1.74)	NO
ENSG00000093009	CDC45	100.00%(8.47+1.07)	99.62%(7.17+1.41)	100.00%(9.44+0.61)	100.00%(8.53+0.79)	98.69%(7.52+1.28)	100.00%(8.85+0.82)	97.10%(5.11+1.22)	89.67%(4.59+1.57)	100.00%(8.36+0.97)	81.87%(4.65+2.05)	99.06%(6.66+1.66)	100.00%(7.09+1.46)	100.00%(9.13+0.90)	100.00%(7.65+1.06)	98.39%(6.43+1.28)	87.15%(4.28+1.48)	95.72%(4.72+1.36)	94.33%(4.82+1.24)	99.37%(8.42+1.23)	NO
ENSG00000095627	TDRD1	3.37%(0.56+0.95)	35.26%(2.72+2.66)	8.25%(0.82+1.71)	7.28%(1.34+1.54)	3.92%(1.32+0.74)	21.13%(1.86+2.04)	7.92%(1.30+1.56)	22.07%(2.03+2.20)	8.09%(0.83+1.84)	9.75%(1.37+0.93)	7.08%(0.84+1.50)	23.57%(2.18+2.36)	8.18%(1.11+1.63)	6.90%(1.16+1.47)	44.35%(2.87+1.89)	8.94%(1.06+1.45)	86.90%(6.74+3.02)		9.49%(1.06+1.57)	YES
ENSG00000095777	MYO3A	28.09%(1.95+2.54)	41.59%(2.41+1.85)	76.21%(6.10+3.46)	8.81%(1.21+1.33)	5.23%(0.66+1.17)	47.48%(3.31+3.02)	95.37%(7.25+1.84)	90.61%(5.83+2.19)		7.41%(1.01+1.31)	11.32%(0.87+1.96)	34.63%(2.22+2.01)	50.31%(3.36+2.68)	73.18%(4.63+2.81)	92.74%(5.14+1.65)	28.49%(1.97+2.25)	11.76%(1.19+1.03)	95.14%(4.91+1.20)	13.29%(1.04+2.01)	NO
ENSG00000099338	CATSPERG	68.54%(3.51+1.49)	92.63%(4.59+1.28)	69.90%(3.24+1.17)	47.89%(2.62+1.03)	89.54%(3.80+0.99)	44.67%(2.50+1.01)	91.51%(4.00+1.19)	92.02%(4.14+1.65)	95.95%(4.38+1.01)	84.60%(3.45+0.88)	64.15%(3.09+1.23)	90.16%(4.29+1.25)	70.55%(3.29+1.34)	95.40%(4.91+1.30)	91.13%(3.80+0.99)	65.36%(3.03+1.00)	99.73%(5.04+0.64)	99.80%(5.19+0.71)	85.44%(3.98+1.42)	NO
ENSG00000099399	MAGEB2	22.10%(1.56+2.33)	4.06%(0.43+1.20)	5.34%(0.47+1.52)	6.51%(0.54+1.62)		28.97%(2.15+3.15)	2.90%(0.28+1.19)		1.73%(0.19+0.52)		27.36%(2.08+3.22)	13.11%(1.10+2.29)	41.51%(3.14+3.57)	8.05%(0.69+1.76)	3.23%(0.26+0.90)				10.13%(0.81+2.01)	YES
ENSG00000099840	IZUMO4	96.63%(5.06+1.35)	86.01%(4.16+1.40)	98.06%(5.50+1.39)	89.27%(3.79+1.01)	98.69%(6.55+1.13)	97.79%(5.04+1.30)	78.96%(3.99+1.55)	95.77%(4.77+1.28)	97.11%(4.67+0.96)	100.00%(6.81+1.03)	94.81%(5.03+1.50)	92.21%(4.83+1.39)	93.46%(4.87+1.43)	90.42%(3.98+1.07)	96.77%(5.20+1.25)	96.65%(5.08+1.28)	99.73%(6.36+1.08)	91.70%(4.24+1.21)	97.47%(5.14+1.30)	NO
ENSG00000100027	YPEL1	100.00%(7.11+1.30)	100.00%(7.82+0.77)	100.00%(7.10+1.06)	100.00%(6.65+0.80)	100.00%(8.27+0.73)	100.00%(5.82+1.13)	100.00%(7.77+0.53)	100.00%(7.85+0.68)	100.00%(9.09+0.82)	100.00%(8.96+0.58)	100.00%(7.40+0.98)	100.00%(8.02+0.85)	100.00%(6.86+1.07)	100.00%(8.30+0.77)	100.00%(7.21+0.64)	100.00%(8.06+0.72)	100.00%(8.49+0.57)	100.00%(8.19+0.54)	100.00%(8.20+0.86)	NO
ENSG00000100206	DMC1	46.82%(2.79+1.68)	73.25%(3.54+1.39)	97.09%(5.61+1.37)	61.69%(2.94+1.20)	30.07%(2.12+1.11)	84.31%(4.11+1.45)	76.06%(3.25+1.03)	38.03%(2.21+1.00)	79.77%(4.11+1.68)	14.81%(1.51+0.97)	32.08%(2.25+1.66)	64.96%(3.13+1.30)	81.60%(3.99+1.52)	67.82%(3.35+1.59)	59.68%(2.71+1.05)	55.87%(2.87+1.23)	27.01%(2.10+0.87)	58.30%(2.67+0.83)	58.23%(3.02+1.61)	NO
ENSG00000100312	ACR	4.87%(1.04+0.82)	23.06%(1.81+1.14)	4.37%(1.14+0.81)	11.11%(1.60+0.81)	9.15%(1.42+0.86)	11.47%(1.45+0.91)	71.24%(3.15+1.19)	41.31%(2.29+1.19)	38.73%(2.10+1.71)	27.10%(2.12+0.76)	44.81%(2.46+1.40)	14.34%(1.50+0.96)	18.81%(1.69+1.05)	59.77%(2.93+1.46)	10.48%(1.52+0.81)	58.10%(2.74+1.03)	22.19%(2.03+0.81)	42.51%(2.39+0.81)	27.85%(1.99+1.25)	NO
ENSG00000100526	CDKN3	99.63%(7.76+1.20)	100.00%(7.20+1.13)	100.00%(8.79+0.67)	100.00%(8.44+0.73)	100.00%(7.60+0.95)	100.00%(8.33+0.80)	99.81%(5.21+1.05)	92.02%(4.45+1.38)	99.42%(6.79+1.09)	99.22%(4.98+1.23)	99.06%(7.19+1.64)	99.80%(6.84+1.46)	100.00%(8.09+0.90)	100.00%(8.07+1.01)	98.39%(6.57+0.94)	100.00%(5.86+0.92)	96.26%(4.70+1.16)	83.81%(3.62+1.14)	99.37%(7.88+1.19)	NO
ENSG00000100565	C14orf166B					1.96%(0.84+0.78)				5.20%(0.74+0.93)	1.36%(0.71+0.64)					1.61%(0.66+0.83)					NO
ENSG00000100583	SAMD15	91.39%(4.06+1.07)	96.60%(5.48+1.42)	79.61%(3.53+1.22)	76.25%(3.14+0.74)	100.00%(4.85+0.95)	85.11%(3.64+1.10)	98.65%(5.15+0.95)	99.53%(5.63+1.00)	98.27%(4.93+0.86)	95.13%(4.38+1.04)	19.81%(1.77+1.14)	92.83%(4.31+1.21)	93.66%(4.34+1.09)	98.08%(5.50+1.15)	92.74%(4.10+1.00)	92.18%(4.09+1.16)	94.12%(4.11+0.89)	99.60%(5.59+0.85)	94.30%(5.32+1.60)	NO
ENSG00000101003	GINS1	100.00%(8.92+0.94)	100.00%(8.29+1.03)	100.00%(9.71+0.61)	100.00%(9.16+0.78)	100.00%(8.88+0.84)	100.00%(9.04+0.77)	100.00%(6.67+0.73)	100.00%(6.84+0.81)	100.00%(8.38+0.85)	100.00%(7.18+0.95)	100.00%(7.40+1.45)	100.00%(7.89+1.18)	100.00%(9.17+0.82)	100.00%(8.82+0.78)	100.00%(6.83+0.90)	100.00%(4.90+0.70)	100.00%(5.82+0.78)	99.80%(5.79+0.73)	100.00%(8.89+0.95)	NO
ENSG00000101057	MYBL2	100.00%(10.66+1.38)	99.91%(9.36+1.74)	100.00%(11.43+0.78)	100.00%(10.90+0.88)	100.00%(9.42+1.30)	100.00%(10.85+0.82)	99.81%(6.42+1.45)	98.12%(6.27+1.73)	100.00%(9.70+1.02)	92.20%(5.94+2.27)	100.00%(8.22+2.11)	100.00%(9.33+1.71)	100.00%(10.86+0.88)	100.00%(10.74+1.26)	99.19%(8.58+1.28)	89.39%(4.19+1.45)	99.47%(6.43+1.33)	97.17%(5.36+1.40)	100.00%(10.87+1.25)	NO
ENSG00000101276	SLC52A3	100.00%(8.62+1.39)	99.91%(8.52+1.26)	99.51%(8.14+1.38)	100.00%(9.09+0.88)	100.00%(6.67+1.08)	99.80%(7.67+1.40)	98.65%(5.20+1.50)	82.63%(5.00+2.40)	69.94%(4.68+2.97)	100.00%(7.43+0.94)	85.85%(4.59+1.96)	99.80%(7.29+1.36)	99.80%(7.57+1.41)	100.00%(8.17+0.81)	100.00%(8.11+1.18)	64.80%(3.20+1.28)	100.00%(8.68+1.03)	98.58%(4.82+0.97)	100.00%(7.98+1.62)	NO
ENSG00000101353	C20orf132	73.78%(3.30+1.06)	94.05%(4.22+1.05)	75.73%(3.37+1.10)	93.10%(3.75+0.80)	100.00%(5.91+0.71)	83.90%(3.53+1.00)	98.84%(4.44+0.88)	99.53%(5.67+1.02)	99.42%(5.12+1.03)	100.00%(6.37+0.52)	91.98%(4.41+1.19)	92.42%(3.82+0.89)	88.55%(3.63+0.94)	98.85%(5.17+1.03)	95.16%(4.08+0.89)	100.00%(6.69+0.81)	100.00%(5.03+0.64)	100.00%(5.69+0.67)	94.30%(4.53+1.14)	NO
ENSG00000101435	CST9L		18.05%(1.13+1.75)				1.01%(0.21+0.52)		1.41%(0.12+0.53)						2.30%(0.26+0.64)						NO
ENSG00000101448	SPINLW1	4.87%(0.55+0.99)	7.09%(0.78+1.05)	5.34%(0.65+1.00)	2.30%(0.40+0.96)	1.31%(0.26+0.56)	1.01%(0.23+0.56)	1.54%(0.35+0.69)	1.41%(0.47+0.78)				18.85%(1.38+1.47)	8.18%(0.72+1.12)	60.15%(3.04+1.59)				10.93%(1.03+1.32)	49.37%(2.78+2.09)	YES
ENSG00000101883	RHOXF1	10.86%(1.11+1.13)	5.95%(0.94+0.93)	22.82%(1.47+1.41)	1.15%(0.58+0.67)	26.14%(1.73+1.15)	7.44%(0.76+1.16)	32.05%(1.94+1.30)	33.33%(1.88+1.69)	24.86%(1.64+1.30)	26.71%(1.74+1.26)	8.49%(0.96+1.05)	9.84%(1.01+1.24)	9.61%(0.91+1.08)	23.37%(1.86+1.68)	6.45%(1.08+0.92)	31.84%(2.00+1.35)	5.88%(0.94+0.90)	30.16%(1.80+1.28)	27.85%(1.98+1.76)	NO
ENSG00000101890	GUCY2F									4.05%(0.70+0.88)				1.02%(0.25+0.49)						1.27%(0.34+0.61)	NO
ENSG00000102021	LUZP4	1.50%(0.20+0.80)		1.94%(0.18+0.54)			1.61%(0.26+0.69)					8.02%(0.64+1.59)		1.64%(0.24+0.73)	1.15%(0.19+0.70)						YES
ENSG00000102048	ASB9	93.26%(4.51+1.34)	97.54%(4.85+1.24)	89.81%(4.65+1.66)	100.00%(6.90+1.36)	96.73%(4.45+1.15)	95.57%(4.59+1.34)	100.00%(6.57+0.79)	100.00%(6.15+1.04)	75.72%(4.30+2.18)	67.25%(3.01+0.91)	100.00%(7.27+1.39)	99.59%(6.66+1.29)	99.18%(5.61+1.27)	98.47%(5.42+1.42)	100.00%(6.45+1.47)	90.50%(4.02+1.16)	96.79%(4.66+1.36)	100.00%(5.93+0.73)	97.47%(5.36+1.31)	NO
ENSG00000102387	TAF7L	37.45%(2.28+1.70)	22.12%(1.88+1.18)	69.42%(4.91+3.05)	13.79%(1.38+1.00)	54.90%(2.71+0.98)	26.36%(2.20+2.13)	11.00%(1.43+1.26)	12.21%(1.24+1.12)	12.72%(1.28+1.00)	19.88%(1.83+0.94)	24.53%(1.69+1.28)	22.13%(1.78+1.72)	31.08%(2.08+1.44)	22.61%(1.81+1.60)	5.65%(1.49+0.73)	20.11%(1.72+1.15)	22.19%(1.84+0.99)	2.83%(0.67+0.77)	46.84%(2.74+1.81)	YES
ENSG00000102924	CBLN1	23.22%(1.42+1.61)	52.36%(2.77+1.76)	55.83%(2.90+2.14)	69.35%(3.50+1.94)	50.33%(2.94+2.13)	28.77%(1.82+1.61)	56.18%(3.08+1.96)	7.98%(0.99+1.05)	1.73%(0.43+0.68)	93.18%(6.47+1.87)	81.60%(4.83+2.10)	24.80%(1.69+1.65)	17.18%(1.43+1.45)	45.59%(2.53+1.22)	85.48%(4.21+1.83)	99.44%(7.76+2.28)	50.00%(2.55+1.31)	96.36%(6.91+2.47)	53.80%(2.99+1.84)	NO
ENSG00000103023	PRSS54	4.87%(0.35+0.96)		1.46%(0.18+0.62)		18.30%(1.37+1.36)	1.41%(0.16+0.60)				34.89%(2.06+1.18)	1.42%(0.14+0.52)					1.12%(0.23+0.53)		1.42%(0.10+0.54)	5.70%(0.30+0.94)	YES
ENSG00000103546	SLC6A2	53.93%(3.33+2.69)	18.90%(1.49+1.90)	53.88%(3.15+2.56)	4.60%(0.46+1.07)	5.88%(0.75+1.05)	83.30%(5.42+2.52)	4.44%(0.52+1.23)	2.35%(0.41+1.03)	2.31%(0.24+0.87)	3.12%(0.64+0.78)	32.08%(2.47+3.31)	9.02%(0.79+1.45)	65.03%(3.65+2.33)	7.28%(0.76+1.17)	9.68%(0.95+1.18)	97.21%(10.86+2.53)	11.23%(1.37+0.93)	1.42%(0.37+0.78)	38.61%(2.43+2.57)	NO
ENSG00000104147	OIP5	100.00%(6.72+1.07)	99.91%(6.14+1.07)	100.00%(8.02+0.65)	100.00%(7.20+0.77)	100.00%(6.53+1.01)	100.00%(7.02+0.89)	96.72%(4.37+0.95)	89.20%(3.73+1.18)	100.00%(6.88+0.79)	93.18%(4.26+1.28)	97.64%(5.77+1.53)	99.18%(5.60+1.35)	100.00%(7.29+0.86)	100.00%(6.76+0.84)	95.16%(5.05+1.16)	58.66%(2.79+0.95)	90.37%(3.82+1.04)	67.00%(2.93+0.83)	99.37%(7.17+1.20)	YES
ENSG00000104755	ADAM2	8.99%(0.60+1.45)	4.73%(0.38+1.23)		1.92%(0.11+0.49)			2.32%(0.17+0.81)					6.35%(0.43+1.10)	2.04%(0.18+0.73)	1.92%(0.12+0.51)	1.61%(0.09+0.48)		56.95%(3.30+2.40)		8.23%(0.72+1.45)	YES
ENSG00000104804	TULP2					16.99%(1.36+1.08)	2.62%(0.62+0.72)			23.70%(1.80+1.25)	5.26%(0.87+0.83)	4.25%(0.51+0.82)	6.56%(0.94+0.90)	4.29%(0.77+0.79)	5.75%(0.76+0.84)					3.80%(0.55+0.80)	YES
ENSG00000104818	CGB2	18.73%(1.68+1.35)		29.13%(1.67+1.29)			15.49%(1.53+1.19)		1.41%(0.16+0.53)				5.94%(0.73+1.02)	19.43%(1.60+1.35)	22.99%(1.42+1.77)	24.19%(1.59+1.64)	1.68%(0.28+0.64)			18.35%(1.39+1.76)	NO
ENSG00000104901	DKKL1	19.48%(1.32+1.49)	44.61%(2.44+1.51)	35.92%(2.18+1.33)	1.53%(0.71+0.71)	49.67%(2.41+1.36)	20.72%(1.59+1.27)	5.21%(0.84+0.87)	26.76%(1.80+1.21)		13.84%(1.30+1.11)	29.25%(1.91+1.56)	43.85%(2.42+1.41)	48.47%(2.58+1.43)	80.46%(3.69+1.27)	7.26%(1.32+0.89)		12.30%(1.54+0.95)	2.63%(0.85+0.79)	76.58%(3.69+1.35)	YES
ENSG00000104941	RSPH6A	1.87%(0.38+0.65)					6.84%(0.60+1.06)	2.70%(0.42+0.81)	5.16%(0.91+1.00)	50.29%(2.51+0.84)	1.17%(0.39+0.53)		3.07%(0.39+0.89)	1.43%(0.37+0.66)	48.28%(2.73+1.58)				93.93%(5.55+1.65)	8.86%(0.99+1.31)	NO
ENSG00000105011	ASF1B	100.00%(9.51+0.90)	100.00%(8.86+1.02)	100.00%(10.73+0.70)	100.00%(9.85+0.60)	100.00%(8.67+0.98)	100.00%(9.50+0.87)	100.00%(7.04+0.92)	100.00%(6.72+1.25)	100.00%(8.86+0.80)	98.83%(5.89+1.59)	100.00%(7.53+1.48)	100.00%(8.40+1.07)	100.00%(9.48+0.82)	100.00%(10.08+1.05)	100.00%(7.87+0.99)	100.00%(5.71+1.05)	100.00%(6.27+1.04)	100.00%(7.05+0.99)	100.00%(9.87+0.96)	NO
ENSG00000105143	SLC1A6	58.43%(5.23+4.42)	13.71%(1.18+2.06)	19.42%(1.55+2.70)		50.98%(3.13+2.37)	23.14%(1.56+2.10)	5.79%(0.78+1.64)	32.86%(2.38+3.03)	2.89%(0.45+1.13)	92.79%(6.73+1.98)	1.42%(0.21+0.79)	6.76%(0.69+1.30)	52.56%(3.61+3.19)	8.81%(0.95+1.59)	2.42%(0.42+0.73)	13.41%(1.23+2.77)	8.02%(1.00+1.04)		12.66%(1.24+2.05)	NO
ENSG00000105146	AURKC	86.89%(3.93+1.28)	79.77%(3.45+1.13)	75.24%(3.42+1.12)	33.72%(2.23+0.96)	96.73%(4.51+1.01)	88.73%(3.60+0.93)	86.29%(3.47+0.84)	62.91%(2.97+0.94)	32.95%(2.18+0.92)	87.91%(3.75+1.10)	83.49%(3.59+1.15)	70.70%(3.12+1.04)	80.98%(3.47+0.99)	60.15%(2.93+1.32)	91.13%(3.70+0.87)	96.65%(4.28+1.29)	78.07%(3.21+0.85)	93.72%(4.09+1.14)	77.22%(3.31+1.05)	NO
ENSG00000105198	LGALS13																		8.91%(0.62+1.47)		NO
ENSG00000105428	ZNRF4								1.41%(0.13+0.56)												NO
ENSG00000105467	SYNGR4	16.85%(1.55+1.18)	22.87%(1.82+1.22)	41.26%(2.38+1.19)	25.29%(1.93+1.53)	18.30%(1.67+1.12)	17.71%(1.67+1.40)	6.56%(1.09+0.93)	9.86%(1.21+0.98)	2.31%(0.78+0.78)	12.28%(1.22+1.15)	23.58%(1.75+1.32)	26.64%(1.93+1.52)	11.66%(1.32+1.17)	42.53%(2.43+1.41)	48.39%(2.83+1.78)	10.61%(0.94+1.31)	4.01%(0.85+0.87)	5.26%(1.12+0.76)	27.22%(1.83+1.47)	NO
ENSG00000105549	THEG	14.61%(0.97+1.51)	21.46%(1.46+1.59)	18.45%(1.29+1.67)	2.68%(0.36+0.72)		29.38%(1.90+1.54)	2.12%(0.30+0.72)	3.29%(0.35+0.83)		1.36%(0.34+0.59)		18.44%(1.24+1.64)	24.74%(1.62+1.73)	3.83%(0.41+0.94)	1.61%(0.27+0.64)		43.32%(2.52+1.20)	6.28%(0.59+1.06)	3.16%(0.33+0.68)	YES
ENSG00000105672	ETV2	98.13%(4.60+1.15)	82.04%(3.45+1.00)	97.09%(4.43+0.95)	97.32%(4.06+0.73)	94.77%(3.91+0.93)	88.73%(3.71+0.96)	71.62%(3.12+1.02)	84.04%(3.45+1.05)	14.45%(1.52+1.03)	38.21%(2.20+1.20)	98.11%(4.90+1.10)	71.11%(3.10+1.06)	88.96%(3.77+0.97)	98.85%(4.83+0.92)	90.32%(3.75+1.00)	97.21%(5.31+1.05)	99.20%(4.64+0.91)	75.10%(3.21+0.93)	98.10%(4.64+1.13)	NO
ENSG00000105679	GAPDHS	11.24%(1.58+0.84)	4.16%(1.14+0.77)	1.46%(1.08+0.70)	9.20%(1.59+0.80)	4.58%(1.37+0.77)	4.02%(1.04+0.81)	2.12%(0.95+0.83)	4.69%(1.31+0.77)	42.77%(2.42+1.04)	5.26%(1.59+0.66)	2.36%(0.71+0.73)	8.40%(1.34+0.84)	17.59%(1.69+1.00)	36.40%(2.31+0.94)	4.84%(1.33+0.76)	5.59%(1.59+0.74)	4.01%(1.20+0.78)	9.51%(1.69+0.93)	5.70%(1.32+0.90)	NO
ENSG00000105982	RNF32	96.63%(4.41+0.97)	99.72%(5.29+0.88)	100.00%(5.75+1.12)	100.00%(6.24+0.84)	96.73%(4.40+1.00)	98.79%(4.60+0.99)	100.00%(5.73+0.78)	100.00%(6.01+0.92)	100.00%(5.90+0.73)	100.00%(5.35+1.06)	100.00%(5.14+0.85)	99.80%(5.66+0.88)	100.00%(5.60+0.90)	100.00%(6.02+0.82)	100.00%(5.57+0.71)	100.00%(5.23+0.69)	100.00%(5.71+0.58)	100.00%(4.89+0.58)	96.20%(4.97+1.35)	NO
ENSG00000106013	ANKRD7	8.61%(0.82+1.17)	7.47%(0.89+1.06)	3.88%(0.52+0.99)		52.29%(2.59+1.44)	6.04%(0.71+0.94)	39.96%(2.32+1.21)	78.87%(3.40+1.29)	9.25%(0.72+1.10)	29.24%(2.08+1.02)	6.60%(0.46+0.99)	23.16%(1.55+1.30)	27.81%(1.85+1.39)	53.26%(2.57+1.33)	8.87%(1.02+1.09)	77.09%(3.38+1.14)	1.60%(0.64+0.72)	35.02%(2.25+1.00)	27.22%(1.46+1.62)	NO
ENSG00000106304	SPAM1	1.12%(0.15+0.50)																			NO
ENSG00000106328	FSCN3	2.25%(0.97+0.68)	1.13%(0.96+0.65)	2.43%(1.04+0.65)	1.53%(1.06+0.66)	25.49%(2.04+0.69)	6.84%(1.42+0.77)	5.41%(1.32+0.74)	2.82%(1.07+0.73)	68.79%(2.91+0.88)	1.56%(1.32+0.62)	1.89%(0.99+0.72)	1.23%(0.95+0.76)	2.04%(1.20+0.70)	84.67%(3.29+0.76)	2.42%(1.13+0.66)	8.38%(1.61+0.75)	1.34%(1.09+0.62)		2.53%(1.12+0.73)	NO
ENSG00000106336	FBXO24	80.15%(3.31+0.90)	82.89%(3.38+0.90)	81.55%(3.45+0.91)	51.72%(2.61+0.72)	86.27%(3.58+1.05)	57.95%(2.75+0.98)	42.86%(2.49+0.81)	82.63%(3.63+1.11)	88.44%(3.56+0.87)	93.96%(3.72+0.76)	92.45%(4.04+0.93)	78.07%(3.37+1.00)	67.69%(2.98+0.94)	85.44%(3.49+0.89)	90.32%(3.55+0.80)	63.13%(2.73+0.78)	98.93%(4.34+0.73)	70.04%(3.00+0.76)	90.51%(3.99+1.05)	NO
ENSG00000106410	NOBOX	2.25%(0.17+0.71)		1.94%(0.13+0.72)			11.27%(0.77+1.95)							6.75%(0.47+1.56)	2.68%(0.19+0.67)						NO
ENSG00000106638	TBL2	100.00%(10.06+0.47)	100.00%(10.19+0.47)	100.00%(9.57+0.55)	100.00%(10.49+0.40)	100.00%(10.21+0.45)	100.00%(9.93+0.48)	100.00%(9.92+0.43)	100.00%(9.79+0.42)	100.00%(8.63+0.43)	100.00%(9.26+0.35)	100.00%(9.93+0.54)	100.00%(10.29+0.51)	100.00%(10.20+0.54)	100.00%(10.29+0.47)	100.00%(10.01+0.40)	100.00%(9.68+0.37)	100.00%(10.63+0.34)	100.00%(9.97+0.31)	100.00%(10.17+0.44)	NO
ENSG00000106648	GALNTL5					13.73%(0.98+1.29)					27.29%(1.66+1.57)										NO
ENSG00000108106	UBE2S	100.00%(9.95+0.93)	100.00%(8.55+1.10)	100.00%(10.17+0.92)	100.00%(9.51+0.72)	100.00%(9.04+0.89)	100.00%(9.18+0.90)	99.61%(6.97+0.95)	100.00%(7.41+0.83)	100.00%(8.03+0.73)	100.00%(8.06+0.80)	100.00%(8.54+1.12)	100.00%(8.35+1.12)	100.00%(9.87+0.79)	100.00%(9.58+0.91)	100.00%(8.22+0.94)	100.00%(9.26+0.63)	100.00%(8.12+0.77)	100.00%(7.16+0.69)	100.00%(9.93+1.07)	NO
ENSG00000109265	KIAA1211	99.25%(6.26+1.76)	99.62%(7.08+1.52)	92.23%(4.90+1.78)	100.00%(8.13+1.16)	100.00%(8.92+0.99)	93.16%(4.72+1.55)	95.75%(5.00+1.48)	92.96%(5.13+1.81)	97.11%(7.53+2.16)	100.00%(10.00+0.75)	79.25%(4.51+2.11)	99.59%(6.95+1.27)	99.59%(6.51+1.47)	100.00%(8.30+1.19)	100.00%(9.12+1.14)	100.00%(8.93+1.01)	99.47%(6.08+1.13)	93.12%(4.21+1.26)	100.00%(7.10+1.38)	NO
ENSG00000109832	DDX25	4.49%(0.55+1.01)	7.75%(1.02+1.28)	15.53%(1.20+1.76)		94.12%(6.40+1.93)	11.27%(0.88+1.51)	21.43%(1.58+1.55)	28.64%(1.80+1.55)	2.89%(0.35+0.81)	99.22%(8.08+1.34)	14.15%(1.30+1.43)	10.04%(0.97+1.47)	22.09%(1.51+1.85)	48.28%(3.04+2.53)	50.00%(2.65+1.87)	99.44%(7.94+0.98)	4.55%(0.94+0.90)	79.55%(3.85+1.55)	23.42%(1.75+2.38)	NO
ENSG00000109881	CCDC34	100.00%(8.45+0.73)	100.00%(8.36+0.80)	99.51%(8.96+1.01)	100.00%(8.92+0.57)	100.00%(8.42+0.62)	100.00%(8.11+0.87)	100.00%(7.60+0.70)	100.00%(7.53+0.72)	99.42%(7.22+1.03)	100.00%(7.47+0.67)	100.00%(8.08+1.00)	100.00%(7.80+0.92)	100.00%(8.61+0.75)	100.00%(8.81+0.73)	100.00%(7.55+0.52)	100.00%(7.65+0.72)	100.00%(7.84+0.50)	100.00%(7.59+0.58)	100.00%(8.62+0.90)	NO
ENSG00000111254	AKAP3	79.03%(3.68+1.31)	91.49%(4.23+1.26)	79.61%(3.59+1.21)	80.84%(3.75+1.30)	99.35%(5.55+0.94)	86.52%(3.87+1.20)	94.40%(4.16+0.92)	96.24%(5.50+1.32)	61.27%(2.92+1.20)	100.00%(6.44+0.77)	66.04%(3.23+1.39)	86.07%(4.05+1.31)	90.18%(4.05+1.20)	98.08%(5.93+1.49)	93.55%(4.24+1.14)	83.24%(3.87+1.32)	98.93%(4.99+0.97)	96.36%(4.68+1.12)	87.97%(4.61+1.68)	YES
ENSG00000111305	GSG1	2.25%(0.45+0.88)		1.46%(0.32+0.56)		22.22%(1.61+1.29)		27.03%(1.74+2.04)	56.81%(3.51+2.60)	18.50%(1.68+1.20)	6.04%(0.91+0.94)		1.84%(0.48+0.73)	1.23%(0.33+0.71)		16.13%(1.34+1.50)	3.91%(0.33+1.10)				NO
ENSG00000111644	ACRBP	93.26%(4.69+1.38)	98.58%(4.67+0.92)	91.26%(4.18+1.14)	98.47%(4.96+1.15)	98.69%(4.74+0.86)	84.31%(3.64+1.06)	99.23%(5.88+0.97)	100.00%(6.56+1.37)	100.00%(7.65+0.89)	98.05%(4.31+0.85)	85.85%(4.21+1.38)	98.57%(4.95+1.05)	96.52%(4.77+1.08)	100.00%(6.11+1.07)	99.19%(5.35+0.90)	79.89%(3.29+0.86)	99.73%(4.56+0.77)	100.00%(6.90+0.99)	97.47%(5.17+1.33)	YES
ENSG00000111837	MAK	46.44%(2.72+1.26)	80.43%(4.06+1.62)	60.19%(3.43+1.97)	22.22%(2.12+0.96)	82.35%(3.94+1.47)	39.64%(2.43+1.21)	39.77%(2.35+0.87)	64.32%(3.15+1.34)	99.42%(5.82+0.83)	36.84%(2.56+1.36)	16.98%(1.64+1.00)	91.19%(4.31+1.40)	71.17%(3.34+1.29)	98.47%(5.02+1.38)	76.61%(3.28+0.99)	16.76%(1.96+0.76)	93.85%(4.47+1.31)	47.57%(2.62+0.88)	88.61%(4.78+1.90)	NO
ENSG00000112038	OPRM1										7.99%(0.72+1.07)		1.43%(0.21+0.51)		4.21%(0.40+0.92)	1.61%(0.51+0.78)	64.25%(4.39+3.14)			1.90%(0.28+0.62)	NO
ENSG00000112053	SLC26A8	7.87%(1.22+0.96)	31.10%(2.05+1.23)	8.25%(1.13+1.07)	16.86%(1.72+0.88)	24.18%(1.88+1.16)	1.41%(0.75+0.68)	4.05%(1.19+0.78)	4.23%(0.93+0.81)	98.84%(6.39+1.53)	44.25%(2.66+1.47)	16.04%(1.52+1.10)	19.06%(1.78+1.04)	5.32%(1.01+0.84)	13.03%(1.54+0.95)	11.29%(1.60+0.77)	5.59%(1.16+0.92)		71.46%(3.84+1.79)	17.09%(1.55+1.09)	NO
ENSG00000112238	PRDM13	14.98%(1.12+1.56)	9.26%(0.61+1.44)	48.54%(2.81+2.36)	33.33%(1.81+1.87)	35.95%(2.21+2.27)	39.03%(2.20+2.04)		3.76%(0.25+0.76)		5.85%(0.60+1.22)	2.83%(0.26+0.91)	15.37%(1.01+1.58)	56.24%(3.25+2.17)	6.51%(0.65+1.05)	1.61%(0.14+0.51)		1.34%(0.24+0.54)		17.09%(1.19+1.53)	NO
ENSG00000112273	HDGFL1	4.49%(0.52+0.87)					3.82%(0.44+0.85)					6.13%(0.45+1.27)		2.45%(0.27+0.75)							NO
ENSG00000112742	TTK	100.00%(8.46+1.10)	100.00%(7.81+1.36)	100.00%(9.16+0.65)	100.00%(8.73+0.62)	99.35%(7.52+1.21)	100.00%(8.76+0.78)	98.84%(5.20+1.13)	91.55%(4.33+1.54)	100.00%(8.09+1.09)	85.96%(4.71+1.93)	97.64%(6.33+1.88)	100.00%(7.08+1.53)	100.00%(8.95+0.87)	100.00%(8.98+0.94)	97.58%(6.29+1.21)	88.83%(4.18+1.31)	99.47%(5.74+1.21)	97.77%(4.37+0.92)	100.00%(8.68+1.13)	YES
ENSG00000113525	IL5			1.46%(0.34+0.57)	2.30%(0.39+0.60)					12.72%(1.28+1.11)											NO
ENSG00000114349	GNAT1	11.61%(1.01+1.17)	1.42%(0.48+0.64)	4.37%(0.87+0.88)		5.88%(1.02+0.95)	1.21%(0.52+0.70)	1.16%(0.36+0.59)	1.41%(0.22+0.51)	1.16%(0.22+0.64)	7.21%(1.18+0.99)	29.72%(2.04+1.20)	2.25%(0.30+0.72)	3.48%(0.67+0.88)	6.51%(1.06+0.95)					3.16%(0.71+0.86)	NO
ENSG00000114487	MORC1	3.37%(0.23+0.85)	1.13%(0.17+0.62)			18.30%(1.46+1.25)	1.61%(0.17+0.72)			19.65%(1.30+1.58)	33.33%(2.08+1.28)	2.83%(0.35+0.93)	1.02%(0.19+0.69)	7.98%(0.68+1.72)	3.45%(0.53+0.91)		22.91%(1.41+1.48)	1.34%(0.43+0.75)			YES
ENSG00000114547	ROPN1B	34.08%(2.03+1.58)	50.66%(3.26+2.74)	50.97%(2.82+2.00)	4.21%(0.70+0.84)	47.06%(2.49+1.51)	20.12%(1.49+1.45)	1.35%(0.39+0.62)	2.35%(0.89+0.81)	11.56%(1.16+1.07)	31.77%(2.11+1.18)	44.81%(2.47+2.01)	44.06%(2.50+1.57)	36.20%(2.16+1.63)	11.49%(1.16+1.14)	20.97%(1.58+1.19)	67.04%(3.21+1.43)	93.85%(4.81+1.45)	27.94%(1.97+1.24)	37.34%(2.12+1.82)	NO
ENSG00000114656	KIAA1257	71.16%(3.58+1.67)	92.25%(5.12+1.64)	70.87%(4.12+2.07)	98.85%(6.24+1.19)	68.63%(3.42+1.50)	72.03%(3.60+1.60)	40.73%(2.38+0.85)	68.08%(3.03+1.17)	65.90%(3.83+2.30)	41.91%(2.55+1.27)	24.06%(1.91+1.43)	90.37%(4.40+1.34)	83.03%(4.03+1.59)	91.57%(4.52+1.34)	90.32%(4.02+1.25)	51.96%(2.64+0.99)	98.40%(4.77+0.96)	73.68%(3.30+1.00)	93.04%(4.57+1.45)	NO
ENSG00000115194	SLC30A3	44.19%(2.60+1.94)	22.97%(1.87+1.31)	56.80%(3.13+1.87)	11.88%(1.42+1.12)	83.01%(4.65+1.94)	55.53%(3.05+1.71)	28.57%(1.96+1.41)	12.68%(1.17+1.53)	13.29%(1.32+1.23)	78.75%(5.23+2.79)	45.28%(2.79+2.26)	43.65%(2.75+1.72)	69.33%(3.89+2.13)	29.89%(2.09+2.03)	9.68%(1.56+0.80)	52.51%(3.35+2.53)	34.22%(2.27+1.12)	77.13%(4.77+2.64)	31.65%(2.30+1.99)	NO
ENSG00000115257	PCSK4	93.63%(5.09+1.51)	94.80%(5.67+1.69)	97.09%(5.07+1.35)	97.32%(5.09+1.21)	100.00%(5.78+1.06)	90.54%(4.24+1.45)	99.23%(5.74+1.08)	100.00%(7.67+1.02)	95.95%(5.50+1.55)	99.81%(6.21+0.94)	99.06%(6.16+1.18)	98.77%(5.60+1.33)	95.91%(4.79+1.37)	99.23%(6.36+1.24)	92.74%(5.40+1.55)	99.44%(6.62+1.09)	99.73%(5.48+0.98)	98.58%(5.98+1.01)	97.47%(6.11+1.68)	NO
ENSG00000116721	PRAMEF1			1.46%(0.11+0.52)			1.01%(0.13+0.46)					5.66%(0.50+1.11)			3.45%(0.36+0.81)					2.53%(0.27+0.77)	NO
ENSG00000116726	PRAMEF12	1.87%(0.16+0.59)		2.91%(0.19+0.86)			1.61%(0.18+0.65)					1.42%(0.23+0.70)		1.02%(0.12+0.53)	1.15%(0.13+0.54)			1.34%(0.15+0.51)		5.06%(0.33+0.98)	NO
ENSG00000117148	ACTL8	30.34%(1.95+2.30)	42.16%(2.75+2.82)	34.95%(2.41+2.81)	64.37%(3.51+2.18)	5.23%(0.80+0.90)	31.79%(2.14+2.23)	7.72%(0.54+1.27)	7.04%(0.49+1.05)	5.78%(0.69+1.04)	3.90%(0.88+0.83)	27.83%(1.89+2.64)	15.98%(1.14+1.90)	35.99%(2.34+2.25)	56.32%(3.56+2.64)	7.26%(0.74+1.32)	16.76%(1.57+2.59)	3.48%(0.56+0.82)		56.96%(3.63+2.75)	YES
ENSG00000117155	SSX2IP	100.00%(8.71+0.81)	100.00%(9.34+0.68)	100.00%(9.66+0.68)	100.00%(9.43+0.52)	100.00%(9.44+0.66)	100.00%(9.01+0.69)	100.00%(9.00+0.78)	100.00%(9.27+0.74)	100.00%(9.17+0.79)	100.00%(8.72+0.99)	100.00%(8.94+1.18)	100.00%(8.43+0.83)	100.00%(9.24+0.67)	100.00%(9.38+0.62)	100.00%(8.70+0.75)	100.00%(8.90+0.78)	100.00%(8.80+0.45)	100.00%(8.56+0.45)	100.00%(9.18+0.63)	NO
ENSG00000117650	NEK2	100.00%(8.54+1.14)	100.00%(8.69+1.23)	100.00%(9.59+0.65)	100.00%(9.19+0.60)	100.00%(7.56+1.09)	100.00%(8.62+0.82)	99.23%(5.23+1.18)	90.61%(4.50+1.67)	100.00%(7.16+1.05)	88.89%(4.76+1.80)	99.06%(7.19+1.74)	100.00%(7.82+1.42)	100.00%(8.93+0.84)	100.00%(8.78+0.95)	97.58%(7.13+1.37)	85.47%(4.12+1.36)	95.72%(4.83+1.39)	87.85%(3.91+1.19)	99.37%(8.99+1.20)	NO
ENSG00000118156	ZNF541	56.55%(3.21+1.92)	89.51%(4.47+1.51)	82.52%(6.34+2.81)	42.91%(2.60+1.75)	47.06%(2.77+1.49)	37.42%(2.95+2.61)	93.82%(4.86+1.64)	87.79%(5.57+2.24)	23.70%(1.70+1.47)	22.03%(1.87+0.99)	69.81%(3.80+1.97)	67.62%(3.29+1.49)	36.20%(2.38+1.51)	81.61%(4.49+1.85)	55.65%(2.77+1.16)	73.74%(3.21+1.04)	67.11%(3.11+1.14)	74.09%(3.20+1.03)	76.58%(3.63+1.77)	NO
ENSG00000118245	TNP1											3.30%(0.33+1.23)								1.27%(0.08+0.39)	NO
ENSG00000118307	CASC1	38.20%(2.22+1.22)	89.22%(4.96+1.70)	42.72%(2.80+2.02)	5.36%(1.10+0.82)	95.42%(5.04+1.49)	18.11%(1.60+1.20)	96.91%(5.70+1.17)	98.59%(6.35+1.20)	82.08%(3.29+0.88)	97.86%(4.81+1.12)	10.85%(1.17+1.02)	81.56%(4.15+1.77)	52.97%(2.88+1.56)	96.17%(5.79+1.75)	83.87%(3.89+1.28)	93.30%(4.07+0.94)	97.59%(4.49+0.92)	100.00%(5.98+0.80)	93.04%(5.72+2.02)	NO
ENSG00000118434	SPACA1							1.74%(0.18+0.68)	2.82%(0.22+0.75)			3.30%(0.39+0.76)									NO
ENSG00000118491	ZC2HC1B	1.12%(0.25+0.60)										1.42%(0.26+0.65)					1.12%(0.45+0.58)			4.43%(0.45+0.79)	NO
ENSG00000118492	ADGB		5.58%(0.71+1.07)	2.43%(0.37+0.88)	19.54%(1.35+1.27)	5.88%(0.49+1.09)	1.81%(0.37+0.74)		2.82%(0.49+0.84)	14.45%(1.27+1.10)	3.51%(0.45+1.00)		27.46%(1.84+1.93)	11.66%(0.98+1.45)	14.18%(1.03+1.49)	1.61%(0.32+0.55)	1.68%(0.39+0.66)	4.55%(0.56+0.95)		35.44%(2.15+2.62)	NO
ENSG00000119703	ZC2HC1C	98.88%(5.35+0.97)	99.81%(5.71+0.78)	99.51%(5.33+1.03)	100.00%(6.00+0.60)	99.35%(5.60+1.12)	98.99%(4.61+0.93)	100.00%(6.75+0.77)	100.00%(7.29+0.59)	100.00%(4.85+0.79)	99.03%(5.11+1.01)	99.53%(6.21+0.90)	100.00%(6.03+0.87)	96.73%(5.07+1.06)	100.00%(6.29+0.79)	100.00%(6.29+0.61)	100.00%(6.37+0.67)	99.73%(5.28+0.74)	100.00%(7.69+0.55)	100.00%(6.65+1.02)	NO
ENSG00000120051	CCDC147	30.34%(2.10+1.07)	58.79%(2.88+1.22)	56.31%(2.83+1.35)	6.51%(1.32+0.78)	39.22%(2.49+1.42)	67.40%(3.27+1.33)	85.52%(3.64+1.03)	51.17%(2.68+1.18)	64.74%(2.93+1.20)	75.44%(3.26+1.04)	4.25%(1.18+0.79)	59.43%(3.18+1.68)	52.35%(2.83+1.40)	44.83%(2.55+1.43)	50.00%(2.49+0.77)	68.16%(3.30+1.48)	70.86%(2.98+0.81)	91.30%(3.66+0.83)	59.49%(3.40+1.95)	NO
ENSG00000120160	C9orf11			1.46%(0.77+0.66)		1.31%(0.67+0.72)	1.41%(0.62+0.66)			2.89%(0.74+0.84)						1.61%(0.68+0.68)				1.90%(0.67+0.73)	NO
ENSG00000120210	INSL6	3.75%(0.31+1.10)	3.78%(0.24+0.85)	3.40%(0.34+1.14)			2.01%(0.18+0.78)		1.41%(0.17+0.59)	47.98%(2.45+1.17)		6.13%(0.41+1.22)	3.28%(0.28+1.02)	2.04%(0.17+0.71)	4.98%(0.40+1.41)	2.42%(0.26+0.68)		1.87%(0.22+0.74)		5.06%(0.34+1.15)	NO
ENSG00000120329	SLC25A2	6.37%(1.19+0.85)				1.96%(0.87+0.74)		5.79%(0.93+0.89)	1.41%(0.49+0.66)	32.37%(2.11+1.00)			2.46%(0.88+0.75)	1.64%(0.83+0.73)		2.42%(0.86+0.71)	1.12%(1.07+0.68)	2.94%(1.08+0.75)		3.16%(1.05+0.82)	NO
ENSG00000120440	TTLL2	2.62%(0.40+0.70)	11.72%(1.12+1.18)	8.74%(0.71+1.18)	79.69%(3.59+1.27)	28.10%(1.93+1.14)	3.42%(0.54+0.79)	20.46%(1.57+1.46)	60.56%(3.12+1.99)	16.18%(1.20+1.32)	60.82%(2.79+1.11)	64.15%(3.29+1.92)	38.52%(2.19+1.47)	14.72%(1.28+1.17)	37.55%(2.22+1.58)	47.58%(2.36+1.01)	13.97%(0.90+1.25)	42.78%(2.33+1.20)		41.14%(2.15+1.61)	NO
ENSG00000120498	TEX11	16.85%(1.42+1.17)	16.64%(1.51+1.10)	3.40%(0.77+0.92)	19.16%(1.64+1.11)		19.72%(1.64+1.19)	76.83%(5.07+2.71)	55.87%(3.17+2.55)			32.55%(2.20+2.51)	13.11%(1.35+1.19)	21.27%(1.69+1.41)	22.99%(1.67+1.34)	74.19%(3.92+1.85)	2.23%(0.38+0.71)	1.34%(0.36+0.61)		6.33%(0.92+1.07)	NO
ENSG00000120563	LYZL1		1.13%(0.25+0.56)																		NO
ENSG00000120669	SOHLH2	64.79%(3.84+2.55)	51.13%(2.78+1.61)	24.76%(1.71+1.72)	9.58%(0.92+1.53)	94.12%(5.23+1.73)	48.89%(2.98+2.28)	54.44%(2.82+1.69)	76.06%(3.84+1.61)	81.50%(4.36+1.92)	93.76%(4.87+1.43)	26.89%(1.90+2.89)	58.61%(3.32+2.38)	53.78%(3.04+2.04)	57.85%(3.23+2.11)	35.48%(2.15+1.26)	51.96%(2.83+1.54)	65.78%(3.96+2.39)	55.47%(2.77+1.54)	72.15%(3.62+1.86)	NO
ENSG00000120952	PRAMEF2			1.94%(0.09+0.52)								8.02%(0.69+1.40)								2.53%(0.21+0.72)	NO
ENSG00000121101	TEX14	37.45%(2.42+1.16)	75.24%(4.08+2.03)	28.64%(2.09+1.07)	9.58%(1.71+0.70)	70.59%(3.15+1.18)	27.97%(2.21+0.84)	30.12%(2.19+0.86)	28.17%(2.10+1.00)	40.46%(2.47+1.28)	83.24%(3.36+0.84)	41.51%(2.45+1.09)	63.73%(2.96+1.01)	50.51%(2.70+1.07)	46.36%(2.56+1.08)	33.06%(2.29+0.61)	27.93%(2.30+1.22)	94.12%(3.62+0.68)	11.13%(1.71+0.70)	37.34%(2.45+1.23)	YES
ENSG00000121152	NCAPH	100.00%(8.69+1.11)	100.00%(8.01+1.20)	100.00%(9.28+0.64)	100.00%(9.10+0.60)	100.00%(8.10+1.00)	100.00%(9.07+0.75)	99.42%(5.66+1.08)	97.18%(4.97+1.33)	100.00%(8.63+1.00)	99.22%(5.93+1.55)	100.00%(6.82+1.56)	100.00%(7.72+1.35)	100.00%(9.28+0.79)	100.00%(8.73+0.96)	99.19%(6.99+1.03)	94.97%(4.29+1.03)	98.40%(5.11+1.25)	93.52%(4.57+1.18)	100.00%(8.71+1.14)	NO
ENSG00000121211	MND1	99.63%(6.32+1.06)	97.83%(5.63+1.46)	100.00%(7.40+0.74)	100.00%(6.98+0.76)	98.69%(5.81+1.03)	100.00%(6.43+0.92)	87.64%(3.83+1.10)	61.97%(2.92+1.41)	99.42%(6.06+1.05)	77.00%(3.61+1.41)	95.28%(5.51+1.39)	98.77%(5.46+1.20)	100.00%(6.41+0.88)	100.00%(6.46+1.03)	96.77%(5.04+0.99)	88.83%(3.80+1.05)	74.60%(3.32+1.23)	89.88%(3.82+1.03)	99.37%(7.24+1.15)	NO
ENSG00000121380	BCL2L14	91.01%(5.18+1.92)	74.67%(3.86+1.90)	89.32%(4.84+1.78)	100.00%(8.69+0.78)	14.38%(1.57+1.02)	73.84%(3.94+1.82)	25.68%(1.86+1.08)	12.68%(1.15+1.17)	20.23%(1.50+1.89)	10.53%(1.43+0.90)	53.77%(3.38+2.14)	94.47%(5.29+1.55)	86.91%(4.38+1.67)	95.40%(5.37+1.41)	96.77%(6.90+1.61)	2.79%(0.79+0.74)	97.86%(5.60+1.23)	16.60%(1.39+1.21)	89.24%(4.53+1.63)	NO
ENSG00000121446	RGSL1	1.12%(0.15+0.54)		1.94%(0.29+0.66)			5.84%(0.66+0.97)					30.19%(2.13+2.73)		5.73%(0.62+0.97)							NO
ENSG00000121570	DPPA4	2.62%(0.40+0.84)	3.59%(0.72+0.82)			34.64%(2.20+1.35)	4.02%(0.69+0.98)	2.90%(0.68+0.85)	2.35%(0.63+1.18)	53.76%(4.22+3.67)	5.07%(0.82+1.02)	16.04%(1.16+1.41)	4.10%(0.90+0.92)	4.50%(0.89+1.17)	6.90%(0.84+1.69)	9.68%(1.11+1.06)	10.06%(0.98+1.07)		1.42%(0.34+0.59)	5.70%(0.72+1.29)	NO
ENSG00000121621	KIF18A	99.63%(7.26+1.18)	100.00%(7.09+1.22)	100.00%(8.18+0.67)	100.00%(7.66+0.61)	99.35%(6.86+1.01)	100.00%(7.93+0.83)	98.46%(5.42+1.06)	94.37%(4.36+1.30)	100.00%(7.84+0.86)	83.82%(4.16+1.57)	96.70%(5.52+1.68)	100.00%(6.91+1.04)	100.00%(7.98+0.81)	100.00%(7.94+0.88)	98.39%(5.84+1.25)	77.09%(3.49+1.17)	92.25%(3.99+1.02)	100.00%(6.17+0.72)	98.73%(7.63+1.27)	NO
ENSG00000121634	GJA8							1.16%(0.28+0.56)	5.16%(0.58+1.05)						37.93%(2.14+1.95)					1.27%(0.18+0.57)	NO
ENSG00000122304	PRM2																			2.53%(0.22+0.69)	YES
ENSG00000123171	CCDC70									1.73%(0.20+0.62)											NO
ENSG00000123485	HJURP	100.00%(8.77+1.02)	99.91%(7.88+1.29)	100.00%(9.17+0.66)	100.00%(9.02+0.60)	100.00%(8.08+1.04)	100.00%(8.74+0.81)	99.61%(5.78+1.26)	95.31%(4.92+1.63)	100.00%(8.53+1.05)	91.03%(5.30+1.90)	100.00%(7.15+1.67)	100.00%(7.79+1.45)	100.00%(9.09+0.80)	100.00%(9.00+0.93)	97.58%(7.21+1.29)	94.97%(4.65+1.20)	100.00%(5.84+1.27)	91.30%(4.22+1.19)	100.00%(9.06+1.00)	NO
ENSG00000123496	IL13RA2	64.79%(3.77+2.43)	34.22%(2.19+1.39)	32.52%(2.21+1.75)	55.17%(2.97+1.58)	97.39%(8.05+2.42)	60.76%(3.48+2.12)	80.89%(4.19+1.84)	7.04%(0.97+1.28)	1.73%(0.24+0.71)	61.40%(3.87+2.65)	36.79%(2.60+2.27)	64.34%(3.37+2.10)	59.10%(3.40+2.17)	33.33%(2.36+2.27)	56.45%(3.17+1.93)	97.21%(9.48+2.24)	89.84%(4.58+1.57)	51.82%(2.81+1.47)	43.04%(3.02+2.53)	YES
ENSG00000123569	H2BFWT	20.22%(1.16+1.48)		1.46%(0.17+0.52)	1.15%(0.10+0.44)		7.85%(0.80+1.07)					3.30%(0.23+0.90)	1.43%(0.17+0.55)	15.75%(1.29+1.19)	15.71%(0.93+1.32)	1.61%(0.25+0.66)				12.66%(0.74+1.31)	NO
ENSG00000123576	ESX1	8.99%(0.74+1.39)	3.50%(0.24+0.89)	2.43%(0.17+0.61)		1.96%(0.17+0.55)	1.41%(0.16+0.59)				22.22%(1.35+1.65)		1.84%(0.18+0.71)	3.48%(0.29+0.94)	3.83%(0.38+0.84)					2.53%(0.27+0.83)	NO
ENSG00000123584	MAGEA9B	57.30%(5.13+4.44)	6.71%(0.80+1.89)	7.28%(0.66+1.53)	5.75%(0.65+1.68)	1.31%(0.19+0.65)	34.00%(2.91+3.73)		3.29%(0.37+1.32)			9.91%(0.84+1.87)	15.16%(1.38+2.77)	68.10%(6.13+4.22)	19.54%(1.93+3.13)	1.61%(0.22+0.70)	3.35%(0.37+1.30)			30.38%(2.49+3.35)	YES
ENSG00000123975	CKS2	100.00%(9.66+0.89)	100.00%(9.18+0.95)	100.00%(10.26+0.64)	100.00%(10.11+0.74)	100.00%(9.09+0.96)	100.00%(9.60+0.85)	100.00%(7.51+0.98)	100.00%(7.64+0.96)	100.00%(8.65+0.68)	100.00%(7.06+1.00)	100.00%(8.68+1.02)	100.00%(8.87+1.06)	100.00%(9.61+0.89)	100.00%(9.98+0.95)	100.00%(8.18+0.92)	100.00%(8.33+1.17)	100.00%(7.77+0.76)	100.00%(8.00+0.84)	100.00%(10.17+0.79)	NO
ENSG00000123977	WDR69	9.36%(0.70+1.40)		19.90%(1.26+1.96)	1.53%(0.41+0.62)	24.84%(1.80+2.13)	10.87%(0.87+1.34)	15.83%(1.32+1.42)	76.06%(4.09+2.06)		22.81%(1.63+1.77)		73.16%(4.13+2.16)	31.70%(2.12+1.97)	46.36%(2.74+2.40)	16.13%(1.51+1.67)			25.10%(1.69+1.48)	2.53%(0.42+0.78)	NO
ENSG00000124092	CTCFL	95.13%(4.02+1.05)	93.38%(3.57+0.75)	96.12%(5.95+3.06)	100.00%(4.52+0.55)	18.95%(1.86+0.84)	97.79%(4.43+1.43)	88.03%(3.20+0.65)	77.46%(3.02+0.71)	93.64%(3.88+0.75)	96.49%(3.74+0.58)	88.68%(3.52+0.94)	91.80%(3.67+1.11)	98.36%(4.78+2.19)	96.93%(7.94+2.78)	100.00%(3.87+0.66)	77.09%(3.04+0.69)	90.11%(3.32+0.62)	95.14%(3.56+0.56)	95.57%(5.21+2.53)	YES
ENSG00000124116	WFDC3	70.41%(3.43+1.64)	64.93%(3.09+1.34)	69.42%(3.48+1.70)	81.61%(4.26+1.66)	65.36%(3.23+1.46)	48.69%(2.69+1.42)	51.35%(2.75+1.54)	79.81%(3.66+1.45)	1.73%(0.47+0.68)	70.96%(3.06+1.26)	32.55%(2.07+1.22)	92.21%(5.96+2.25)	79.96%(3.87+1.63)	68.97%(3.09+1.38)	83.06%(4.72+1.92)	5.59%(1.17+0.84)	67.11%(2.96+1.22)	58.91%(2.80+1.17)	79.75%(3.93+1.69)	NO
ENSG00000124196	GTSF1L	2.25%(0.53+0.76)	2.17%(0.62+0.76)	6.31%(0.84+0.87)			5.03%(1.03+0.83)	9.27%(0.97+1.10)	2.35%(0.29+0.80)	3.47%(0.66+0.86)		1.89%(0.35+0.66)	2.25%(0.83+0.77)	2.04%(0.74+0.73)	1.92%(0.53+0.72)	1.61%(0.69+0.78)			1.62%(0.45+0.69)	12.66%(1.21+1.07)	NO
ENSG00000124260	MAGEA10	37.83%(2.86+3.53)	3.88%(0.35+1.31)	12.62%(0.97+2.05)			15.69%(1.34+2.66)	1.54%(0.33+0.79)	1.88%(0.20+1.13)			6.13%(0.47+1.36)	12.70%(1.08+2.43)	38.45%(3.06+3.52)	18.77%(1.30+2.29)					13.29%(0.82+1.97)	YES
ENSG00000124449	IRGC									32.37%(2.01+1.25)					2.30%(0.74+0.80)						NO
ENSG00000124490	CRISP2	10.86%(0.76+1.54)	12.10%(0.84+1.60)	6.80%(0.49+1.19)	1.53%(0.11+0.54)		7.04%(0.47+1.10)	1.93%(0.17+0.68)	4.69%(0.51+1.42)	12.72%(0.79+1.32)		10.38%(0.74+1.67)	31.97%(1.95+2.07)	25.56%(1.52+1.78)	6.90%(0.53+1.20)	62.10%(3.42+2.36)		48.40%(2.63+2.01)	3.64%(0.37+0.85)	12.66%(0.88+1.66)	YES
ENSG00000124678	TCP11	23.60%(1.45+1.60)	9.17%(1.05+1.36)	79.13%(5.34+2.85)	22.22%(1.63+2.12)	10.46%(1.43+0.94)	36.82%(2.50+2.49)	12.55%(1.49+1.00)	17.84%(1.56+1.13)	36.42%(2.08+1.41)	24.17%(2.02+0.78)	14.15%(1.37+1.12)	32.99%(2.24+2.08)	16.56%(1.50+1.66)	76.63%(3.97+1.99)	18.55%(1.62+1.39)	39.11%(2.30+1.20)	11.23%(1.38+1.10)	1.82%(1.04+0.70)	10.76%(0.90+1.24)	NO
ENSG00000124721	DNAH8	10.11%(1.00+1.26)	14.74%(1.38+1.21)	3.40%(0.87+0.84)	4.60%(0.94+0.94)	1.96%(0.83+1.35)	9.66%(1.11+1.06)	16.60%(1.59+1.02)	2.35%(0.80+1.00)	23.12%(1.77+1.89)	4.48%(1.00+0.79)	25.00%(1.63+1.46)	24.80%(1.82+1.14)	13.50%(1.35+1.13)	8.81%(1.11+1.04)	16.94%(1.51+1.21)	7.26%(1.12+0.92)	98.66%(7.47+2.21)	6.28%(1.01+0.95)	10.76%(1.14+1.09)	NO
ENSG00000124812	CRISP1		3.59%(0.43+0.89)												3.07%(0.31+0.75)			4.28%(0.47+0.96)			NO
ENSG00000124818	OPN5					1.31%(0.37+0.64)	1.61%(0.28+0.57)		4.69%(0.67+0.86)								1.68%(0.63+0.77)			8.23%(0.71+1.28)	NO
ENSG00000125207	PIWIL1	10.86%(0.91+1.56)	1.04%(0.54+0.67)	18.93%(1.57+2.55)	71.65%(4.50+2.85)	1.31%(0.12+0.59)	14.89%(1.21+1.55)	10.42%(1.34+0.99)	3.29%(0.49+0.84)	1.16%(0.08+0.55)		4.25%(0.60+0.80)	15.78%(1.14+1.73)	11.04%(0.84+1.53)	54.79%(3.15+2.18)	47.58%(2.72+2.12)	7.26%(1.11+0.93)	3.48%(0.62+0.84)	89.27%(5.96+2.54)	39.87%(2.33+2.15)	YES
ENSG00000125319	C17orf53	100.00%(7.48+0.94)	100.00%(6.45+0.88)	100.00%(8.24+0.58)	100.00%(7.08+0.61)	100.00%(6.30+0.72)	100.00%(7.56+0.84)	99.61%(5.18+0.80)	99.53%(5.30+1.00)	100.00%(7.35+0.68)	100.00%(5.01+0.89)	100.00%(5.88+1.30)	100.00%(6.56+1.20)	100.00%(7.75+0.89)	100.00%(7.55+0.81)	99.19%(5.55+0.90)	98.32%(4.38+0.83)	98.13%(4.09+0.80)	98.38%(4.43+0.79)	100.00%(7.62+0.90)	NO
ENSG00000125388	GRK4	100.00%(5.94+0.69)	100.00%(5.88+0.52)	100.00%(5.68+0.68)	100.00%(5.12+0.53)	100.00%(7.22+0.44)	100.00%(6.29+0.73)	100.00%(5.63+0.46)	100.00%(6.07+0.50)	100.00%(6.91+0.68)	100.00%(7.23+0.32)	100.00%(5.58+0.60)	100.00%(5.66+0.54)	100.00%(5.81+0.67)	100.00%(6.23+0.69)	100.00%(5.85+0.57)	100.00%(7.06+0.46)	100.00%(5.99+0.50)	100.00%(6.92+0.53)	100.00%(5.94+0.62)	NO
ENSG00000125409	TEKT3	25.47%(1.75+1.30)	69.09%(3.43+1.52)	18.45%(1.58+1.04)	14.94%(1.52+0.95)	85.62%(3.76+1.13)	10.66%(1.24+0.96)	36.87%(2.26+0.99)	53.99%(2.78+1.56)	4.62%(0.93+0.92)	54.58%(2.84+1.17)	8.49%(1.00+1.02)	42.83%(2.48+1.41)	28.22%(2.09+1.11)	42.53%(2.49+1.26)	54.03%(2.64+0.99)	84.92%(3.81+1.21)	5.08%(1.13+0.78)	35.22%(2.28+1.03)	58.23%(3.25+1.92)	NO
ENSG00000125531	C20orf195	76.03%(4.06+1.74)	51.13%(2.59+1.27)	51.46%(2.78+1.53)	54.02%(2.74+1.29)	54.90%(2.73+1.29)	62.17%(3.00+1.26)	16.41%(1.51+1.05)	56.34%(2.95+1.85)	37.57%(2.25+1.16)	9.75%(1.08+1.05)	4.25%(0.76+0.93)	62.09%(3.02+1.48)	51.53%(2.63+1.30)	89.27%(4.54+1.58)	76.61%(3.67+1.36)	51.96%(2.82+1.66)	40.64%(2.40+0.93)	72.47%(3.19+1.20)	77.85%(4.00+1.57)	NO
ENSG00000125533	BHLHE23									12.14%(0.86+1.51)										1.90%(0.12+0.66)	NO
ENSG00000125788	DEFB126	28.09%(1.60+1.68)	2.55%(0.18+0.66)	4.37%(0.51+0.97)			5.63%(0.71+1.05)		1.88%(0.10+0.50)				3.89%(0.33+0.81)	15.34%(1.27+1.19)	27.97%(1.63+1.75)		2.79%(0.24+0.69)	6.68%(0.68+1.03)		20.89%(1.10+1.64)	NO
ENSG00000125823	CSTL1	7.49%(0.90+1.07)	1.89%(0.34+0.69)	3.88%(0.82+0.93)	8.43%(1.00+1.01)		2.82%(0.72+0.82)					5.19%(0.58+0.98)	8.81%(0.74+1.10)	5.73%(0.89+0.94)	6.90%(0.79+0.99)	3.23%(0.42+0.83)				9.49%(0.68+1.14)	NO
ENSG00000125888	BANF2											15.57%(1.12+1.44)			2.30%(0.58+0.73)	4.84%(0.49+1.08)			3.64%(0.42+0.85)	1.27%(0.16+0.50)	NO
ENSG00000125900	SIRPD	1.50%(0.44+0.68)				3.27%(0.78+0.84)		6.76%(1.24+0.88)	4.23%(0.86+0.89)	61.27%(3.38+2.21)			3.89%(0.97+0.83)			2.42%(0.83+0.77)					NO
ENSG00000125975	C20orf173									40.46%(2.34+0.94)											NO
ENSG00000126467	TSKS	38.95%(2.24+1.88)	7.66%(1.05+1.00)	19.90%(1.75+1.90)	3.07%(0.69+0.75)	3.92%(0.67+0.77)	56.14%(3.81+2.53)	4.63%(1.17+0.83)	7.51%(1.09+0.99)	50.87%(2.73+2.27)	1.56%(0.76+0.69)	14.62%(1.28+1.37)	19.47%(1.68+1.21)	29.65%(2.12+1.93)	10.34%(1.00+1.06)	45.97%(2.47+1.00)	2.23%(0.72+0.70)	4.81%(0.90+0.79)	5.47%(1.14+0.82)	24.68%(1.78+1.62)	NO
ENSG00000126752	SSX1	10.49%(0.81+2.01)	5.01%(0.43+1.54)	2.91%(0.25+0.83)			4.83%(0.51+1.10)	1.74%(0.19+1.06)	1.88%(0.20+0.94)			44.34%(3.72+4.20)	7.99%(0.63+1.74)	4.29%(0.50+1.22)	15.71%(1.02+1.84)		1.12%(0.14+0.64)	2.14%(0.14+0.62)	91.70%(5.52+1.98)	3.16%(0.30+0.98)	YES
ENSG00000126787	DLGAP5	100.00%(8.77+1.19)	99.91%(8.06+1.31)	100.00%(9.62+0.64)	100.00%(8.95+0.66)	100.00%(7.73+1.17)	100.00%(9.37+0.75)	98.46%(5.56+1.25)	82.16%(4.19+1.74)	100.00%(8.15+1.30)	74.66%(4.21+2.22)	98.11%(6.70+1.79)	100.00%(7.82+1.48)	100.00%(9.09+0.80)	100.00%(8.72+0.99)	97.58%(7.23+1.37)	81.01%(3.76+1.40)	95.19%(4.82+1.43)	87.85%(4.26+1.37)	99.37%(8.98+1.35)	NO
ENSG00000126856	PRDM7								1.41%(0.56+0.69)	1.16%(0.43+0.72)		20.28%(1.51+1.52)	1.02%(0.32+0.55)		1.15%(0.47+0.64)		1.68%(0.48+0.85)				NO
ENSG00000127252	HRASLS	43.45%(2.55+2.15)	76.47%(4.48+2.21)	71.84%(4.45+2.49)	16.48%(1.23+1.51)	99.35%(6.83+1.42)	70.62%(4.00+2.13)	52.32%(2.90+1.84)	49.30%(2.62+1.53)	6.94%(0.43+1.07)	97.27%(6.03+1.41)	4.72%(0.77+1.08)	75.61%(4.05+1.96)	87.32%(5.39+2.13)	98.47%(5.88+1.18)	46.77%(2.49+1.23)	87.15%(4.70+1.88)	5.08%(0.62+0.93)	99.19%(5.58+1.17)	77.22%(4.87+2.25)	NO
ENSG00000127423	C1orf135	100.00%(6.96+1.02)	100.00%(6.07+1.15)	100.00%(7.76+0.60)	100.00%(6.72+0.73)	100.00%(5.52+0.84)	100.00%(7.08+0.75)	90.54%(3.32+0.73)	93.90%(3.57+0.86)	100.00%(6.46+0.73)	96.49%(4.15+0.96)	92.45%(4.17+1.20)	100.00%(5.37+1.25)	100.00%(6.92+0.82)	100.00%(6.99+0.92)	100.00%(4.62+0.90)	93.85%(3.53+0.64)	97.06%(3.65+0.67)	98.99%(3.72+0.53)	100.00%(7.17+1.00)	NO
ENSG00000127564	PKMYT1	100.00%(8.95+1.07)	99.91%(8.24+1.34)	100.00%(9.99+0.75)	100.00%(9.25+0.72)	100.00%(7.77+1.06)	100.00%(9.71+0.85)	99.03%(5.26+1.16)	98.12%(5.68+1.46)	100.00%(8.13+1.03)	98.83%(6.29+1.63)	100.00%(7.08+1.45)	99.80%(7.53+1.34)	99.80%(8.91+0.91)	100.00%(8.82+0.98)	100.00%(6.99+1.39)	99.44%(5.14+1.16)	99.73%(5.80+1.15)	97.77%(5.22+1.04)	99.37%(9.11+1.16)	NO
ENSG00000128040	SPINK2	20.22%(1.44+1.42)	13.14%(1.30+1.17)	25.73%(1.72+1.49)	15.71%(1.33+1.30)	14.38%(1.16+1.43)	26.96%(1.81+1.40)	14.09%(1.22+1.56)	9.39%(0.97+1.32)	91.33%(7.77+3.03)	4.09%(0.85+0.83)		54.51%(3.02+1.86)	40.29%(2.42+1.72)	21.84%(1.66+1.33)	22.58%(1.70+1.30)	6.70%(0.64+1.20)	14.71%(1.42+1.32)	90.89%(4.43+1.42)	20.89%(1.64+1.45)	NO
ENSG00000128346	C22orf23	100.00%(5.98+0.96)	99.62%(5.04+0.96)	97.57%(6.09+1.26)	99.23%(4.55+0.64)	100.00%(6.18+0.63)	100.00%(6.72+0.73)	99.81%(5.32+0.60)	100.00%(5.90+0.55)	100.00%(5.76+0.65)	100.00%(6.80+0.52)	96.70%(4.08+0.80)	100.00%(5.30+0.84)	99.80%(6.28+0.99)	99.62%(5.27+0.85)	100.00%(5.41+0.74)	100.00%(5.46+0.65)	100.00%(5.52+0.62)	100.00%(5.89+0.60)	98.73%(5.57+1.08)	NO
ENSG00000128408	RIBC2	95.13%(5.07+1.49)	99.05%(5.40+1.12)	100.00%(7.53+1.11)	87.36%(4.35+1.54)	48.37%(2.78+1.85)	92.96%(4.92+1.71)	49.81%(2.57+1.30)	64.32%(2.96+1.21)	87.86%(4.36+1.53)	25.93%(1.88+1.60)	66.98%(3.62+1.97)	94.88%(4.86+1.43)	88.96%(4.86+1.65)	99.23%(5.81+1.27)	93.55%(3.97+1.12)	67.60%(3.15+1.34)	95.99%(4.31+0.97)	93.93%(4.20+1.01)	99.37%(6.24+1.67)	NO
ENSG00000128596	CCDC136	95.13%(4.88+1.46)	92.82%(4.33+1.21)	88.35%(4.32+1.42)	86.97%(4.31+1.41)	100.00%(8.20+1.09)	89.34%(4.11+1.38)	87.45%(3.67+1.11)	95.31%(4.37+1.19)	97.11%(5.78+1.82)	100.00%(9.17+0.93)	34.91%(2.19+1.28)	87.70%(3.78+1.20)	91.82%(4.68+1.60)	81.99%(3.81+1.38)	99.19%(5.20+1.03)	100.00%(8.77+1.09)	100.00%(7.20+0.98)	93.32%(3.77+0.84)	84.18%(3.88+1.42)	NO
ENSG00000128610	FEZF1	24.72%(1.63+1.94)	2.93%(0.32+0.82)	44.17%(2.34+2.05)	55.56%(3.34+2.64)	37.91%(2.44+2.33)	21.73%(1.51+1.95)				9.55%(0.93+1.57)	7.55%(0.56+1.31)	59.63%(3.66+2.60)	67.28%(4.27+2.75)	2.30%(0.25+0.83)	37.10%(2.28+2.22)		6.42%(0.66+1.12)		11.39%(0.81+1.59)	NO
ENSG00000129221	AIPL1	2.62%(0.37+0.72)	1.61%(0.27+0.67)	12.14%(1.18+1.23)		1.96%(0.53+0.72)	10.06%(1.03+1.20)	1.35%(0.39+0.72)				1.42%(0.15+0.54)		4.29%(0.50+0.90)	8.43%(0.94+1.05)					4.43%(0.68+0.95)	NO
ENSG00000129646	QRICH2	98.13%(5.56+1.32)	99.91%(6.03+1.11)	98.54%(5.90+1.20)	99.23%(4.96+0.99)	100.00%(6.27+0.92)	98.59%(5.23+1.30)	97.68%(4.78+1.10)	100.00%(5.92+1.19)	100.00%(7.09+0.84)	99.81%(6.43+0.82)	100.00%(6.47+1.20)	98.57%(5.02+1.12)	99.18%(5.68+1.36)	100.00%(5.85+0.99)	100.00%(5.36+0.90)	100.00%(5.79+0.98)	100.00%(6.87+0.77)	99.80%(6.05+1.08)	100.00%(6.68+0.92)	NO
ENSG00000129673	AANAT			1.94%(0.78+0.67)		28.76%(2.17+0.91)	1.01%(0.70+0.63)	1.16%(0.84+0.69)		44.51%(2.49+1.10)	21.64%(1.92+0.87)				21.84%(1.82+0.96)		4.47%(1.00+0.91)		2.43%(0.87+0.73)	5.06%(1.01+0.80)	NO
ENSG00000129810	SGOL1	99.63%(6.99+1.20)	98.58%(6.14+1.39)	100.00%(7.30+0.73)	100.00%(7.13+0.64)	99.35%(6.27+1.15)	100.00%(6.53+0.87)	83.59%(3.54+1.06)	61.03%(3.05+1.36)	100.00%(7.52+0.78)	72.12%(3.63+1.70)	94.34%(5.23+1.66)	98.57%(5.69+1.38)	99.80%(6.74+0.82)	100.00%(7.36+0.88)	96.77%(5.05+1.16)	36.31%(2.23+1.06)	68.45%(3.16+1.24)	55.26%(2.75+0.96)	100.00%(6.90+1.12)	NO
ENSG00000129873	CDY2B									1.16%(0.13+0.53)								2.67%(0.51+0.71)			NO
ENSG00000130167	TSPAN16									27.75%(1.92+1.10)											NO
ENSG00000130270	ATP8B3	95.51%(4.69+1.38)	98.02%(5.15+1.32)	99.03%(5.50+1.50)	77.01%(3.41+1.13)	99.35%(5.00+0.85)	99.80%(5.88+1.17)	99.61%(6.61+1.81)	97.65%(6.74+1.66)	100.00%(8.25+0.95)	97.86%(4.33+0.84)	98.58%(5.46+1.46)	98.98%(5.57+1.62)	98.98%(5.96+1.50)	90.42%(4.29+1.39)	98.39%(5.88+1.21)	98.88%(5.05+0.92)	79.95%(3.26+0.78)	97.57%(4.51+1.08)	89.24%(4.76+1.86)	NO
ENSG00000130377	ACSBG2	3.00%(0.83+0.73)	3.50%(1.16+0.76)		4.60%(0.89+0.80)	11.11%(1.52+0.86)		14.29%(1.58+0.97)	7.51%(1.10+0.95)	68.21%(2.89+0.80)	14.42%(1.67+0.94)	3.77%(0.56+0.87)	2.25%(0.96+0.83)	2.66%(0.91+0.73)	10.34%(1.64+0.81)			1.07%(0.76+0.65)		1.27%(0.76+0.72)	NO
ENSG00000130561	SAG		4.91%(0.58+0.95)							3.47%(0.50+0.96)							12.29%(1.04+1.76)			5.70%(0.58+1.10)	NO
ENSG00000130656	HBZ					1.31%(0.69+0.75)			1.41%(0.17+0.55)	15.03%(1.00+1.56)	2.14%(0.90+0.77)				1.53%(0.33+0.61)		11.73%(1.24+1.05)				NO
ENSG00000130783	CCDC62	17.60%(1.83+0.95)	28.54%(2.10+0.86)	11.65%(1.56+0.84)	10.34%(1.65+0.72)	77.78%(3.12+0.85)	9.66%(1.60+0.85)	12.36%(1.73+0.77)	13.62%(1.75+0.86)	100.00%(5.95+0.92)	96.30%(3.81+0.66)	1.42%(1.00+0.80)	27.25%(2.13+0.84)	12.47%(1.68+0.82)	18.77%(1.84+0.91)	30.65%(2.21+0.86)	35.20%(2.25+0.86)	23.26%(2.13+0.66)	35.63%(2.26+0.75)	30.38%(2.07+0.96)	YES
ENSG00000130943	PKDREJ	55.43%(2.78+1.21)	59.07%(2.85+1.12)	82.52%(3.81+1.28)	91.19%(3.85+0.88)	74.51%(3.09+0.85)	73.04%(3.32+1.20)	81.47%(3.46+1.06)	74.65%(3.39+1.14)	99.42%(6.19+1.18)	90.64%(3.81+0.86)	58.02%(2.93+1.27)	66.39%(2.97+1.06)	78.32%(3.46+1.11)	65.52%(3.14+1.12)	88.71%(3.92+1.05)	59.78%(2.89+0.96)	88.50%(3.51+0.78)	45.55%(2.42+0.78)	48.10%(2.55+1.08)	NO
ENSG00000130948	HSD17B3	35.58%(2.49+2.07)	12.95%(1.26+1.17)	42.72%(2.64+2.07)	23.37%(1.62+1.42)	86.93%(4.26+1.51)	48.29%(2.84+2.08)	58.88%(3.15+1.94)	37.09%(2.17+1.66)	10.40%(0.84+1.14)	63.94%(3.23+1.64)	81.13%(4.47+2.03)	16.39%(1.43+1.32)	63.19%(3.66+2.22)	34.48%(1.94+1.48)	50.00%(2.64+1.51)	32.40%(2.20+1.56)	38.77%(2.26+1.50)	34.21%(2.17+1.57)	53.80%(3.10+2.00)	NO
ENSG00000131044	TTLL9	56.55%(2.86+1.19)	83.18%(4.09+1.46)	66.02%(3.33+1.45)	45.59%(2.53+0.88)	100.00%(6.69+1.06)	34.81%(2.27+0.91)	62.74%(2.96+0.98)	93.43%(4.52+1.32)	63.01%(2.91+1.14)	100.00%(6.66+0.87)	33.49%(2.17+0.84)	72.95%(3.47+1.43)	53.58%(2.81+1.15)	94.64%(4.84+1.59)	76.61%(3.18+0.82)	83.24%(3.38+0.83)	49.73%(2.63+0.80)	87.85%(3.54+0.90)	89.24%(4.95+1.94)	NO
ENSG00000131050	BPIFA2	9.36%(0.72+1.37)	3.02%(0.30+0.99)	11.65%(0.64+1.44)	1.15%(0.13+0.46)		2.21%(0.22+0.79)	3.47%(0.39+1.04)	5.63%(0.66+0.97)			18.40%(1.15+1.99)	51.43%(3.23+2.76)	9.82%(0.92+1.37)	14.56%(1.14+1.39)	8.06%(0.59+1.03)			35.83%(2.14+1.33)	5.06%(0.45+1.08)	NO
ENSG00000131126	TEX101	5.99%(0.50+1.09)	1.23%(0.20+0.65)	20.39%(1.32+1.54)	4.60%(0.71+1.02)		44.06%(2.40+1.84)		2.35%(0.18+0.73)	6.94%(0.60+1.08)		8.96%(0.59+1.39)	5.33%(0.47+1.25)	30.67%(2.00+1.93)	14.94%(1.05+1.46)	2.42%(0.33+0.86)		1.07%(0.32+0.56)		10.76%(0.99+1.18)	YES
ENSG00000131379	C3orf20	3.75%(0.68+1.02)						5.21%(0.73+1.00)	1.41%(0.40+0.63)	27.75%(1.88+1.15)	3.51%(1.22+0.79)	1.42%(0.41+0.69)		1.64%(0.49+0.68)	2.30%(0.79+0.80)						NO
ENSG00000131738	KRT33B	38.20%(2.41+2.21)	2.08%(0.28+0.79)	13.11%(1.17+1.31)	1.15%(0.10+0.36)		30.78%(2.05+1.53)	5.02%(0.59+0.95)	21.60%(1.53+1.37)		2.14%(0.41+0.71)		3.07%(0.31+0.74)	22.49%(1.57+1.71)						5.06%(0.48+1.17)	NO
ENSG00000131747	TOP2A	100.00%(11.61+1.16)	100.00%(11.16+1.39)	100.00%(12.16+0.66)	100.00%(11.82+0.64)	100.00%(10.90+1.24)	100.00%(11.58+0.92)	100.00%(8.59+1.14)	100.00%(7.81+1.74)	100.00%(11.13+1.15)	97.66%(8.27+2.35)	100.00%(9.62+1.77)	100.00%(10.83+1.37)	100.00%(11.83+0.90)	100.00%(10.91+1.02)	100.00%(9.76+1.22)	100.00%(6.91+1.34)	100.00%(7.83+1.37)	100.00%(7.60+1.20)	100.00%(11.31+1.13)	NO
ENSG00000131864	USP29					2.61%(0.40+0.74)					1.95%(0.30+0.67)										NO
ENSG00000131914	LIN28A	1.50%(0.43+0.83)	10.78%(0.96+2.08)	1.94%(0.37+1.06)			1.61%(0.36+0.81)	1.54%(0.29+0.86)	2.82%(0.33+0.77)	92.49%(3.95+0.98)	2.34%(0.63+0.73)	3.77%(0.45+1.31)	5.94%(0.56+1.49)	1.64%(0.34+0.81)	15.71%(1.49+1.65)					13.92%(1.18+2.16)	NO
ENSG00000132016	C19orf57	99.63%(5.95+1.37)	100.00%(5.99+1.15)	99.51%(8.03+1.36)	100.00%(5.94+1.20)	100.00%(7.15+0.95)	100.00%(6.01+1.33)	97.10%(4.03+0.80)	85.45%(3.66+1.07)	98.84%(5.15+1.34)	100.00%(7.27+0.69)	98.11%(5.42+1.26)	98.16%(4.91+1.26)	98.98%(5.33+1.18)	100.00%(7.17+1.14)	99.19%(4.98+0.80)	99.44%(4.56+0.82)	99.47%(4.44+0.76)	99.39%(4.80+0.69)	100.00%(6.22+1.57)	NO
ENSG00000132141	CCT6B	96.25%(4.98+1.17)	99.72%(5.95+0.96)	93.20%(4.50+1.05)	98.08%(4.76+1.04)	100.00%(5.87+0.76)	96.78%(4.52+0.98)	99.61%(5.22+0.84)	99.53%(5.63+0.84)	93.06%(4.67+1.19)	99.81%(6.11+0.70)	91.98%(4.71+1.58)	96.31%(4.75+1.13)	97.75%(4.91+1.07)	98.85%(4.93+1.05)	99.19%(5.01+0.77)	98.88%(4.81+0.89)	100.00%(6.45+0.62)	100.00%(5.72+0.63)	96.20%(5.55+1.28)	NO
ENSG00000132446	FTHL17	11.24%(0.77+1.91)	2.46%(0.22+1.19)	1.46%(0.16+0.91)			5.43%(0.48+1.60)					5.66%(0.38+1.24)	3.69%(0.30+1.24)	9.20%(0.78+2.01)	1.15%(0.15+0.66)						YES
ENSG00000132554	RGS22	11.61%(1.09+1.16)	76.37%(4.89+2.73)	7.77%(1.06+1.28)	3.07%(0.77+0.80)	80.39%(4.88+2.39)	9.66%(1.17+1.13)	30.12%(2.01+2.08)	23.47%(1.66+1.48)	4.62%(0.46+0.88)	40.74%(2.77+2.05)	3.77%(0.48+0.94)	64.75%(3.55+1.97)	39.47%(2.44+1.77)	72.41%(3.98+2.12)	69.35%(3.41+1.39)	87.15%(6.33+2.31)	87.43%(3.87+1.17)	9.31%(1.35+1.00)	45.57%(3.11+2.71)	YES
ENSG00000132681	ATP1A4	59.55%(3.90+3.00)	62.10%(3.48+2.23)	2.91%(0.72+0.89)		11.76%(1.17+1.08)	3.42%(0.76+0.82)	2.12%(0.72+0.79)	6.10%(0.93+1.16)	15.61%(1.05+1.45)	36.06%(2.28+1.31)	3.77%(0.51+1.02)	7.17%(1.04+1.01)	3.68%(0.85+0.95)	2.68%(0.43+0.84)	4.84%(1.02+0.88)		5.88%(1.06+0.89)	2.02%(0.58+0.72)	10.13%(0.95+1.51)	NO
ENSG00000132749	MTL5	98.50%(6.24+1.45)	99.91%(8.98+1.21)	99.51%(6.48+1.27)	100.00%(7.43+0.83)	53.59%(2.74+1.22)	98.59%(5.86+1.43)	100.00%(5.81+1.00)	97.18%(5.80+1.07)	100.00%(9.05+0.68)	37.82%(2.30+0.95)	93.40%(5.41+1.58)	97.13%(5.69+1.74)	99.59%(7.02+1.30)	100.00%(8.70+0.83)	100.00%(5.92+0.81)	54.19%(2.77+1.33)	100.00%(7.77+0.59)	98.99%(5.16+0.84)	99.37%(7.67+1.15)	NO
ENSG00000132958	TPTE2	2.25%(0.64+0.75)	2.55%(0.60+0.82)			11.11%(1.20+1.06)	4.02%(0.70+0.88)	3.86%(0.63+0.86)		24.86%(1.61+1.25)	23.98%(1.90+1.02)		10.25%(1.12+1.02)	8.79%(1.10+1.07)	4.21%(0.74+0.85)	1.61%(0.81+0.71)	10.06%(1.29+1.03)		3.85%(0.62+0.82)	8.23%(0.97+1.22)	NO
ENSG00000132972	RNF17	3.37%(0.56+0.89)	1.13%(0.25+0.72)	14.56%(1.16+1.18)			7.65%(0.92+1.05)	2.32%(0.28+0.88)		1.16%(0.23+0.69)		16.04%(1.06+2.21)	2.46%(0.55+0.95)	11.45%(1.17+1.15)		1.61%(0.33+0.79)	1.68%(0.25+0.87)	1.34%(0.26+0.74)	1.62%(0.40+0.94)	1.27%(0.26+0.86)	YES
ENSG00000133101	CCNA1	30.71%(2.49+2.92)	56.62%(3.05+1.73)	45.15%(3.27+3.05)	1.53%(0.71+0.76)	84.97%(4.66+1.85)	82.29%(6.03+2.98)	23.36%(1.83+1.85)	26.76%(1.78+1.57)	94.80%(8.18+2.79)	64.13%(3.69+1.94)	2.36%(0.39+0.76)	55.74%(3.15+2.07)	81.60%(5.64+2.92)	100.00%(8.69+2.06)	46.77%(2.66+1.34)	99.44%(6.72+1.58)	6.68%(1.21+0.90)	79.76%(4.53+2.07)	94.94%(7.83+2.89)	YES
ENSG00000133477	FAM83F	97.38%(7.63+1.67)	99.53%(7.62+1.14)	99.51%(7.91+1.60)	100.00%(8.40+0.77)	1.96%(0.54+0.68)	99.80%(9.42+0.98)	52.70%(3.38+2.81)	53.05%(3.79+2.87)	25.43%(1.59+1.53)		34.91%(2.20+2.36)	77.46%(4.89+2.51)	98.16%(8.43+1.69)	77.78%(5.10+2.36)	100.00%(7.23+0.83)	2.79%(0.34+0.84)	99.73%(7.94+1.02)	100.00%(7.53+0.78)	92.41%(6.50+2.12)	NO
ENSG00000133640	LRRIQ1	50.19%(2.68+1.95)	63.99%(3.43+2.03)	45.15%(2.87+2.49)	7.66%(0.92+1.07)	37.91%(2.48+1.99)	36.82%(2.25+1.63)	92.47%(4.80+1.38)	97.65%(6.24+1.51)		26.71%(1.96+1.69)	11.79%(0.76+1.21)	81.76%(4.42+2.01)	66.46%(3.51+1.73)	93.87%(5.76+1.83)	70.16%(3.36+1.50)	69.83%(3.22+1.47)	99.20%(5.83+1.22)	97.57%(4.51+0.95)	80.38%(4.74+2.36)	NO
ENSG00000133863	TEX15	26.59%(1.71+2.13)	9.92%(0.83+1.64)	30.10%(2.15+2.80)	1.92%(0.26+0.83)	67.97%(3.26+1.54)	25.15%(1.85+2.50)	66.22%(4.66+3.18)	27.70%(1.87+2.02)	28.32%(1.88+2.66)	92.79%(4.56+1.34)	16.98%(1.23+2.10)	27.05%(1.82+2.26)	44.17%(2.69+2.40)	54.41%(3.19+2.13)	30.65%(1.92+1.69)	14.53%(1.00+1.56)	5.61%(0.80+1.00)	1.21%(0.41+0.61)	36.71%(2.18+2.27)	YES
ENSG00000133980	VRTN	6.37%(0.50+1.26)	5.39%(0.47+1.26)	3.88%(0.38+0.93)	31.42%(1.98+1.77)		3.82%(0.52+0.79)	1.16%(0.20+0.55)	1.41%(0.28+0.60)				1.23%(0.39+0.71)	6.13%(0.61+1.16)	3.45%(0.52+1.00)	31.45%(2.04+1.43)		1.34%(0.34+0.60)	2.63%(0.35+0.69)	3.16%(0.48+0.87)	NO
ENSG00000134007	ADAM20	10.49%(1.38+0.87)	1.61%(1.09+0.65)	1.46%(1.23+0.69)		5.23%(1.42+0.71)	9.86%(1.36+0.88)	6.95%(1.33+0.78)	5.16%(1.14+0.85)	85.55%(3.44+0.97)	6.82%(1.73+0.61)		1.43%(0.95+0.69)	18.40%(1.67+0.99)	1.53%(1.02+0.74)		8.94%(1.65+0.69)	1.34%(1.08+0.64)	4.45%(1.50+0.64)	5.70%(1.29+0.78)	NO
ENSG00000134249	ADAM30									1.16%(0.36+0.70)											NO
ENSG00000134588	USP26	1.50%(0.19+0.59)	2.46%(0.53+0.80)		1.53%(0.54+0.79)		1.81%(0.22+0.80)							2.25%(0.25+0.76)						1.27%(0.37+0.68)	NO
ENSG00000134640	MTNR1B	12.36%(0.80+1.27)	1.98%(0.19+0.66)						1.88%(0.15+0.68)			8.96%(0.66+1.68)		1.02%(0.15+0.51)			1.12%(0.09+0.49)				NO
ENSG00000134690	CDCA8	100.00%(9.24+1.02)	100.00%(8.52+1.17)	100.00%(9.88+0.58)	100.00%(9.87+0.56)	100.00%(8.42+1.00)	100.00%(9.43+0.75)	100.00%(6.25+0.94)	100.00%(5.79+1.08)	100.00%(8.62+0.89)	99.61%(5.64+1.51)	100.00%(7.46+1.44)	100.00%(8.33+1.17)	100.00%(9.45+0.72)	100.00%(9.47+0.97)	100.00%(7.70+0.99)	100.00%(5.16+0.93)	100.00%(6.13+0.84)	100.00%(5.58+0.70)	100.00%(9.27+1.04)	NO
ENSG00000134940	ACRV1	21.35%(1.69+1.19)	7.94%(1.14+0.94)	17.48%(1.75+0.90)	2.30%(1.18+0.71)	44.44%(2.65+1.46)	21.93%(1.88+1.11)			73.99%(3.08+0.98)	46.39%(2.65+1.30)	1.89%(0.70+0.79)	9.22%(1.06+1.03)	10.43%(1.46+0.89)	34.87%(2.13+1.07)	8.06%(1.02+0.98)	45.25%(2.35+1.20)	49.20%(2.44+1.22)		25.32%(1.87+1.11)	NO
ENSG00000135222	CSN2		2.74%(0.25+1.20)									8.49%(0.44+1.21)		2.66%(0.26+0.91)	2.68%(0.26+0.99)		8.38%(0.50+1.28)			3.16%(0.30+0.97)	NO
ENSG00000135248	FAM71F1	4.12%(0.52+0.88)	9.74%(1.11+1.05)	5.83%(0.62+0.95)		37.91%(2.27+1.08)	17.51%(1.33+1.63)	1.74%(0.60+0.72)		2.31%(0.36+0.72)	24.56%(1.98+0.95)		3.07%(0.50+0.77)	30.27%(1.95+1.95)	8.81%(1.08+1.02)	3.23%(0.62+0.77)	7.26%(1.21+0.85)	8.02%(1.09+0.96)		24.68%(1.68+1.42)	NO
ENSG00000135436	FAM186B	70.41%(2.97+0.81)	86.29%(3.35+0.75)	68.45%(2.88+0.78)	87.36%(3.40+0.75)	58.17%(2.84+0.95)	76.26%(3.10+0.75)	92.08%(3.72+0.85)	98.59%(4.82+0.89)	100.00%(6.52+0.91)	61.21%(2.75+0.68)	92.45%(4.04+1.20)	86.27%(3.47+0.81)	88.55%(3.48+0.83)	94.64%(3.96+0.86)	84.68%(3.37+0.75)	87.71%(3.57+0.83)	57.75%(2.67+0.74)	98.99%(4.10+0.77)	78.48%(3.27+0.99)	NO
ENSG00000135451	TROAP	100.00%(8.99+1.10)	99.91%(7.62+1.38)	100.00%(9.64+0.60)	100.00%(8.89+0.70)	100.00%(7.80+1.16)	100.00%(8.79+0.84)	98.26%(5.22+1.34)	95.31%(4.85+1.61)	100.00%(8.63+1.09)	87.52%(4.92+1.98)	100.00%(7.11+1.85)	100.00%(7.41+1.56)	100.00%(9.11+0.88)	100.00%(9.37+1.03)	99.19%(6.82+1.26)	94.97%(4.70+1.31)	98.13%(5.05+1.27)	90.69%(4.07+1.13)	100.00%(9.43+1.03)	NO
ENSG00000135577	NMBR		1.80%(0.67+0.83)			13.73%(1.52+0.88)					15.20%(1.75+0.81)				6.51%(0.99+0.88)		1.68%(0.68+0.77)		1.01%(0.93+0.69)	1.27%(0.48+0.66)	NO
ENSG00000135625	EGR4	53.93%(2.94+1.79)	22.31%(1.60+1.58)	48.06%(2.72+1.94)	37.55%(2.31+1.60)	35.29%(2.27+1.62)	54.33%(2.97+1.89)	6.95%(0.91+1.06)	7.51%(0.85+1.12)	5.78%(0.68+0.97)	52.44%(3.02+2.18)	8.96%(0.91+1.10)	39.75%(2.34+1.76)	39.67%(2.28+1.55)	30.65%(2.07+1.37)	79.84%(3.84+1.60)	98.88%(7.88+2.72)	38.50%(2.46+1.83)	10.32%(1.17+1.15)	26.58%(1.85+1.73)	NO
ENSG00000135898	GPR55	47.94%(2.66+1.41)	65.69%(3.27+1.64)	70.39%(3.39+1.52)	72.80%(3.51+1.57)	84.97%(3.76+1.25)	79.07%(3.78+1.41)	88.03%(3.91+1.18)	68.08%(3.10+1.24)	99.42%(5.97+1.14)	58.09%(2.98+1.26)	38.68%(2.25+1.30)	84.43%(3.77+1.14)	79.55%(3.73+1.42)	51.34%(2.69+1.30)	83.06%(3.80+1.30)	26.26%(2.03+1.09)	55.08%(2.72+1.11)	77.94%(3.66+1.49)	50.00%(2.76+1.66)	NO
ENSG00000135951	TSGA10	99.63%(5.46+1.13)	100.00%(5.85+0.91)	99.51%(5.14+1.09)	100.00%(5.71+0.77)	100.00%(4.81+0.82)	97.99%(4.56+0.92)	99.81%(5.40+0.86)	100.00%(6.59+0.89)	100.00%(7.39+1.22)	100.00%(5.01+0.70)	86.79%(3.93+1.14)	100.00%(5.86+1.00)	100.00%(5.32+0.97)	100.00%(6.83+0.85)	100.00%(5.87+0.84)	99.44%(5.23+0.79)	100.00%(6.81+0.80)	100.00%(6.96+0.58)	99.37%(6.61+1.26)	YES
ENSG00000136231	IGF2BP3	87.27%(6.19+3.05)	76.94%(3.62+1.70)	97.09%(7.49+2.52)	87.36%(5.48+2.58)	100.00%(8.39+1.43)	98.99%(8.42+2.05)	98.46%(5.03+2.09)	96.24%(4.40+1.86)	98.27%(5.76+1.51)	96.88%(4.49+1.86)	98.58%(6.41+2.45)	99.59%(7.46+2.43)	99.80%(9.22+1.97)	99.62%(7.47+2.58)	98.39%(7.26+2.15)	96.65%(3.80+0.89)	52.41%(2.67+0.72)	95.75%(4.58+1.59)	96.84%(7.46+2.62)	YES
ENSG00000136327	NKX2-8	45.69%(2.59+2.33)	14.46%(1.20+1.28)	60.19%(3.00+1.93)	7.66%(0.47+1.08)	6.54%(0.83+1.14)	69.22%(3.50+1.74)	4.25%(0.40+0.91)	16.90%(1.21+1.69)		23.20%(1.69+1.26)	4.72%(0.39+0.91)	73.77%(3.83+1.87)	78.94%(4.08+1.82)	47.13%(2.55+2.07)	16.94%(1.02+1.59)	5.03%(0.53+1.04)	19.52%(1.56+1.05)	99.39%(5.60+1.04)	39.24%(2.16+1.86)	NO
ENSG00000136449	MYCBPAP	41.95%(2.43+1.33)	65.12%(3.36+1.57)	46.12%(2.56+1.32)	8.05%(1.38+0.91)	82.35%(4.00+1.60)	29.98%(2.06+1.13)	25.10%(2.00+1.13)	45.54%(2.57+1.40)	95.95%(5.38+1.63)	56.53%(2.91+1.40)	8.96%(1.27+1.04)	72.95%(3.62+1.59)	64.21%(3.18+1.45)	65.90%(3.43+1.61)	45.97%(2.54+0.91)	60.34%(2.94+1.30)	48.93%(2.56+0.92)	77.33%(3.39+1.08)	63.92%(3.52+2.16)	NO
ENSG00000136492	BRIP1	99.25%(6.61+1.31)	99.34%(6.75+1.45)	100.00%(7.66+1.11)	100.00%(7.06+0.68)	99.35%(6.04+1.18)	99.80%(7.16+1.15)	97.30%(5.00+1.09)	84.98%(4.02+1.51)	100.00%(8.51+0.99)	83.43%(4.07+1.63)	92.92%(5.28+1.74)	99.80%(6.12+1.27)	100.00%(7.44+0.93)	100.00%(6.38+1.06)	95.97%(5.09+1.17)	80.45%(3.52+1.21)	84.76%(3.85+1.25)	79.35%(3.54+1.17)	97.47%(5.83+1.52)	NO
ENSG00000136811	ODF2	100.00%(10.07+0.54)	100.00%(10.34+0.50)	100.00%(10.06+0.45)	100.00%(9.98+0.37)	100.00%(9.68+0.52)	100.00%(9.98+0.49)	100.00%(9.33+0.44)	100.00%(9.33+0.40)	100.00%(10.35+0.35)	100.00%(9.38+0.46)	100.00%(9.07+0.65)	100.00%(9.62+0.53)	100.00%(9.93+0.55)	100.00%(9.96+0.61)	100.00%(9.62+0.33)	100.00%(9.68+0.36)	100.00%(10.07+0.39)	100.00%(9.24+0.27)	100.00%(10.53+0.51)	NO
ENSG00000136929	HEMGN		2.46%(0.53+0.71)		1.53%(0.24+0.54)	5.88%(0.80+0.90)		11.97%(1.36+1.44)	3.29%(0.57+0.86)	98.84%(8.11+2.42)	1.75%(0.81+0.66)	4.25%(0.56+1.03)	2.05%(0.72+0.74)	2.04%(0.58+0.77)		4.03%(0.86+0.91)	5.59%(0.72+1.22)		10.93%(0.93+1.10)		YES
ENSG00000137090	DMRT1	8.99%(0.70+1.21)	10.40%(0.78+1.41)	32.04%(1.89+2.21)	5.36%(0.60+1.10)	6.54%(1.12+1.11)	17.71%(1.34+1.66)	2.32%(0.34+0.73)	5.63%(0.47+1.17)	4.05%(0.30+0.78)	1.75%(0.45+0.68)	1.89%(0.20+0.63)	11.89%(0.84+1.34)	49.90%(2.73+1.95)	43.68%(2.72+2.21)	3.23%(0.40+0.73)			53.24%(2.97+1.95)	54.43%(3.29+2.32)	YES
ENSG00000137225	CAPN11	39.33%(2.46+1.40)	67.11%(3.26+1.39)	12.14%(1.57+0.90)	14.56%(1.80+1.04)	7.84%(1.13+1.11)	36.42%(2.25+0.98)	81.27%(4.04+1.55)	16.43%(1.51+1.09)	90.75%(5.35+1.97)	4.68%(1.06+0.77)	63.68%(2.98+1.11)	14.34%(1.67+0.98)	15.54%(1.70+0.98)	8.81%(1.38+1.00)	64.52%(3.03+1.26)	55.87%(2.91+1.44)	22.73%(1.94+0.91)	69.03%(3.03+1.03)	12.66%(1.26+0.97)	NO
ENSG00000137434	C6orf52	67.04%(3.37+1.58)	79.96%(3.63+1.33)	64.08%(3.08+1.32)	34.10%(2.19+1.16)	98.04%(4.88+1.06)	45.27%(2.53+1.25)	16.80%(1.88+0.90)	75.59%(3.39+1.33)	4.05%(0.97+0.88)	99.22%(4.93+0.89)	36.79%(2.37+1.59)	74.18%(3.46+1.47)	70.96%(3.36+1.35)	98.08%(5.11+1.25)	47.58%(2.48+1.06)	45.25%(2.45+1.10)	80.48%(3.33+1.04)	32.59%(2.24+1.16)	94.30%(5.16+1.52)	NO
ENSG00000137473	TTC29	3.75%(0.32+0.90)	10.40%(0.90+1.30)	5.34%(0.42+1.08)	8.43%(0.69+1.82)	31.37%(2.23+1.85)	9.05%(0.69+1.23)	1.35%(0.46+0.71)	11.74%(0.91+1.39)	5.20%(0.42+0.99)	20.66%(1.90+1.26)	2.36%(0.22+0.83)	35.45%(2.24+2.25)	23.31%(1.49+1.89)	30.27%(1.84+2.00)	3.23%(0.43+0.89)	1.12%(0.18+0.57)	16.31%(1.21+1.45)	1.82%(0.44+0.71)	39.24%(2.58+2.76)	NO
ENSG00000137674	MMP20	1.50%(0.18+0.57)	6.14%(0.62+1.28)		5.36%(0.62+0.96)		9.86%(0.82+1.38)	3.28%(0.41+0.86)				2.83%(0.30+0.75)	1.43%(0.17+0.57)	9.20%(0.91+1.45)	6.90%(0.72+1.07)			1.34%(0.33+0.62)		6.96%(0.57+1.30)	NO
ENSG00000137691	C11orf70	91.76%(4.98+1.58)	83.93%(4.32+1.62)	85.92%(4.68+1.87)	63.60%(3.12+1.51)	86.93%(5.06+2.01)	72.64%(3.62+1.65)	78.19%(4.27+1.82)	80.75%(4.47+1.87)		87.33%(4.47+1.58)	8.49%(1.06+1.10)	95.70%(5.54+1.48)	86.09%(4.63+1.66)	98.85%(6.20+1.47)	100.00%(5.61+1.01)	100.00%(6.41+0.91)	91.71%(4.33+1.19)	96.15%(5.41+1.22)	89.24%(5.65+2.22)	NO
ENSG00000137707	BTG4			1.46%(0.37+0.60)			5.84%(0.93+0.92)						6.35%(0.76+1.02)	17.18%(1.38+1.21)	4.60%(0.46+0.86)					7.59%(0.56+1.09)	NO
ENSG00000137812	CASC5	98.13%(7.20+1.60)	98.68%(7.17+1.53)	100.00%(7.84+1.48)	100.00%(8.00+0.75)	100.00%(6.71+1.20)	100.00%(8.06+1.28)	97.30%(5.35+1.25)	80.28%(3.75+1.56)	100.00%(9.50+1.09)	86.74%(4.95+1.95)	98.58%(6.76+1.52)	99.59%(6.57+1.37)	100.00%(8.04+0.84)	99.23%(6.72+0.93)	98.39%(6.33+1.23)	68.72%(3.37+1.54)	79.14%(3.87+1.60)	86.84%(4.08+1.29)	95.57%(6.43+1.86)	YES
ENSG00000137948	BRDT	8.61%(0.70+1.78)	20.70%(1.38+1.77)	2.43%(0.27+1.26)			13.68%(1.16+2.40)					7.55%(0.56+1.69)	42.01%(3.14+3.49)	25.77%(2.06+3.25)	2.68%(0.51+0.98)			1.07%(0.15+0.52)		1.90%(0.24+1.01)	YES
ENSG00000138483	CCDC54	1.12%(0.35+0.60)												1.02%(0.56+0.67)							NO
ENSG00000138587	MNS1	99.25%(6.30+1.29)	99.05%(6.33+1.12)	98.54%(6.86+1.62)	99.23%(5.91+1.10)	100.00%(7.37+0.94)	98.79%(5.39+1.31)	99.81%(7.17+0.93)	100.00%(7.16+0.95)	100.00%(6.30+0.96)	100.00%(6.89+0.77)	98.58%(5.99+1.98)	100.00%(6.18+1.11)	98.77%(5.71+1.30)	99.62%(7.33+1.02)	100.00%(6.99+0.83)	99.44%(5.36+0.79)	100.00%(5.75+0.66)	100.00%(6.03+0.59)	100.00%(7.53+1.32)	NO
ENSG00000138646	HERC5	99.63%(7.19+1.85)	100.00%(7.77+1.40)	100.00%(8.74+1.38)	97.32%(5.63+1.49)	100.00%(8.51+1.12)	99.80%(8.38+1.42)	100.00%(7.96+0.67)	100.00%(6.93+0.98)	100.00%(7.95+1.31)	99.61%(7.38+1.38)	100.00%(7.25+1.56)	100.00%(7.67+1.15)	100.00%(7.52+1.29)	100.00%(8.58+1.38)	100.00%(7.91+0.95)	100.00%(7.77+1.45)	100.00%(7.77+0.73)	100.00%(7.79+0.80)	100.00%(7.80+1.71)	NO
ENSG00000138684	IL21		1.70%(0.26+0.63)				1.21%(0.33+0.61)						2.05%(0.39+0.67)								NO
ENSG00000138813	C4orf17			2.91%(0.36+0.71)										9.82%(0.82+1.23)							NO
ENSG00000139151	PLCZ1						2.01%(0.38+0.69)						3.48%(0.37+0.82)	4.09%(0.43+0.86)							NO
ENSG00000139351	SYCP3			1.46%(0.55+0.67)						8.67%(1.16+0.96)										1.90%(0.37+0.61)	NO
ENSG00000139445	FOXN4	17.60%(1.33+2.14)	19.19%(1.37+1.70)	20.39%(1.43+2.28)	1.53%(0.37+0.76)	56.21%(3.33+1.86)	5.43%(0.40+0.97)	5.41%(0.65+0.96)	10.33%(0.97+1.25)	1.16%(0.54+0.82)	67.06%(3.23+1.55)	55.19%(3.80+2.97)	19.06%(1.41+1.81)	14.31%(1.24+1.62)	64.37%(3.83+2.56)		72.07%(3.29+1.66)	36.63%(2.27+1.55)		65.19%(4.39+2.90)	NO
ENSG00000139537	CCDC65	23.22%(1.82+1.06)	71.74%(3.82+1.75)	29.13%(2.23+1.63)	6.51%(1.43+0.79)	97.39%(5.39+1.52)	13.08%(1.52+1.09)	95.37%(4.60+1.19)	94.37%(6.52+1.62)	98.84%(4.56+0.71)	86.16%(3.92+1.37)	50.47%(2.71+1.27)	74.80%(3.86+1.76)	57.26%(3.04+1.57)	92.72%(5.27+1.71)	83.87%(3.59+1.07)	58.66%(2.98+1.04)	52.41%(2.73+1.23)	98.99%(4.84+1.02)	83.54%(5.40+2.48)	NO
ENSG00000139714	MORN3	73.03%(3.54+1.63)	91.02%(4.39+1.34)	79.61%(3.99+1.73)	20.69%(1.87+1.24)	92.81%(4.70+1.35)	68.21%(3.41+1.60)	77.99%(3.45+1.09)	93.90%(4.95+1.35)	65.32%(2.90+0.96)	59.06%(3.15+1.58)	8.96%(1.06+0.99)	79.30%(3.73+1.40)	73.82%(3.65+1.50)	92.34%(4.29+1.14)	94.35%(4.00+0.79)	75.98%(3.53+1.31)	31.55%(2.16+0.97)	91.50%(3.85+0.86)	94.94%(5.12+1.64)	NO
ENSG00000139734	DIAPH3	99.25%(7.38+1.37)	99.91%(7.16+1.31)	100.00%(8.28+0.90)	100.00%(8.47+0.67)	100.00%(6.67+0.88)	100.00%(7.98+0.81)	99.81%(6.09+1.10)	99.06%(5.91+1.36)	99.42%(7.10+1.09)	99.42%(5.41+1.05)	96.23%(5.69+1.70)	99.80%(6.60+1.26)	100.00%(7.58+0.83)	100.00%(7.55+1.09)	98.39%(6.39+1.13)	84.92%(3.96+1.30)	93.05%(4.14+1.16)	83.00%(3.56+1.10)	100.00%(7.83+1.18)	NO
ENSG00000139797	RNF113B	1.12%(0.40+0.65)					1.81%(0.21+0.65)	4.63%(0.72+0.88)	2.82%(0.60+0.79)	1.16%(0.25+0.60)				1.23%(0.32+0.74)	7.66%(1.26+0.82)			1.87%(0.56+0.71)			NO
ENSG00000139800	ZIC5	43.82%(2.68+2.60)	19.28%(1.24+2.06)	90.29%(6.26+2.28)	46.74%(3.23+3.09)	98.69%(6.10+1.49)	89.74%(5.49+2.01)	11.39%(0.90+1.50)	9.39%(0.68+1.69)		99.42%(5.80+1.31)	58.02%(3.69+2.85)	27.87%(1.66+2.15)	87.12%(5.60+2.23)	32.18%(2.36+2.94)	37.10%(2.06+1.96)		65.78%(3.67+2.37)		34.18%(2.52+3.25)	NO
ENSG00000140067	FAM181A	20.97%(1.35+1.72)	1.70%(0.39+0.67)	16.99%(1.33+1.98)		100.00%(8.35+1.37)	22.13%(1.58+1.62)		1.41%(0.11+0.53)		93.57%(6.09+2.16)		39.96%(2.38+1.95)	54.19%(2.82+1.84)	97.70%(7.11+1.62)		6.15%(0.58+0.89)		93.32%(4.92+1.52)	87.97%(5.85+2.42)	NO
ENSG00000140478	GOLGA6D											5.19%(0.39+0.92)									NO
ENSG00000140527	WDR93	48.31%(2.50+1.14)	87.15%(4.30+1.47)	44.17%(2.59+1.44)	42.91%(2.41+0.97)	78.43%(3.82+1.37)	13.48%(1.39+1.10)	93.82%(4.44+1.08)	94.37%(5.26+1.42)	72.25%(3.18+1.25)	74.85%(3.27+1.09)	10.85%(1.41+0.96)	66.19%(3.19+1.40)	55.83%(2.81+1.18)	93.10%(4.62+1.33)	61.29%(2.79+0.89)	4.47%(1.02+0.78)	95.19%(4.09+0.94)	97.37%(4.42+0.98)	94.30%(4.84+1.70)	NO
ENSG00000140623	2011-09-11	2.62%(0.51+0.74)	15.41%(1.36+1.25)	6.80%(0.77+1.00)		1.31%(0.35+0.53)	1.81%(0.33+0.68)				4.48%(0.79+0.83)		2.46%(0.43+0.75)	3.68%(0.58+0.87)	7.28%(0.91+1.04)		6.70%(0.77+1.03)	16.58%(1.33+1.26)		7.59%(0.94+1.01)	NO
ENSG00000140798	ABCC12		38.56%(2.39+2.47)			14.38%(1.30+1.56)	5.03%(0.41+0.98)				30.60%(1.94+1.79)	6.60%(0.51+1.02)	8.81%(0.81+1.13)	1.84%(0.27+0.76)	4.21%(0.44+0.90)	2.42%(0.25+0.77)		10.43%(0.86+1.58)	8.91%(0.77+1.41)	6.33%(0.70+1.06)	NO
ENSG00000140932	CMTM2	29.96%(2.19+1.03)	8.32%(1.41+0.81)	41.75%(2.41+1.10)	32.95%(2.20+0.97)	62.09%(2.97+0.94)	25.55%(1.98+1.14)	32.82%(2.27+1.02)	34.27%(2.30+1.42)	65.90%(3.44+1.59)	50.88%(2.73+0.88)	16.04%(1.43+1.16)	31.35%(2.21+0.99)	28.83%(2.14+1.30)	9.58%(1.52+0.87)	70.97%(3.33+1.24)	26.26%(2.18+0.96)	4.55%(1.29+0.74)	11.94%(1.72+0.78)	37.34%(2.33+1.17)	NO
ENSG00000140955	ADAD2	54.68%(2.82+1.57)	7.37%(0.97+0.96)	40.78%(2.53+1.61)	1.15%(0.53+0.84)	61.44%(3.10+1.60)	39.03%(2.41+1.32)	2.70%(0.70+0.79)	7.51%(0.95+1.06)		73.68%(3.75+1.69)	6.60%(1.01+1.08)	5.12%(0.91+1.11)	43.56%(2.46+1.51)	3.45%(0.92+0.83)	16.13%(1.51+1.11)	30.17%(1.81+1.43)	26.74%(1.96+1.14)	3.24%(0.84+0.81)	23.42%(1.80+1.46)	NO
ENSG00000141096	DPEP3	4.12%(0.70+0.86)	2.46%(0.70+0.78)	4.37%(0.74+1.28)	1.53%(0.52+0.73)	21.57%(1.59+1.39)	4.43%(0.85+1.08)	10.42%(1.26+1.08)	14.08%(1.36+1.11)	48.55%(2.75+2.02)	16.18%(1.64+1.15)	7.55%(0.90+1.14)	6.97%(1.10+1.27)	11.86%(1.36+2.06)	41.38%(3.79+4.23)	13.71%(1.40+1.13)	6.15%(1.08+0.94)	3.21%(0.81+0.77)	2.23%(0.51+0.75)	8.23%(0.98+1.74)	NO
ENSG00000141255	SPATA22	1.50%(0.31+0.64)	5.58%(0.90+1.10)	1.46%(0.28+0.63)	1.53%(0.30+0.66)	81.70%(3.56+1.25)	4.23%(0.61+0.92)	9.46%(1.17+1.31)	1.88%(0.36+0.85)	2.89%(0.30+0.95)	74.46%(3.30+1.16)	2.36%(0.44+1.01)	2.66%(0.48+0.79)	2.45%(0.53+0.87)	3.45%(0.41+1.04)	3.23%(0.87+0.92)	5.03%(0.69+1.08)		1.21%(0.40+0.78)	3.16%(0.38+1.04)	NO
ENSG00000141316	SPACA3	3.00%(0.35+0.76)		1.46%(0.24+0.50)	41.38%(2.25+1.95)		1.21%(0.33+0.62)						9.43%(1.00+1.21)	2.25%(0.51+0.75)	5.36%(0.63+0.93)	16.13%(1.41+1.62)				1.90%(0.33+0.68)	YES
ENSG00000141371	C17orf64	5.24%(0.70+0.96)	1.89%(0.52+0.80)	15.53%(1.25+1.16)		3.27%(0.79+0.84)	2.41%(0.56+0.75)	6.95%(1.10+0.97)	19.72%(1.56+1.31)	7.51%(0.95+1.00)	1.56%(0.53+0.62)	5.66%(0.68+1.00)	10.25%(1.22+1.09)	6.34%(0.87+0.95)	12.64%(0.86+1.29)	3.23%(0.78+0.85)				8.23%(0.70+1.05)	NO
ENSG00000141497	ZMYND15	96.25%(5.13+1.35)	99.43%(5.71+1.10)	99.51%(6.36+1.26)	99.62%(5.77+1.04)	100.00%(6.70+0.82)	99.80%(5.51+1.06)	99.81%(6.52+0.89)	100.00%(7.03+1.07)	33.53%(2.11+1.72)	100.00%(6.88+0.92)	99.06%(6.72+1.51)	99.59%(6.44+1.06)	99.18%(5.54+1.05)	100.00%(6.74+1.16)	100.00%(7.04+0.72)	96.65%(4.46+1.01)	100.00%(5.91+0.79)	99.80%(5.91+0.82)	97.47%(5.69+1.40)	NO
ENSG00000141665	FBXO15	39.33%(2.53+1.49)	86.11%(4.57+1.63)	53.40%(2.75+1.33)	3.07%(1.06+0.82)	95.42%(4.88+1.34)	35.41%(2.23+1.34)	97.88%(5.44+1.07)	98.12%(5.95+1.16)	68.79%(3.07+1.20)	99.42%(5.59+0.86)	48.11%(2.57+1.27)	81.97%(3.98+1.53)	79.14%(3.80+1.42)	82.38%(4.47+1.68)	67.74%(3.10+1.11)	95.53%(4.70+1.08)	90.11%(3.76+0.94)	86.23%(3.82+1.18)	80.38%(4.54+1.87)	NO
ENSG00000141946	ZIM3						1.41%(0.21+0.55)														NO
ENSG00000141977	CIB3		36.86%(2.14+1.62)	4.85%(0.50+0.89)								2.83%(0.43+0.76)						1.07%(0.37+0.61)		1.27%(0.27+0.53)	NO
ENSG00000142025	DMRTC2	1.50%(0.22+0.77)	18.90%(1.05+1.59)	2.43%(0.33+1.13)			1.01%(0.21+0.65)						17.42%(1.00+1.78)	2.25%(0.25+0.72)	2.30%(0.21+0.69)			6.15%(0.61+1.01)		5.70%(0.52+1.08)	NO
ENSG00000142513	ACPT	1.12%(0.31+0.60)	1.13%(0.25+0.56)				8.45%(0.71+1.10)			10.40%(1.35+0.93)		17.45%(1.29+1.94)		2.04%(0.33+0.74)			2.23%(0.42+0.79)	18.18%(1.66+1.00)			NO
ENSG00000142530	FAM71E1	97.38%(5.37+1.27)	99.24%(5.69+1.09)	98.06%(5.52+1.25)	100.00%(5.83+0.89)	98.04%(5.26+1.15)	97.59%(4.92+1.35)	95.37%(4.23+1.14)	99.06%(6.06+0.98)	36.99%(2.21+1.17)	98.44%(4.87+1.12)	99.06%(5.43+1.19)	98.98%(5.48+1.02)	99.18%(5.81+1.33)	99.23%(7.81+1.17)	98.39%(4.99+0.92)	99.44%(5.11+0.86)	100.00%(6.63+0.69)	100.00%(6.67+0.68)	99.37%(7.05+1.24)	NO
ENSG00000142621	FHAD1	95.13%(5.07+1.69)	98.11%(5.12+1.11)	91.26%(5.11+1.89)	82.76%(3.62+1.13)	92.16%(4.52+1.51)	89.34%(4.76+1.75)	83.59%(3.71+1.18)	93.43%(4.66+1.37)	24.28%(1.77+1.26)	72.71%(3.46+1.46)	46.23%(2.77+1.75)	98.16%(5.56+1.58)	92.43%(4.87+1.68)	95.79%(5.58+1.74)	99.19%(5.35+1.05)	58.66%(3.14+1.54)	63.37%(2.89+1.17)	98.18%(4.82+1.12)	93.04%(5.78+2.37)	NO
ENSG00000142698	C1orf94	1.12%(0.23+0.73)	5.67%(0.45+1.25)	1.94%(0.28+0.90)		94.12%(5.90+1.50)	4.83%(0.56+0.94)	1.16%(0.19+0.57)			99.03%(6.26+1.11)		1.64%(0.28+0.74)	4.09%(0.39+0.87)	8.81%(0.88+1.39)	6.45%(1.05+0.98)	5.03%(0.70+0.96)			3.16%(0.29+0.78)	NO
ENSG00000142731	PLK4	100.00%(8.03+0.85)	100.00%(7.60+0.98)	100.00%(8.83+0.66)	100.00%(8.19+0.58)	100.00%(7.27+0.87)	100.00%(8.23+0.75)	99.81%(5.89+0.77)	100.00%(5.23+0.82)	100.00%(8.90+0.77)	100.00%(5.90+1.07)	100.00%(5.78+1.29)	100.00%(7.11+1.10)	100.00%(8.06+0.69)	100.00%(8.00+0.79)	100.00%(6.44+0.84)	100.00%(5.19+0.79)	100.00%(5.31+0.83)	100.00%(5.87+0.62)	100.00%(8.17+0.90)	NO
ENSG00000142920	ADC	100.00%(5.85+1.02)	100.00%(7.45+0.82)	99.51%(5.76+1.21)	100.00%(6.29+0.99)	100.00%(8.46+0.71)	99.80%(6.22+1.17)	100.00%(7.11+0.75)	100.00%(7.46+0.62)	98.27%(5.01+1.23)	100.00%(8.87+0.62)	98.11%(5.23+1.11)	100.00%(7.16+1.03)	99.59%(6.22+1.11)	100.00%(6.44+0.86)	100.00%(7.57+0.67)	100.00%(7.73+0.64)	100.00%(6.99+0.60)	100.00%(7.65+0.80)	100.00%(6.25+0.99)	NO
ENSG00000142945	KIF2C	100.00%(9.73+1.05)	100.00%(8.67+1.34)	100.00%(10.52+0.58)	100.00%(9.60+0.61)	100.00%(8.77+1.03)	100.00%(9.91+0.75)	99.81%(6.24+1.09)	99.53%(5.67+1.46)	100.00%(8.71+0.97)	98.64%(6.08+1.73)	100.00%(7.39+1.82)	100.00%(8.36+1.42)	100.00%(9.68+0.75)	100.00%(9.57+0.98)	100.00%(7.73+1.11)	100.00%(5.16+0.89)	100.00%(5.64+1.02)	100.00%(5.82+0.89)	100.00%(9.87+1.12)	YES
ENSG00000143006	DMRTB1			3.40%(0.22+0.83)			1.21%(0.13+0.57)					3.77%(0.35+1.10)	1.23%(0.11+0.51)	1.23%(0.15+0.64)	9.20%(0.72+1.40)	1.61%(0.14+0.54)			13.36%(1.02+1.59)	9.49%(0.70+1.33)	NO
ENSG00000143032	BARHL2	2.62%(0.21+0.70)	1.61%(0.15+0.58)	1.46%(0.16+0.58)		2.61%(0.54+0.80)					1.75%(0.29+0.67)		2.66%(0.22+0.74)	3.07%(0.26+0.74)	6.51%(0.59+1.28)			6.95%(0.37+0.92)			NO
ENSG00000143194	MAEL	13.48%(1.24+1.78)	14.46%(1.52+1.80)	9.71%(1.04+1.65)	14.56%(1.50+1.77)	98.04%(5.94+1.35)	6.64%(0.76+1.44)	73.17%(3.86+1.88)	79.34%(4.05+1.66)	25.43%(1.74+1.70)	93.37%(4.57+1.29)	49.53%(2.89+2.49)	22.13%(1.90+2.01)	19.22%(1.70+2.24)	39.85%(2.24+1.83)	62.10%(2.83+1.09)	14.53%(1.26+1.41)	47.06%(2.52+1.35)	12.15%(1.25+1.09)	17.09%(1.42+1.93)	YES
ENSG00000143199	ADCY10	15.73%(1.29+1.29)	22.97%(1.89+1.35)	5.34%(0.89+0.99)	2.30%(0.79+0.75)	7.84%(1.34+0.84)	19.92%(1.51+1.56)	41.31%(2.38+1.30)	12.68%(1.39+1.04)	30.06%(1.94+1.22)	3.12%(1.30+0.67)	87.74%(5.04+2.02)	4.71%(0.97+0.91)	46.42%(3.12+2.44)	1.53%(0.63+0.69)	1.61%(1.00+0.66)	6.70%(1.36+0.79)	22.46%(2.05+0.97)	2.83%(0.85+0.71)	2.53%(0.99+0.84)	NO
ENSG00000143228	NUF2	99.63%(8.55+1.24)	100.00%(7.97+1.35)	100.00%(9.28+0.68)	100.00%(8.44+0.66)	100.00%(7.97+1.06)	100.00%(8.27+0.86)	98.07%(5.07+1.21)	83.57%(4.09+1.63)	100.00%(7.53+0.97)	99.42%(5.72+1.45)	97.64%(6.73+1.81)	100.00%(7.42+1.47)	100.00%(8.78+0.90)	100.00%(8.34+0.97)	99.19%(6.63+1.04)	96.09%(4.90+1.16)	93.85%(4.29+1.22)	90.08%(4.07+1.19)	99.37%(8.54+1.23)	YES
ENSG00000143443	C1orf56	100.00%(7.39+0.79)	100.00%(7.81+0.79)	100.00%(7.30+0.81)	100.00%(6.91+0.61)	100.00%(7.57+0.44)	100.00%(6.57+0.79)	100.00%(7.01+0.57)	100.00%(7.93+0.65)	100.00%(5.54+0.60)	100.00%(7.62+0.41)	100.00%(8.53+0.84)	100.00%(7.73+0.84)	100.00%(7.12+0.72)	100.00%(8.49+0.74)	100.00%(7.23+0.63)	100.00%(7.95+0.48)	100.00%(8.53+0.50)	100.00%(8.49+0.44)	100.00%(7.97+0.72)	NO
ENSG00000143450	OAZ3	95.88%(4.40+1.03)	99.81%(6.06+1.12)	98.06%(4.63+1.02)	92.72%(3.82+0.78)	98.04%(4.26+0.80)	96.58%(3.92+0.85)	95.17%(4.05+0.88)	89.67%(3.82+0.98)	13.87%(1.41+1.12)	90.84%(3.44+0.63)	92.92%(4.49+1.21)	99.18%(5.30+1.02)	86.91%(3.78+1.04)	93.49%(3.91+0.85)	96.77%(3.97+0.77)	98.88%(4.03+0.67)	100.00%(7.90+0.81)	99.60%(5.74+0.69)	97.47%(4.91+1.16)	NO
ENSG00000143452	HORMAD1	40.45%(2.75+2.87)	18.71%(1.83+2.83)	54.85%(3.91+3.15)	11.11%(1.25+1.70)		63.58%(4.45+3.18)	2.32%(0.79+0.80)	2.35%(0.50+0.89)	57.80%(3.11+1.70)		4.25%(0.64+0.99)	52.46%(3.95+3.26)	62.17%(4.56+3.20)	15.71%(1.37+1.74)	8.87%(1.32+1.32)			6.68%(1.03+1.28)	34.81%(2.21+2.44)	YES
ENSG00000143476	DTL	100.00%(8.44+1.05)	100.00%(8.94+1.12)	100.00%(9.99+0.55)	100.00%(8.93+0.62)	100.00%(8.21+1.08)	100.00%(9.06+0.84)	100.00%(6.82+0.98)	99.53%(5.83+1.50)	100.00%(9.63+0.83)	99.42%(6.15+1.68)	100.00%(7.67+1.52)	100.00%(8.06+1.10)	100.00%(9.27+0.81)	100.00%(8.53+0.78)	99.19%(7.26+1.00)	100.00%(5.85+1.28)	99.73%(5.33+1.09)	99.80%(6.08+1.06)	100.00%(8.70+0.84)	NO
ENSG00000143479	DYRK3	99.63%(6.27+1.03)	99.91%(7.47+0.96)	100.00%(7.09+0.95)	100.00%(5.77+0.87)	100.00%(7.53+0.76)	100.00%(7.50+0.82)	100.00%(7.73+0.67)	100.00%(6.84+0.68)	100.00%(7.46+1.39)	100.00%(6.16+0.75)	100.00%(6.41+1.07)	100.00%(7.33+0.86)	100.00%(7.02+0.96)	100.00%(7.85+0.74)	100.00%(7.27+0.61)	100.00%(6.95+0.56)	100.00%(6.04+0.66)	100.00%(7.22+0.58)	100.00%(7.18+0.96)	NO
ENSG00000143512	HHIPL2	22.10%(1.83+1.75)	62.19%(3.78+2.36)	24.76%(2.03+1.69)	4.60%(1.20+0.84)	26.14%(1.88+1.39)	35.41%(2.35+1.92)	6.37%(0.93+1.06)	12.68%(1.22+1.85)	31.79%(2.05+0.96)	11.11%(1.50+0.95)	49.06%(3.42+2.96)	68.44%(4.82+3.11)	40.49%(2.77+2.23)	36.40%(2.46+1.96)	18.55%(1.72+1.42)	79.33%(5.19+2.52)	50.80%(2.86+1.58)	43.72%(2.85+2.29)	34.81%(2.41+1.75)	NO
ENSG00000143552	NUP210L		4.82%(0.95+0.93)	2.91%(0.52+0.86)		4.58%(0.78+0.96)	1.21%(0.51+0.59)	3.47%(0.76+0.76)	1.88%(0.57+0.88)	72.83%(3.02+0.90)	6.43%(0.86+1.06)	2.36%(0.50+0.98)	63.32%(3.50+2.11)	5.52%(0.83+0.96)	4.21%(0.87+1.06)	7.26%(0.71+1.01)	5.59%(0.84+0.94)	3.48%(0.64+0.86)	22.87%(1.69+1.64)	3.80%(0.80+0.78)	NO
ENSG00000143994	ABHD1	44.57%(2.55+1.43)	83.46%(3.95+1.32)	37.38%(2.28+1.37)	43.30%(2.44+1.09)	94.77%(4.31+1.01)	20.93%(1.63+1.24)	90.54%(4.24+1.22)	90.61%(4.88+1.47)	98.27%(4.49+0.87)	97.08%(4.48+0.91)	85.85%(4.80+2.14)	45.90%(2.63+1.33)	60.74%(3.24+1.55)	95.79%(5.03+1.20)	43.55%(2.52+0.85)	79.33%(3.69+1.21)	98.93%(5.41+1.17)	77.53%(3.36+1.05)	52.53%(3.00+1.56)	NO
ENSG00000144015	TRIM43	1.87%(0.16+0.71)	5.77%(0.39+1.16)	4.37%(0.34+1.11)			3.62%(0.36+0.98)						1.43%(0.14+0.57)	5.52%(0.47+1.11)	23.75%(1.45+1.78)					20.89%(1.43+2.03)	NO
ENSG00000144395	CCDC150	97.38%(5.29+1.25)	92.34%(4.35+1.31)	100.00%(6.55+0.90)	97.70%(5.12+1.05)	98.04%(4.80+1.18)	97.18%(4.84+1.18)	95.17%(6.39+1.69)	97.18%(5.72+1.53)	98.84%(6.16+0.96)	88.30%(3.76+1.14)	97.64%(5.52+1.36)	91.39%(4.51+1.42)	97.14%(5.32+1.35)	93.87%(4.99+1.37)	93.55%(4.06+1.10)	90.50%(4.40+1.30)	14.97%(1.73+0.96)	29.35%(2.15+0.87)	99.37%(6.52+1.30)	NO
ENSG00000144671	SLC22A14	12.73%(1.37+1.03)		3.40%(0.85+0.80)		5.23%(1.20+0.86)	6.84%(1.01+0.88)	20.27%(1.66+1.23)	16.90%(1.54+1.27)	1.73%(0.61+0.80)	7.21%(1.44+0.77)		3.89%(0.79+0.86)	3.27%(0.95+0.87)	6.90%(1.10+0.94)	4.03%(1.02+0.79)	1.68%(0.85+0.71)			16.46%(1.44+1.05)	NO
ENSG00000144962	SPATA16									1.73%(0.38+0.83)					3.07%(0.30+0.75)						NO
ENSG00000145309	CABS1													2.25%(0.17+0.58)			13.41%(0.97+1.38)	1.07%(0.34+0.80)		1.90%(0.13+0.50)	NO
ENSG00000145491	ROPN1L	13.48%(1.41+1.14)	60.02%(3.19+1.81)	25.24%(1.88+1.84)	4.21%(0.93+0.89)	66.67%(3.62+1.95)	18.31%(1.80+1.17)	91.31%(4.08+1.18)	84.04%(3.93+1.33)	76.88%(3.80+1.69)	29.43%(2.15+1.64)	9.91%(1.24+1.16)	68.03%(3.98+2.15)	58.90%(3.19+1.92)	90.80%(5.14+2.09)	20.97%(1.95+1.12)	22.35%(1.95+0.92)	45.19%(2.71+1.66)	28.95%(2.10+1.03)	74.05%(5.25+3.06)	NO
ENSG00000145757	SPATA9	39.33%(2.35+0.98)	55.20%(2.63+0.79)	19.42%(1.98+0.82)	22.22%(2.07+0.73)	91.50%(3.55+0.72)	12.68%(1.74+0.76)	45.17%(2.48+0.86)	21.13%(1.93+0.81)	84.39%(4.17+1.40)	92.59%(3.78+0.79)	27.83%(2.13+0.91)	48.77%(2.58+0.84)	26.58%(2.16+0.74)	21.84%(1.95+0.83)	60.48%(2.72+0.74)	13.97%(1.90+0.76)	46.26%(2.53+0.69)	95.34%(3.92+0.75)	13.92%(1.65+0.84)	NO
ENSG00000145850	TIMD4	27.72%(1.81+2.00)	37.90%(2.29+1.61)	13.59%(1.23+1.16)	26.44%(1.78+1.56)	32.68%(2.01+1.48)	19.32%(1.43+1.41)	95.95%(6.27+1.59)	95.31%(6.39+1.59)	56.65%(3.25+2.09)	11.50%(1.28+1.19)	36.32%(2.28+2.05)	57.79%(2.94+1.57)	34.36%(2.14+1.59)	52.49%(2.84+1.91)	55.65%(2.84+1.89)	16.20%(1.17+1.77)	44.65%(2.48+1.36)	60.73%(3.06+1.57)	32.91%(2.00+1.55)	NO
ENSG00000145975	FAM217A							1.35%(0.38+0.61)	2.35%(0.50+0.71)	3.47%(0.76+0.80)		2.36%(0.53+0.77)			1.15%(0.16+0.49)	10.48%(0.98+1.13)				6.33%(0.47+0.91)	NO
ENSG00000146221	TCTE1	1.50%(0.55+0.68)	11.91%(1.26+1.09)	7.28%(1.03+0.93)		30.07%(2.15+1.29)	5.63%(0.64+0.90)	5.02%(1.07+0.82)	3.29%(0.69+0.81)	21.39%(1.90+1.19)	82.07%(3.58+1.13)	1.89%(0.79+0.80)	31.76%(2.00+1.84)	21.47%(1.61+1.50)	34.87%(2.29+1.75)	1.61%(0.72+0.65)	29.05%(2.07+1.12)	9.89%(1.37+1.01)	1.01%(0.51+0.59)	36.71%(2.32+2.22)	NO
ENSG00000146276	GABRR1	44.57%(2.46+2.34)	5.29%(0.86+0.99)	21.84%(1.38+1.97)	15.71%(1.07+1.61)	12.42%(1.33+1.26)	65.79%(3.46+2.11)	37.64%(2.16+1.26)		20.23%(1.57+1.64)	1.17%(0.33+0.58)	3.30%(0.52+0.92)	15.98%(1.24+1.81)	77.10%(4.42+2.28)	41.00%(2.47+2.56)	17.74%(1.46+1.25)	22.91%(1.49+1.40)	2.67%(0.85+0.83)	1.62%(0.50+0.67)	20.89%(1.49+1.52)	NO
ENSG00000146410	FAM54A	100.00%(6.99+0.97)	99.43%(5.88+1.27)	100.00%(7.34+0.63)	100.00%(7.37+0.68)	100.00%(5.49+0.83)	100.00%(7.00+0.76)	97.30%(4.25+0.98)	97.65%(4.33+1.00)	100.00%(6.69+0.77)	80.12%(3.51+1.16)	92.92%(4.85+1.55)	99.18%(5.87+1.27)	100.00%(7.13+0.82)	99.62%(6.59+0.97)	99.19%(5.18+0.90)	88.83%(3.68+0.98)	56.42%(2.85+1.06)	75.91%(3.21+0.93)	100.00%(7.15+1.06)	NO
ENSG00000146453	PNLDC1	14.61%(1.27+1.98)	20.60%(1.77+2.01)	20.87%(2.11+2.99)	3.83%(0.68+0.80)	7.84%(1.05+1.10)	35.41%(2.93+2.91)	5.41%(0.84+1.16)	4.69%(0.73+1.14)	9.83%(1.23+1.31)	25.73%(1.86+1.43)	5.66%(0.87+1.01)	10.45%(1.10+1.39)	33.13%(2.71+2.99)	21.84%(1.63+2.02)	39.52%(2.35+1.72)	6.15%(0.69+0.86)	4.28%(0.83+1.02)	2.83%(0.53+1.16)	30.38%(2.24+2.17)	NO
ENSG00000146670	CDCA5	100.00%(9.54+1.12)	100.00%(8.77+1.22)	100.00%(10.26+0.63)	100.00%(9.87+0.62)	100.00%(8.84+0.93)	100.00%(10.05+0.75)	100.00%(6.55+0.93)	100.00%(6.11+1.14)	100.00%(8.94+0.80)	100.00%(7.32+1.27)	100.00%(7.97+1.40)	100.00%(8.48+1.29)	100.00%(9.89+0.72)	100.00%(9.49+0.85)	100.00%(7.93+0.99)	100.00%(6.05+0.86)	100.00%(6.51+0.93)	100.00%(5.69+0.79)	100.00%(9.90+1.05)	NO
ENSG00000147081	AKAP4				9.20%(0.94+1.25)					1.73%(0.10+0.48)					2.30%(0.35+0.73)		63.13%(3.23+1.90)			1.27%(0.17+0.46)	YES
ENSG00000147127	RAB41	4.49%(1.29+0.71)	5.58%(1.46+0.72)	5.34%(1.44+0.73)	1.92%(1.28+0.67)	98.69%(4.15+0.73)	1.81%(1.20+0.70)	5.79%(1.71+0.60)	37.09%(2.10+0.94)	4.62%(1.34+0.82)	99.03%(4.71+0.68)	9.43%(1.41+0.87)	10.25%(1.54+0.83)	1.23%(1.13+0.66)	6.90%(1.32+0.78)	4.03%(1.45+0.69)	51.96%(2.53+0.82)	4.81%(1.63+0.66)	20.85%(2.05+0.65)	2.53%(1.12+0.72)	NO
ENSG00000147183	CPXCR1	1.87%(0.27+0.64)				3.92%(0.37+0.83)	1.41%(0.36+0.67)						3.69%(0.45+0.77)	1.84%(0.37+0.68)	1.92%(0.36+0.78)					3.80%(0.48+0.95)	YES
ENSG00000147378	FATE1	12.73%(1.39+1.10)	9.26%(1.22+1.14)	16.50%(1.53+1.58)	8.05%(1.35+0.90)	9.15%(0.90+1.30)	16.10%(1.59+1.22)	94.40%(4.99+1.33)	19.25%(1.59+1.22)		4.29%(0.56+0.93)	53.30%(2.81+1.52)	37.50%(2.19+1.19)	29.04%(2.09+1.28)	18.39%(1.39+1.28)	10.48%(1.24+1.02)	63.69%(3.27+1.62)	1.60%(0.73+0.70)	44.74%(2.53+1.30)	13.92%(1.41+1.26)	YES
ENSG00000147381	MAGEA4	45.69%(4.08+4.38)	12.76%(1.04+2.40)	26.70%(2.36+3.78)	10.73%(0.73+1.83)	1.31%(0.16+0.76)	53.52%(4.96+4.64)	2.90%(0.26+1.01)	1.41%(0.21+0.87)		1.95%(0.18+0.56)	8.02%(0.74+1.97)	16.39%(1.50+3.11)	75.66%(7.28+4.64)	47.51%(3.82+3.84)	3.23%(0.31+1.18)				24.68%(1.96+3.33)	YES
ENSG00000147570	DNAJC5B	39.70%(2.27+1.84)	69.00%(3.40+1.53)	42.23%(2.44+1.56)	54.41%(2.87+1.45)	41.18%(2.34+1.37)	34.00%(2.05+1.51)	78.19%(3.93+1.62)	72.77%(3.90+2.03)	30.06%(1.92+1.72)	15.98%(1.61+1.03)	50.47%(2.63+1.44)	92.83%(4.94+1.45)	77.51%(3.97+1.69)	46.36%(2.50+1.38)	88.71%(4.49+1.45)	11.17%(1.04+1.09)	30.21%(2.03+1.09)	50.20%(2.49+1.57)	46.84%(2.64+1.76)	NO
ENSG00000147596	PRDM14							2.70%(0.31+0.70)	7.04%(0.68+1.12)						1.15%(0.27+0.78)						NO
ENSG00000148156	ACTL7B									2.89%(0.67+0.82)										1.27%(0.26+0.51)	NO
ENSG00000148200	NR6A1	73.41%(3.35+1.14)	59.83%(2.97+1.47)	80.58%(3.57+1.02)	95.40%(4.44+0.95)	40.52%(2.34+1.12)	92.56%(4.03+0.97)	46.33%(2.46+1.01)	64.79%(2.95+1.10)	87.86%(5.32+1.87)	63.55%(2.81+1.00)	81.13%(3.50+1.27)	79.51%(3.51+1.18)	93.66%(3.95+0.90)	82.38%(3.56+1.22)	70.97%(3.11+1.11)	45.25%(2.44+1.16)	36.90%(2.18+1.03)	94.94%(4.24+0.92)	56.33%(2.67+1.47)	YES
ENSG00000148680	HTR7	77.90%(4.88+2.58)	78.73%(3.57+1.21)	69.42%(4.19+2.49)	27.59%(1.96+1.13)	86.93%(3.96+1.07)	96.78%(6.89+2.07)	90.73%(4.31+1.22)	78.40%(3.42+1.40)	75.14%(4.48+2.68)	70.57%(3.37+1.29)	39.15%(2.34+1.29)	70.08%(3.18+1.24)	92.43%(5.52+2.06)	54.79%(2.75+1.21)	80.65%(3.61+1.41)	76.54%(3.74+1.75)	65.78%(2.98+1.01)	41.70%(2.40+1.09)	36.08%(2.11+1.33)	NO
ENSG00000148814	LRRC27	100.00%(6.91+0.83)	100.00%(7.87+0.72)	100.00%(6.43+0.93)	100.00%(6.68+0.51)	100.00%(7.80+0.47)	100.00%(5.89+0.79)	100.00%(7.89+0.61)	100.00%(8.28+0.57)	100.00%(7.56+0.63)	100.00%(8.56+0.51)	100.00%(6.75+0.72)	100.00%(7.49+0.69)	100.00%(6.49+0.77)	100.00%(7.65+0.65)	100.00%(7.41+0.47)	100.00%(7.78+0.52)	100.00%(7.84+0.47)	100.00%(8.17+0.37)	100.00%(7.95+0.88)	NO
ENSG00000148832	PAOX	100.00%(7.20+0.79)	100.00%(6.78+0.73)	100.00%(7.31+0.80)	100.00%(6.26+0.82)	100.00%(6.17+0.62)	100.00%(7.35+0.67)	100.00%(7.49+0.64)	100.00%(7.66+0.64)	94.22%(5.13+1.38)	100.00%(6.59+0.80)	99.53%(8.43+1.04)	100.00%(6.59+0.66)	100.00%(6.92+0.64)	100.00%(7.30+0.62)	100.00%(6.92+0.56)	100.00%(6.56+0.60)	100.00%(8.71+0.86)	100.00%(7.55+0.79)	100.00%(7.11+0.89)	NO
ENSG00000149243	KLHL35	95.13%(4.95+1.57)	98.49%(6.31+1.47)	99.51%(7.42+1.62)	99.62%(5.75+1.34)	79.74%(4.04+1.82)	80.08%(4.28+2.00)	36.29%(2.39+1.43)	57.75%(2.92+1.54)	66.47%(3.12+1.35)	93.57%(4.88+1.47)	23.11%(1.74+1.56)	96.72%(5.86+1.59)	92.02%(4.56+1.50)	100.00%(7.12+1.35)	99.19%(5.31+1.02)	97.77%(6.52+1.56)	97.86%(4.97+1.25)	92.91%(4.64+1.29)	99.37%(6.02+1.47)	NO
ENSG00000149507	PLAC1L																	2.67%(0.18+0.65)			NO
ENSG00000149548	CCDC15	99.63%(5.81+0.87)	99.24%(6.21+0.99)	100.00%(6.39+0.83)	100.00%(5.52+0.61)	100.00%(6.04+0.77)	100.00%(5.93+0.71)	99.42%(5.30+0.68)	100.00%(4.47+0.74)	100.00%(7.41+0.92)	100.00%(5.61+0.81)	99.53%(5.61+0.86)	99.39%(5.38+0.98)	100.00%(5.99+0.75)	100.00%(5.93+0.79)	99.19%(4.92+0.75)	98.88%(4.34+0.66)	100.00%(6.02+0.69)	99.80%(4.71+0.56)	93.04%(5.08+1.31)	NO
ENSG00000149646	C20orf152	8.24%(1.21+0.97)	16.35%(1.67+0.99)	3.40%(1.06+0.72)	1.53%(0.92+0.88)	28.76%(2.08+0.99)	3.42%(0.88+0.78)	28.57%(2.16+0.85)	9.39%(1.48+0.87)		33.53%(2.26+0.68)	16.04%(1.74+0.94)	3.89%(1.13+0.82)	6.54%(1.18+0.92)	26.44%(1.80+1.14)	2.42%(0.99+0.75)	14.53%(1.85+0.83)	5.08%(1.35+0.75)	4.05%(1.42+0.64)	15.82%(1.64+1.09)	NO
ENSG00000149679	CABLES2	100.00%(8.25+0.82)	100.00%(8.45+0.75)	100.00%(8.67+0.66)	100.00%(8.49+0.77)	100.00%(8.41+0.62)	100.00%(7.96+0.73)	100.00%(6.99+0.55)	100.00%(7.34+0.62)	100.00%(8.43+0.46)	100.00%(8.04+0.43)	100.00%(7.71+0.89)	100.00%(8.31+0.77)	100.00%(8.59+0.68)	100.00%(9.43+0.69)	100.00%(7.55+0.52)	100.00%(7.95+0.63)	100.00%(7.61+0.39)	100.00%(8.04+0.31)	100.00%(8.41+0.80)	NO
ENSG00000149926	FAM57B	23.60%(1.84+1.69)	72.78%(3.87+1.93)	55.83%(2.79+1.26)	8.81%(1.43+0.96)	99.35%(7.31+1.57)	31.39%(2.15+1.78)	19.69%(1.68+1.58)	25.35%(1.83+1.41)	50.87%(2.61+1.31)	99.81%(9.23+1.25)	28.77%(1.83+1.38)	19.88%(1.70+1.32)	21.06%(1.75+1.38)	45.59%(2.51+1.46)	49.19%(2.67+1.36)	100.00%(9.61+1.04)	34.49%(2.30+1.33)	7.49%(1.25+0.93)	32.28%(2.23+1.51)	NO
ENSG00000150628	SPATA4		40.93%(2.19+1.65)	1.46%(0.46+0.76)		61.44%(3.07+1.33)	2.21%(0.47+0.72)	73.94%(3.37+1.19)	88.73%(4.16+1.27)		58.67%(2.79+0.96)		26.43%(1.76+1.62)	11.04%(1.07+1.25)	31.80%(1.84+1.51)	2.42%(0.92+0.86)	12.85%(1.60+0.93)	40.64%(2.35+0.91)	63.97%(3.04+1.17)	23.42%(1.67+1.58)	NO
ENSG00000150667	FSIP1	75.66%(3.45+1.30)	88.66%(6.79+2.76)	62.14%(2.92+1.08)	57.47%(2.85+1.14)	96.08%(5.13+1.10)	67.61%(2.96+0.99)	96.33%(4.28+1.01)	96.24%(4.21+0.83)	76.88%(3.24+0.89)	95.91%(4.09+0.98)	34.43%(2.38+1.67)	57.99%(2.74+0.98)	58.28%(2.83+0.99)	55.94%(2.80+1.14)	78.23%(3.16+0.87)	98.88%(5.14+0.98)	64.71%(3.03+1.07)	90.69%(3.44+0.65)	70.25%(3.29+1.25)	NO
ENSG00000150676	CCDC83		10.49%(1.03+1.17)		1.92%(0.31+0.78)				1.41%(0.23+0.58)							1.61%(0.11+0.49)		23.53%(1.75+1.28)			YES
ENSG00000150773	PIH1D2	96.25%(4.20+0.85)	97.83%(5.00+1.13)	96.12%(4.27+1.05)	98.08%(3.89+0.67)	100.00%(5.74+0.97)	94.77%(3.82+0.78)	99.61%(5.92+0.76)	99.53%(6.26+0.83)	85.55%(3.74+1.02)	99.81%(4.87+0.82)	64.62%(2.97+1.05)	99.18%(4.95+1.00)	94.48%(4.23+1.00)	99.23%(5.50+1.10)	100.00%(4.62+0.67)	97.21%(4.06+0.80)	99.47%(4.37+0.63)	100.00%(5.72+0.58)	98.10%(5.58+1.33)	NO
ENSG00000150783	TEX12	2.25%(0.90+0.73)		3.40%(0.93+0.75)	2.68%(1.01+0.75)	1.96%(0.89+0.71)		1.74%(0.94+0.66)		44.51%(2.52+0.81)			2.05%(0.88+0.76)		9.96%(1.45+0.89)		5.59%(1.22+0.82)			1.27%(0.81+0.71)	NO
ENSG00000151005	TKTL2		2.27%(0.46+0.74)			12.42%(1.10+1.11)				20.81%(1.52+1.31)	7.41%(1.45+0.76)	2.83%(0.33+0.95)	2.25%(0.53+0.80)	5.73%(0.69+0.99)	3.07%(0.49+0.68)						NO
ENSG00000151033	LYZL2		9.36%(0.70+1.20)		1.53%(0.14+0.46)							2.83%(0.41+0.84)	1.43%(0.13+0.50)		1.15%(0.26+0.66)					4.43%(0.48+0.90)	NO
ENSG00000151164	RAD9B	100.00%(4.80+0.77)	100.00%(4.79+0.62)	100.00%(6.03+0.74)	99.62%(4.89+0.61)	100.00%(5.15+0.75)	99.80%(5.04+0.83)	99.61%(4.66+0.57)	99.06%(4.55+0.68)	100.00%(6.93+0.46)	100.00%(4.68+0.52)	99.06%(4.53+0.90)	100.00%(4.65+0.66)	100.00%(5.07+0.61)	100.00%(5.28+0.70)	99.19%(4.53+0.50)	97.21%(3.91+0.57)	100.00%(4.91+0.42)	99.80%(4.37+0.39)	98.73%(4.49+0.83)	NO
ENSG00000151287	TEX30	100.00%(7.70+0.90)	100.00%(7.26+0.79)	100.00%(8.69+0.66)	99.23%(7.34+0.95)	100.00%(7.72+0.75)	100.00%(7.53+0.74)	100.00%(8.05+0.68)	100.00%(8.14+0.68)	100.00%(8.17+0.80)	100.00%(7.39+0.72)	100.00%(8.62+0.91)	100.00%(7.02+0.79)	100.00%(7.46+0.78)	100.00%(7.06+0.79)	100.00%(6.67+0.45)	100.00%(7.17+0.49)	100.00%(6.36+0.42)	100.00%(6.66+0.50)	100.00%(7.66+0.75)	NO
ENSG00000151360	ALLC	1.50%(0.24+0.53)				6.54%(0.94+0.91)		4.25%(0.62+0.97)	4.23%(0.46+0.98)		2.73%(0.70+0.77)	13.68%(1.14+1.29)	1.84%(0.20+0.61)	4.50%(0.56+0.88)	12.26%(0.91+1.24)	7.26%(1.04+0.87)	6.70%(0.95+1.00)	4.55%(0.83+0.84)		3.80%(0.56+0.95)	NO
ENSG00000151615	POU4F2	1.12%(0.13+0.58)				9.15%(0.91+1.25)					5.26%(0.87+1.03)		1.23%(0.13+0.53)	1.64%(0.23+0.63)			17.32%(1.23+1.77)			1.27%(0.17+0.60)	NO
ENSG00000151725	MLF1IP	100.00%(9.06+0.93)	100.00%(8.90+1.00)	100.00%(10.13+0.81)	100.00%(8.94+0.88)	100.00%(8.84+0.99)	100.00%(9.10+0.91)	100.00%(7.23+0.83)	100.00%(6.68+1.04)	100.00%(9.75+0.75)	99.81%(6.40+1.47)	100.00%(8.00+1.24)	100.00%(8.21+1.08)	100.00%(9.13+0.86)	100.00%(8.34+0.96)	100.00%(7.59+0.91)	100.00%(6.66+0.98)	100.00%(7.07+0.93)	100.00%(6.75+0.83)	100.00%(9.06+0.83)	NO
ENSG00000151846	PABPC3	100.00%(8.91+1.19)	100.00%(8.23+0.88)	99.51%(7.82+1.13)	100.00%(8.89+0.64)	100.00%(8.22+0.49)	100.00%(10.76+0.63)	99.81%(7.20+0.60)	100.00%(6.73+0.88)	100.00%(9.38+0.45)	100.00%(7.08+0.81)	100.00%(7.47+1.09)	100.00%(8.63+0.90)	100.00%(8.53+0.69)	100.00%(10.29+0.81)	100.00%(7.96+0.73)	100.00%(6.55+0.86)	100.00%(8.41+0.87)	99.80%(7.22+0.70)	100.00%(7.69+1.21)	NO
ENSG00000151962	RBM46	2.62%(0.39+0.83)	2.55%(0.50+0.94)	5.83%(0.49+1.01)		29.41%(1.77+1.44)	7.24%(0.78+1.12)	50.19%(2.57+1.57)	10.33%(1.08+1.21)	1.16%(0.10+0.45)	15.01%(1.35+1.24)	13.68%(1.31+1.51)	8.61%(0.97+1.46)	9.82%(0.96+1.61)	8.05%(0.78+1.18)	8.06%(1.07+1.16)	1.68%(0.29+0.61)		12.35%(1.04+1.41)	3.16%(0.54+0.84)	YES
ENSG00000152086	TUBA3E	14.61%(1.31+2.16)	61.34%(3.70+2.54)	2.91%(0.81+1.15)		2.61%(0.66+0.73)	6.64%(0.89+1.39)	42.47%(3.11+2.85)	6.10%(0.95+1.32)	83.24%(3.32+0.84)	1.36%(0.91+0.69)	26.42%(1.78+1.82)	3.69%(0.80+0.96)	8.59%(1.18+1.64)	13.41%(1.53+1.50)	3.23%(0.87+0.70)	5.03%(1.16+0.80)	90.37%(4.39+1.39)	3.24%(0.76+0.79)	31.01%(2.29+2.47)	NO
ENSG00000152192	POU4F1	48.31%(2.74+2.32)	15.31%(1.17+1.90)	58.25%(3.41+2.60)	49.81%(2.40+1.76)	56.21%(3.72+2.73)	43.26%(2.52+2.36)	18.73%(1.53+1.87)	4.23%(0.75+1.17)	47.98%(3.30+3.19)	56.73%(3.35+2.14)	11.79%(1.06+1.33)	44.67%(2.73+2.35)	61.15%(3.29+2.24)	18.01%(1.52+1.46)	8.06%(0.82+0.96)	8.38%(0.79+1.42)	12.03%(1.07+1.47)	1.42%(0.39+0.64)	32.91%(2.11+2.04)	NO
ENSG00000152208	GRID2	3.75%(0.33+0.90)	2.08%(0.28+0.85)	2.91%(0.21+0.66)		81.05%(5.21+2.53)	2.21%(0.22+0.62)	3.86%(0.50+0.98)			96.88%(7.20+1.68)		2.66%(0.27+0.76)	3.07%(0.36+0.87)	31.80%(1.99+2.01)		60.34%(3.41+2.38)	6.42%(0.63+1.15)		16.46%(0.96+1.58)	NO
ENSG00000152430	BOLL	1.87%(0.63+0.77)	1.04%(0.33+0.60)				1.01%(0.61+0.69)			35.26%(2.27+1.62)		2.36%(0.26+0.61)	2.66%(0.50+0.79)	4.70%(0.79+0.94)	18.39%(1.64+1.10)						NO
ENSG00000152463	OLAH	4.12%(0.74+0.95)	10.49%(0.98+1.63)	6.80%(0.80+1.01)	2.68%(0.65+0.75)	13.07%(1.46+1.05)	19.72%(1.49+1.36)	7.72%(1.36+0.96)	4.23%(0.67+1.11)	10.98%(0.95+1.82)	10.92%(1.54+0.87)	6.60%(0.80+1.28)	12.91%(1.25+1.40)	4.70%(0.70+0.92)	1.53%(0.69+0.70)	10.48%(1.39+0.96)	10.06%(1.32+1.03)		77.33%(4.14+1.91)	8.86%(1.05+1.08)	NO
ENSG00000152503	TRIM36	72.66%(3.79+1.79)	99.62%(6.62+1.83)	99.03%(5.48+1.69)	99.62%(7.00+1.15)	100.00%(8.25+0.93)	98.99%(5.26+1.15)	99.42%(5.24+1.08)	93.90%(4.40+1.09)	77.46%(4.05+1.92)	99.81%(7.14+1.47)	78.30%(3.80+1.49)	98.36%(5.68+1.48)	97.14%(4.68+1.27)	98.47%(5.72+1.34)	100.00%(5.71+1.10)	100.00%(7.47+1.38)	100.00%(9.97+0.70)	98.38%(5.60+2.03)	98.73%(6.02+1.79)	NO
ENSG00000152592	DMP1	8.99%(1.19+1.06)	7.37%(1.14+1.07)		1.15%(0.46+0.60)	21.57%(1.88+1.04)	6.84%(1.22+0.99)	18.73%(1.54+1.34)	2.35%(0.38+0.73)		2.34%(0.60+0.69)	1.42%(0.44+0.69)	7.38%(0.98+0.97)	20.65%(1.85+1.08)	56.70%(2.63+1.38)	9.68%(1.20+1.01)	37.99%(2.51+2.73)		20.65%(1.51+1.50)	1.27%(0.60+0.70)	NO
ENSG00000152670	DDX4	3.00%(0.49+0.87)					2.01%(0.33+0.70)				1.56%(0.93+0.69)	4.25%(0.47+1.02)	3.28%(0.63+0.88)	2.86%(0.44+0.82)						2.53%(0.51+0.86)	NO
ENSG00000152705	CATSPER3	48.69%(2.58+1.10)	79.21%(3.36+0.96)	81.55%(3.41+0.96)	69.35%(3.01+0.78)	75.16%(3.10+0.85)	50.10%(2.59+0.97)	96.53%(4.46+1.01)	68.54%(3.24+1.10)	74.57%(3.08+0.95)	74.66%(3.10+0.75)	91.51%(3.77+0.98)	52.25%(2.64+0.88)	34.97%(2.33+0.88)	63.60%(2.86+1.10)	64.52%(2.89+0.80)	93.85%(3.99+0.79)	80.75%(3.25+0.77)	80.16%(3.17+0.73)	94.30%(3.95+0.93)	NO
ENSG00000153044	CENPH	100.00%(8.07+0.78)	100.00%(7.55+0.74)	100.00%(9.05+0.69)	100.00%(8.24+0.66)	100.00%(8.01+0.83)	100.00%(8.10+0.86)	100.00%(6.44+0.69)	100.00%(6.29+0.78)	100.00%(7.94+0.78)	100.00%(6.68+0.88)	100.00%(6.59+1.08)	100.00%(7.22+0.87)	100.00%(8.33+0.75)	100.00%(7.85+0.78)	100.00%(6.57+0.67)	100.00%(6.41+0.67)	100.00%(6.30+0.62)	100.00%(6.14+0.61)	100.00%(8.20+0.80)	NO
ENSG00000153060	TEKT5	53.56%(3.18+2.23)	37.33%(2.28+1.22)	12.14%(1.25+1.02)	24.90%(1.78+1.43)	1.31%(0.89+0.78)	5.23%(0.98+0.88)	1.35%(0.55+0.65)	5.16%(0.78+0.91)	1.73%(0.95+0.82)	3.51%(1.19+0.69)	39.62%(2.29+1.56)	40.78%(2.41+1.45)	10.22%(1.28+0.98)	17.24%(1.50+1.15)	26.61%(1.91+1.06)	7.26%(1.09+1.03)	38.50%(2.38+0.99)	1.82%(0.77+0.74)	36.71%(2.27+1.23)	YES
ENSG00000153347	FAM81B	16.10%(1.24+1.46)	40.74%(2.33+2.03)	24.27%(1.67+2.58)	1.15%(0.23+0.55)	34.64%(2.34+2.58)	5.23%(0.53+1.05)	76.83%(4.09+1.99)	81.69%(4.85+2.38)	35.84%(2.40+1.47)	19.10%(1.66+2.05)	3.30%(0.42+0.91)	82.58%(4.78+2.23)	41.31%(2.54+2.05)	68.58%(4.12+2.54)	79.84%(4.11+1.89)	1.68%(0.31+0.65)	27.01%(1.97+1.57)	88.06%(4.00+1.24)	65.82%(4.40+3.12)	NO
ENSG00000153495	TEX29	29.59%(2.06+1.33)	12.76%(1.47+0.98)	18.93%(1.59+1.11)	1.92%(0.93+0.70)	42.48%(2.36+1.23)	37.22%(2.29+1.41)	8.11%(1.13+1.06)	3.29%(0.71+0.77)	4.05%(0.87+0.91)	62.57%(3.03+1.26)	12.26%(1.26+1.17)	5.94%(0.96+0.93)	8.79%(1.27+0.96)	2.68%(0.84+0.83)	16.13%(1.64+1.01)	10.61%(1.42+0.95)	13.37%(1.41+1.03)	1.42%(0.77+0.66)	18.99%(1.55+1.14)	NO
ENSG00000153779	TGIF2LX	3.75%(0.33+0.87)	2.27%(0.17+0.66)				2.82%(0.21+0.79)		1.41%(0.08+0.50)			17.92%(0.92+1.50)	5.33%(0.34+1.04)	12.47%(0.75+1.45)	4.60%(0.37+0.95)			1.07%(0.09+0.46)			NO
ENSG00000153790	C7orf31	99.25%(6.49+1.14)	99.72%(5.88+1.01)	98.06%(5.79+1.22)	100.00%(6.40+0.94)	100.00%(6.98+0.80)	99.40%(6.05+0.98)	99.81%(7.42+0.68)	99.06%(7.42+1.09)	100.00%(7.41+0.64)	99.81%(5.94+1.09)	94.81%(5.61+1.57)	100.00%(6.48+0.84)	100.00%(6.64+0.88)	100.00%(6.67+0.82)	100.00%(6.64+0.60)	99.44%(5.84+1.29)	99.73%(5.46+0.89)	100.00%(7.18+0.43)	98.73%(5.79+1.37)	NO
ENSG00000154007	ASB17							6.95%(0.94+0.97)	3.29%(0.42+0.73)												NO
ENSG00000154040	CABYR	98.88%(6.35+1.58)	99.91%(7.26+1.15)	99.51%(5.67+1.47)	91.57%(3.97+1.00)	97.39%(5.08+1.20)	98.79%(5.67+1.55)	99.23%(4.61+0.94)	96.24%(5.11+1.11)	91.33%(4.06+1.08)	99.42%(5.45+1.15)	85.85%(5.46+2.69)	96.93%(6.52+2.23)	99.80%(7.57+1.96)	100.00%(6.75+1.16)	100.00%(5.17+0.76)	98.88%(5.65+1.07)	97.86%(4.15+0.82)	79.96%(3.56+1.24)	100.00%(7.40+1.22)	YES
ENSG00000154099	DNAAF1	20.60%(1.72+1.19)	79.58%(4.38+1.91)	35.92%(2.37+1.78)	5.75%(0.87+0.84)	67.97%(3.60+1.80)	25.55%(1.90+1.36)	72.97%(3.45+1.35)	92.96%(5.85+1.68)	12.14%(1.50+1.00)	89.86%(4.03+1.34)	38.68%(2.61+2.39)	78.69%(4.32+2.04)	53.17%(3.09+1.94)	77.39%(4.02+1.88)	54.03%(2.74+1.39)	89.39%(4.87+1.61)	41.44%(2.49+1.40)	81.38%(3.92+1.49)	82.91%(5.17+2.64)	NO
ENSG00000154143	PANX3	6.74%(0.50+1.01)	2.93%(0.25+0.70)							1.16%(0.27+0.58)		4.25%(0.41+0.91)	2.66%(0.26+0.69)	4.91%(0.33+0.80)	13.41%(0.74+1.41)			2.67%(0.48+0.71)		3.80%(0.29+0.79)	NO
ENSG00000154438	ASZ1	1.50%(0.14+0.55)	2.46%(0.19+0.73)									2.83%(0.23+0.87)	10.25%(0.81+1.47)	1.02%(0.20+0.65)				2.94%(0.28+0.75)			NO
ENSG00000154479	C2orf77	99.63%(5.55+1.16)	100.00%(6.84+1.15)	99.51%(6.20+1.70)	99.62%(4.90+0.96)	100.00%(7.95+0.97)	98.19%(5.06+1.21)	99.03%(6.23+0.92)	99.53%(7.18+0.85)	100.00%(6.47+1.38)	100.00%(6.96+1.00)	96.70%(5.14+1.39)	100.00%(6.76+1.28)	100.00%(5.86+1.16)	100.00%(7.40+1.10)	100.00%(6.38+0.95)	100.00%(6.74+1.08)	100.00%(6.84+0.96)	100.00%(7.08+0.82)	100.00%(7.84+1.29)	NO
ENSG00000154548	SRSF12	59.18%(3.21+1.67)	69.19%(3.51+1.73)	77.18%(3.97+1.69)	25.67%(1.95+1.07)	100.00%(7.28+0.73)	71.03%(3.57+1.67)	98.65%(5.53+1.15)	98.59%(6.31+1.20)	100.00%(6.08+1.01)	100.00%(7.66+0.60)	81.13%(4.04+1.61)	91.60%(4.73+1.50)	98.36%(5.73+1.46)	99.62%(5.97+1.43)	96.77%(4.85+1.13)	100.00%(5.29+1.08)	99.73%(6.12+0.78)	100.00%(5.81+0.55)	97.47%(6.28+1.53)	NO
ENSG00000154611	PSMA8	5.24%(0.53+1.03)	3.97%(0.64+0.99)				3.22%(0.62+0.91)			17.34%(1.26+1.77)		5.66%(0.56+1.29)	2.25%(0.74+0.86)	3.68%(0.68+0.92)		4.03%(0.63+0.84)	2.79%(0.32+0.73)		2.43%(0.53+0.72)	1.27%(0.28+0.55)	NO
ENSG00000154645	CHODL	48.69%(2.93+2.13)	55.77%(3.27+2.16)	70.87%(3.90+2.06)	37.55%(2.18+1.53)	92.81%(5.97+2.42)	90.14%(5.06+1.83)	60.62%(3.32+1.87)	54.93%(3.11+2.16)	16.18%(1.47+1.18)	94.35%(4.17+1.44)	18.87%(1.64+2.01)	73.77%(4.07+1.96)	93.05%(6.28+2.12)	99.62%(8.17+1.58)	66.94%(3.09+1.30)	73.74%(3.73+1.91)	93.58%(5.41+1.65)	77.13%(3.27+1.03)	83.54%(5.04+2.37)	NO
ENSG00000154920	EME1	100.00%(6.67+1.03)	100.00%(6.22+1.19)	100.00%(7.52+0.66)	100.00%(6.42+0.73)	100.00%(6.81+0.91)	100.00%(6.68+0.83)	97.68%(4.60+1.07)	97.18%(4.75+1.12)	100.00%(7.47+0.73)	99.22%(5.44+1.15)	99.53%(5.57+1.38)	100.00%(5.97+1.21)	100.00%(7.16+0.92)	100.00%(6.84+0.93)	98.39%(5.00+1.00)	90.50%(3.77+0.85)	98.13%(4.03+0.83)	93.12%(3.71+0.77)	100.00%(7.15+0.85)	NO
ENSG00000154997	2011-09-13	5.24%(0.43+1.27)		1.46%(0.21+0.75)		19.61%(2.25+2.50)	1.41%(0.22+0.63)		1.41%(0.21+0.73)		3.90%(0.50+1.15)	9.43%(0.77+1.90)	7.58%(0.51+1.51)	4.91%(0.44+1.24)	7.28%(0.55+1.52)					6.33%(0.58+1.66)	NO
ENSG00000155367	PPM1J	95.13%(5.13+1.53)	99.81%(7.43+1.48)	100.00%(6.52+1.18)	98.47%(4.92+0.97)	98.69%(5.79+1.04)	100.00%(6.29+0.79)	89.96%(3.87+1.10)	99.06%(5.02+1.01)	41.62%(2.61+2.13)	92.98%(4.54+1.32)	76.42%(3.60+1.35)	94.88%(4.89+1.29)	99.18%(5.95+1.09)	100.00%(7.00+1.04)	98.39%(5.52+0.95)	98.32%(7.36+1.77)	99.73%(6.40+1.07)	99.80%(6.69+0.85)	98.73%(6.19+1.47)	NO
ENSG00000155495	MAGEC1	20.22%(1.45+2.55)	13.71%(1.11+1.78)	4.37%(0.34+1.08)	4.21%(0.26+1.10)	3.27%(0.51+1.03)	15.49%(1.29+2.70)	2.12%(0.30+0.88)	3.76%(0.32+1.33)			33.96%(2.65+3.62)	17.83%(1.51+2.49)	28.83%(2.00+2.93)	50.19%(3.30+2.94)	1.61%(0.16+0.57)	4.47%(0.37+1.14)	4.55%(0.38+1.30)		8.86%(0.86+2.06)	YES
ENSG00000155530	LRGUK	44.19%(2.48+1.50)	76.28%(3.67+1.51)	38.35%(2.30+1.46)	14.18%(1.49+1.00)	86.93%(4.09+1.32)	20.52%(1.77+1.08)	84.36%(3.65+1.13)	91.08%(4.34+1.20)	72.25%(3.50+1.45)	38.40%(2.47+1.43)	28.77%(1.87+1.25)	48.77%(2.73+1.41)	41.31%(2.40+1.34)	83.14%(4.02+1.48)	57.26%(2.82+0.95)	28.49%(1.99+1.14)	65.24%(3.18+1.13)	25.91%(1.97+1.13)	80.38%(4.35+1.78)	NO
ENSG00000155714	PDZD9					15.03%(1.78+0.75)			7.98%(1.40+0.88)	24.28%(2.02+0.83)	45.42%(2.44+0.66)						8.94%(1.61+0.72)				NO
ENSG00000155719	OTOA	49.06%(2.64+1.30)	83.74%(3.55+1.05)	55.34%(2.76+1.20)	57.85%(2.72+1.06)	88.24%(3.76+1.15)	42.05%(2.43+1.18)	95.75%(4.61+1.11)	85.92%(4.88+1.96)	40.46%(2.43+2.02)	73.29%(3.30+1.16)	94.34%(4.25+1.03)	86.48%(3.79+1.15)	74.64%(3.34+1.18)	63.98%(2.91+1.10)	89.52%(4.04+1.23)	83.24%(3.55+1.04)	62.57%(2.97+1.08)	62.15%(2.93+1.12)	70.89%(3.45+1.54)	YES
ENSG00000155749	ALS2CR12	3.00%(1.09+0.79)	17.39%(1.65+1.07)	4.85%(1.13+0.82)	2.30%(0.89+0.69)	56.86%(2.68+1.22)	10.66%(1.56+0.86)	16.99%(1.77+0.87)	49.30%(2.57+1.39)	98.27%(4.40+0.95)	51.85%(2.72+1.16)	8.96%(1.26+0.95)	28.28%(2.06+1.52)	19.63%(1.68+1.21)	24.52%(1.89+1.52)	6.45%(1.43+0.82)	26.26%(2.02+0.94)	1.07%(1.03+0.75)	60.53%(2.88+1.07)	36.71%(2.36+1.59)	NO
ENSG00000155754	ALS2CR11	37.08%(2.23+1.79)	31.00%(2.16+1.26)	20.39%(1.47+1.60)	4.98%(1.06+0.84)	11.76%(1.76+0.98)	19.32%(1.56+1.47)	57.92%(2.86+1.30)	30.05%(2.02+1.45)	94.80%(4.34+1.06)	26.12%(2.07+0.77)	9.43%(1.30+1.18)	77.25%(4.12+1.89)	65.64%(3.48+1.75)	68.20%(3.81+1.91)	26.61%(2.03+0.92)	80.45%(3.96+1.53)	20.59%(1.80+1.02)	47.77%(2.60+1.24)	25.95%(1.90+1.82)	NO
ENSG00000155875	FAM154A	1.12%(0.40+0.62)	6.43%(1.17+0.87)					1.35%(0.93+0.66)	4.23%(1.06+0.84)			3.77%(0.77+0.89)	2.25%(0.58+0.68)		9.96%(1.25+0.99)			2.41%(1.04+0.74)			NO
ENSG00000155890	TRIM42																			1.27%(0.08+0.36)	NO
ENSG00000156009	MAGEA8	13.48%(1.45+2.20)	7.66%(1.12+1.35)	3.88%(0.69+1.13)			4.23%(0.64+1.12)		2.35%(0.49+1.04)	14.45%(1.48+1.01)		17.45%(1.35+2.42)	11.48%(1.07+1.95)	9.41%(1.19+1.49)	10.34%(1.31+1.42)			2.67%(0.55+0.98)		12.03%(1.17+2.19)	YES
ENSG00000156269	NAA11	12.73%(0.93+2.22)	3.31%(0.24+1.13)	1.46%(0.08+0.59)			4.83%(0.38+1.38)		1.41%(0.14+0.62)		5.65%(0.88+0.92)	22.64%(1.53+2.70)	6.15%(0.43+1.59)	7.77%(0.58+1.81)	8.05%(0.61+1.68)					4.43%(0.38+1.40)	NO
ENSG00000156509	FBXO43	86.52%(3.97+1.34)	94.42%(4.15+1.07)	96.60%(4.59+1.15)	53.26%(2.73+0.93)	94.77%(4.32+1.13)	80.48%(3.78+1.33)	70.46%(3.12+1.05)	62.44%(2.86+1.14)	98.27%(5.97+1.21)	71.35%(3.13+0.95)	88.68%(4.56+1.56)	80.53%(3.58+1.14)	96.93%(4.70+1.14)	97.32%(4.42+1.10)	81.45%(3.22+0.78)	68.16%(2.98+0.84)	63.90%(2.95+0.92)	27.53%(2.13+0.80)	89.87%(4.22+1.39)	NO
ENSG00000156970	BUB1B	100.00%(8.82+1.06)	100.00%(8.41+1.19)	100.00%(9.61+0.74)	100.00%(9.31+0.63)	100.00%(8.06+1.04)	100.00%(9.10+0.80)	99.61%(6.03+1.11)	98.59%(5.34+1.35)	100.00%(9.34+0.92)	94.93%(5.75+1.95)	99.06%(6.82+1.75)	100.00%(7.85+1.34)	100.00%(9.37+0.78)	100.00%(8.88+0.83)	100.00%(7.28+1.09)	98.32%(4.92+1.22)	99.47%(5.87+1.11)	100.00%(5.76+0.90)	100.00%(9.15+1.15)	NO
ENSG00000157060	SHCBP1L			46.60%(2.64+2.84)			9.66%(0.60+1.56)						1.64%(0.14+0.55)	1.64%(0.14+0.52)	8.81%(0.73+1.13)					1.27%(0.15+0.63)	NO
ENSG00000157093	LYZL4				1.53%(0.31+0.57)						1.56%(0.40+0.64)										NO
ENSG00000157330	C1orf158	2.62%(0.21+0.69)	8.88%(0.69+1.29)	7.28%(0.48+1.19)		52.29%(3.35+2.62)	2.21%(0.26+0.71)		7.51%(0.60+1.28)		18.52%(1.51+1.95)	8.49%(0.58+1.34)	34.43%(2.06+2.09)	17.79%(1.19+1.66)	59.00%(3.39+2.52)	8.87%(1.03+1.38)	3.35%(0.44+0.81)	6.42%(0.72+1.18)	11.74%(0.91+1.30)	47.47%(3.31+3.16)	NO
ENSG00000157343	ARMC12	17.23%(1.48+1.25)	35.92%(2.21+1.18)	20.39%(1.65+1.12)	5.75%(1.15+0.80)	98.04%(4.75+1.04)	17.51%(1.60+1.08)	39.00%(2.35+1.25)	37.09%(2.30+1.43)	76.88%(3.36+1.22)	98.05%(5.14+1.12)	54.72%(2.80+1.34)	40.78%(2.37+1.19)	38.04%(2.19+1.22)	55.56%(2.83+1.39)	26.61%(2.17+1.13)	92.18%(4.01+0.98)	89.04%(3.85+1.06)	18.42%(1.74+0.95)	32.28%(2.06+1.40)	NO
ENSG00000157456	CCNB2	100.00%(9.54+1.01)	100.00%(8.54+1.26)	100.00%(10.27+0.57)	100.00%(9.69+0.66)	100.00%(8.66+1.09)	100.00%(9.68+0.74)	100.00%(6.09+1.10)	99.53%(5.31+1.45)	100.00%(8.76+0.95)	90.25%(5.46+2.01)	99.53%(7.51+1.71)	100.00%(8.23+1.28)	100.00%(9.77+0.77)	100.00%(9.78+0.91)	97.58%(7.60+1.33)	94.41%(4.91+1.36)	100.00%(6.75+0.98)	99.80%(5.81+0.90)	100.00%(9.57+0.98)	NO
ENSG00000157578	LCA5L	99.63%(4.78+0.77)	100.00%(6.37+0.87)	100.00%(4.93+0.82)	99.62%(4.63+0.60)	100.00%(5.74+1.12)	97.18%(4.10+0.82)	100.00%(5.99+0.82)	100.00%(6.46+0.74)	100.00%(5.94+0.81)	100.00%(4.98+0.89)	98.11%(4.42+0.81)	100.00%(5.63+0.86)	100.00%(4.89+0.80)	100.00%(6.00+0.91)	100.00%(5.10+0.60)	100.00%(5.31+0.62)	100.00%(5.21+0.58)	99.80%(6.26+0.64)	100.00%(6.26+1.03)	NO
ENSG00000157653	C9orf43	73.03%(3.20+1.01)	83.08%(3.57+1.13)	73.79%(3.26+0.91)	73.95%(3.15+0.93)	50.98%(2.63+1.08)	80.89%(3.30+0.87)	76.83%(3.15+0.82)	91.08%(3.91+1.01)	95.95%(5.94+1.78)	65.30%(2.91+0.84)	89.15%(3.89+1.06)	60.04%(2.85+1.01)	77.71%(3.41+1.11)	89.27%(3.91+1.08)	60.48%(2.79+0.83)	71.51%(3.12+0.91)	95.99%(3.99+0.80)	53.04%(2.80+0.94)	88.61%(3.90+1.07)	NO
ENSG00000157884	CIB4	5.24%(0.41+0.99)	3.21%(0.31+0.76)	2.91%(0.27+0.77)	2.68%(0.27+0.78)			49.23%(2.40+1.70)	2.35%(0.23+0.73)				3.48%(0.40+0.83)		6.90%(0.65+1.07)	1.61%(0.30+0.93)	17.88%(1.40+1.54)	12.57%(1.05+1.27)	28.34%(1.70+1.90)	5.06%(0.43+0.87)	NO
ENSG00000158402	CDC25C	99.63%(7.03+1.05)	99.15%(6.47+1.28)	100.00%(7.92+0.70)	100.00%(7.53+0.64)	97.39%(6.47+1.25)	100.00%(6.87+0.90)	86.29%(3.96+1.30)	52.11%(2.92+1.53)	99.42%(5.93+1.12)	72.51%(3.73+1.69)	95.28%(6.17+1.85)	98.77%(5.90+1.45)	99.59%(6.75+0.90)	99.23%(7.40+1.05)	96.77%(5.26+1.32)	56.98%(2.85+1.00)	83.16%(3.80+1.30)	43.93%(2.42+1.06)	100.00%(7.62+1.06)	NO
ENSG00000158423	RIBC1	96.25%(4.37+1.02)	98.96%(5.68+1.23)	99.03%(5.11+1.30)	90.80%(3.79+0.86)	100.00%(5.94+1.38)	85.71%(3.70+1.04)	99.81%(5.73+0.82)	100.00%(6.44+0.79)	95.95%(3.92+0.71)	99.81%(5.26+1.14)	83.96%(3.51+0.92)	98.36%(5.21+1.24)	96.73%(4.48+1.06)	100.00%(6.14+1.18)	99.19%(4.71+0.88)	100.00%(5.58+0.82)	100.00%(5.35+0.73)	100.00%(6.07+0.66)	100.00%(6.68+1.49)	NO
ENSG00000158525	CPA5	22.47%(1.49+1.38)	13.42%(1.16+1.24)	16.50%(1.43+1.32)	2.68%(0.53+0.93)	22.88%(1.69+1.26)	20.72%(1.68+1.12)	6.56%(0.67+0.99)	2.82%(0.40+0.78)	4.05%(0.42+0.93)	8.19%(1.13+0.97)	10.38%(0.91+1.38)	8.81%(0.84+1.13)	8.59%(0.95+1.11)	15.33%(1.20+1.44)	8.06%(0.86+1.10)	8.94%(1.05+1.02)	1.60%(0.31+0.63)	5.87%(0.75+0.97)	12.03%(1.14+1.41)	NO
ENSG00000158553	POM121L2	9.36%(0.90+1.02)	2.36%(0.40+0.73)	4.37%(0.65+0.90)	3.45%(0.83+0.81)		2.41%(0.40+0.74)	3.86%(0.62+0.81)	4.23%(0.37+0.79)	2.89%(0.32+0.86)		3.77%(0.25+0.69)	12.09%(1.04+1.19)	13.29%(1.02+1.20)	6.90%(0.71+0.96)	1.61%(0.37+0.55)	2.79%(0.59+0.78)			12.66%(0.95+1.20)	NO
ENSG00000158639	PAGE5	17.60%(1.33+1.90)	3.69%(0.40+1.20)		1.15%(0.25+0.58)		2.62%(0.38+0.99)		3.76%(0.51+1.42)	4.05%(0.26+0.88)		33.02%(2.65+3.08)	6.97%(0.65+1.62)	3.68%(0.51+1.29)	3.83%(0.32+1.21)		4.47%(0.35+1.11)			3.80%(0.40+1.33)	YES
ENSG00000159217	IGF2BP1	47.94%(3.54+3.36)	35.63%(2.10+1.70)	58.74%(4.28+3.11)	44.44%(3.03+2.75)	19.61%(1.69+1.87)	73.44%(5.26+3.13)	84.94%(5.68+2.44)	86.85%(5.72+2.36)			71.23%(5.92+3.83)	50.00%(3.65+3.32)	77.51%(5.72+3.29)	63.22%(3.98+2.70)	62.90%(3.60+2.13)	2.79%(0.45+0.84)	2.67%(0.56+0.85)	6.88%(0.86+1.13)	52.53%(3.77+3.17)	NO
ENSG00000159224	GIP						2.62%(0.25+0.72)					5.66%(0.43+1.16)	5.74%(0.44+1.00)	2.04%(0.21+0.64)	1.15%(0.23+0.59)	12.90%(1.00+1.89)	44.13%(2.72+2.86)			3.16%(0.22+0.72)	NO
ENSG00000159289	GOLGA6A					1.31%(0.55+0.68)			1.41%(0.40+0.61)	5.78%(0.96+0.93)	7.21%(1.13+0.88)	25.47%(1.60+1.90)			1.53%(0.52+0.70)						NO
ENSG00000159374	C2orf65	38.95%(2.61+2.12)	81.85%(4.26+1.91)	90.29%(6.03+1.95)	16.86%(1.82+1.56)	94.12%(4.16+1.08)	46.68%(3.30+2.53)	83.20%(3.50+1.00)	71.83%(3.56+1.56)	99.42%(6.05+1.40)	90.84%(4.15+1.09)	18.40%(1.85+1.23)	71.11%(3.30+1.37)	53.58%(3.21+1.96)	98.08%(7.46+1.62)	79.84%(3.59+1.16)	31.84%(2.35+1.26)	16.58%(1.85+0.80)	94.13%(5.98+1.63)	87.34%(5.81+2.42)	NO
ENSG00000159495	TGM7		1.23%(0.25+0.55)	15.05%(1.06+1.47)		1.31%(0.19+0.53)	13.68%(1.00+1.40)	2.70%(0.19+0.71)						1.84%(0.36+0.72)	21.46%(1.44+1.40)			5.08%(0.77+0.87)		56.96%(3.28+2.43)	NO
ENSG00000159625	CCDC135	11.24%(1.04+1.22)	15.12%(1.25+1.41)	17.48%(1.37+2.03)	2.68%(0.55+0.83)	73.86%(4.13+2.11)	3.62%(0.61+0.96)	48.26%(2.73+1.80)	94.84%(7.07+2.02)	74.57%(3.37+1.25)	70.76%(3.66+1.77)	70.28%(3.45+1.66)	55.94%(3.21+2.15)	28.63%(1.92+1.83)	77.78%(4.29+2.18)	64.52%(3.25+1.65)	3.35%(0.40+0.73)	15.24%(1.41+1.46)	4.66%(0.87+0.88)	74.68%(5.00+2.89)	NO
ENSG00000159761	C16orf86	99.25%(5.17+1.03)	97.35%(4.66+1.04)	96.60%(4.60+1.10)	94.25%(4.08+0.92)	100.00%(6.03+0.70)	96.18%(4.38+1.02)	99.61%(5.93+0.82)	100.00%(7.04+1.24)	100.00%(6.17+0.76)	100.00%(6.81+0.59)	100.00%(5.91+1.10)	98.16%(4.82+0.90)	98.36%(4.61+0.90)	99.23%(4.80+0.82)	100.00%(5.96+0.71)	100.00%(6.93+0.57)	100.00%(5.24+0.86)	99.80%(5.12+0.86)	98.10%(4.95+1.00)	NO
ENSG00000160207	HSF2BP	96.63%(4.99+1.33)	99.43%(5.12+0.82)	98.54%(4.89+1.14)	86.97%(3.68+0.93)	100.00%(5.35+0.70)	97.79%(4.89+1.15)	69.31%(3.10+1.01)	84.98%(3.47+0.86)	29.48%(2.09+1.23)	99.81%(6.06+1.06)	79.72%(3.71+1.31)	94.47%(4.49+1.22)	98.36%(4.81+1.08)	99.62%(5.82+0.92)	96.77%(4.29+0.87)	92.18%(3.79+0.80)	94.65%(3.71+0.72)	97.98%(4.23+0.61)	92.41%(4.41+1.29)	NO
ENSG00000160318	CLDND2	25.84%(1.88+1.20)	7.66%(1.14+0.93)	22.82%(1.93+1.02)	25.29%(1.91+0.99)	61.44%(2.72+1.05)	6.84%(1.20+0.95)	25.68%(1.95+0.98)	17.84%(1.77+0.90)	95.38%(4.18+0.97)	56.53%(2.72+0.97)	47.64%(2.67+1.42)	8.81%(1.35+0.91)	9.00%(1.39+0.85)	35.25%(2.26+1.24)	31.45%(2.26+1.00)	84.92%(4.06+1.46)	56.15%(2.81+1.15)	56.68%(2.78+1.00)	22.15%(1.79+1.14)	NO
ENSG00000160396	HIPK4	20.60%(1.86+0.96)	32.23%(2.15+0.94)	7.77%(1.41+0.83)	2.68%(0.97+0.74)	30.07%(2.13+1.21)	12.07%(1.66+0.83)	13.13%(1.88+0.68)	13.15%(1.72+0.84)	76.30%(3.25+0.98)	49.12%(3.00+1.97)	20.28%(1.91+0.90)	19.67%(1.91+0.85)	11.04%(1.61+0.96)	35.63%(2.27+1.01)	29.84%(2.11+0.78)	25.14%(2.08+0.86)	68.18%(2.91+0.70)	52.43%(2.59+0.81)	24.05%(1.87+0.92)	NO
ENSG00000160471	COX6B2	77.90%(4.24+1.94)	43.01%(2.57+1.84)	96.60%(6.28+1.99)	88.12%(4.54+1.55)	8.50%(1.46+0.91)	95.77%(5.53+1.80)	12.93%(1.23+1.21)	38.50%(2.44+1.81)	27.17%(2.07+1.19)	3.70%(1.05+0.77)	7.55%(0.95+1.07)	49.80%(2.82+1.74)	80.57%(4.74+2.32)	53.64%(2.97+1.62)	92.74%(6.07+2.11)	12.29%(1.39+1.18)	14.44%(1.56+0.94)	9.72%(1.16+1.06)	54.43%(2.94+1.73)	YES
ENSG00000160505	NLRP4	5.99%(0.57+1.48)	3.21%(0.58+0.82)	1.46%(0.24+0.53)	5.36%(0.57+1.18)	35.29%(1.96+1.66)	9.05%(0.84+1.29)	2.51%(0.68+0.78)	4.69%(0.60+1.01)	5.20%(0.65+1.01)	39.57%(2.27+1.76)	7.55%(0.66+1.57)	5.94%(0.76+1.29)	9.20%(0.97+1.48)	15.71%(1.24+2.07)	9.68%(0.90+1.37)	1.12%(0.41+0.68)	2.41%(0.40+0.70)	6.07%(0.57+1.02)	12.03%(1.04+2.05)	YES
ENSG00000160838	LRRC71	1.50%(0.48+0.72)	7.09%(0.78+1.21)	7.77%(0.82+1.14)		12.42%(1.27+1.60)	4.02%(0.70+0.94)	15.06%(1.38+1.15)		4.62%(0.81+0.86)	3.70%(0.67+1.08)		33.81%(2.17+2.18)	19.63%(1.48+1.75)	31.80%(2.06+2.17)	4.03%(0.81+0.92)	70.39%(3.74+1.82)	9.36%(0.87+1.28)		44.94%(3.40+3.28)	NO
ENSG00000160886	LY6K	97.75%(8.16+2.23)	89.13%(5.56+2.49)	100.00%(10.05+1.33)	16.86%(1.68+1.21)	84.31%(3.75+1.19)	100.00%(9.63+1.34)	83.78%(3.70+1.35)	52.58%(2.86+1.76)	10.98%(1.04+1.36)	96.30%(5.04+1.03)	51.42%(3.08+1.94)	84.84%(6.22+3.05)	98.98%(8.09+2.02)	81.99%(5.65+2.78)	70.97%(4.09+2.47)	69.83%(3.51+1.56)	72.46%(4.50+2.51)	43.72%(2.58+1.18)	91.77%(6.64+2.33)	YES
ENSG00000161036	LRWD1	100.00%(9.09+0.51)	100.00%(8.40+0.67)	100.00%(8.61+0.56)	100.00%(8.84+0.41)	100.00%(9.73+0.45)	100.00%(8.86+0.52)	100.00%(8.07+0.57)	100.00%(8.94+0.50)	100.00%(7.66+0.76)	100.00%(9.30+0.47)	100.00%(8.94+0.64)	100.00%(8.70+0.66)	100.00%(8.86+0.61)	100.00%(9.03+0.59)	100.00%(8.43+0.58)	100.00%(8.84+0.41)	100.00%(8.33+0.47)	100.00%(8.61+0.38)	100.00%(9.43+0.66)	NO
ENSG00000161040	FBXL13	41.57%(2.47+1.06)	79.58%(3.56+1.32)	26.70%(2.09+1.25)	39.85%(2.43+0.72)	86.93%(3.81+1.12)	42.66%(2.54+1.18)	94.59%(3.79+0.81)	87.32%(3.69+0.97)	97.69%(5.02+1.27)	63.55%(2.91+0.88)	10.38%(1.53+1.28)	74.39%(3.54+1.53)	55.01%(2.95+1.54)	96.93%(4.80+1.18)	92.74%(3.78+0.83)	71.51%(3.06+0.90)	63.37%(2.77+0.72)	95.95%(3.81+0.67)	82.91%(3.66+1.25)	NO
ENSG00000161180	CCDC116	23.60%(2.02+0.94)	14.37%(1.71+0.84)	19.90%(1.90+0.86)	11.49%(1.71+0.78)	54.90%(2.67+0.91)	24.14%(2.02+0.95)	33.40%(2.13+1.06)	7.04%(1.38+0.83)	82.08%(3.58+0.96)	77.97%(3.19+0.80)	11.32%(1.47+0.92)	16.19%(1.73+0.99)	32.11%(2.19+1.04)	16.86%(1.76+0.90)	20.97%(2.04+0.67)	46.37%(2.54+0.88)	52.94%(2.63+0.83)	16.60%(1.93+0.71)	36.71%(2.24+1.28)	NO
ENSG00000161594	KLHL10	1.12%(0.94+0.70)	3.69%(1.24+0.72)			6.54%(1.58+0.77)		1.93%(1.22+0.69)	5.63%(1.24+0.78)	17.92%(1.61+1.02)		4.25%(1.16+0.83)	1.02%(0.83+0.66)	3.07%(1.02+0.76)	6.51%(1.29+0.79)	2.42%(1.01+0.73)		21.93%(1.99+0.72)	22.87%(1.98+0.85)	1.27%(0.85+0.74)	NO
ENSG00000161609	CCDC155	10.86%(0.81+1.34)	12.00%(0.92+1.29)	47.09%(2.63+2.57)	1.53%(0.32+0.61)		12.47%(0.97+1.75)		6.57%(0.72+0.99)	11.56%(0.87+1.14)		25.47%(1.38+1.77)	25.41%(1.56+1.56)	12.47%(1.09+1.37)	28.35%(1.71+1.72)	7.26%(0.89+1.06)				31.01%(1.95+1.79)	NO
ENSG00000161652	IZUMO2	4.87%(0.40+0.95)			24.90%(1.42+1.73)		2.01%(0.17+0.66)						14.96%(0.97+1.65)	4.29%(0.36+0.90)		1.61%(0.24+0.61)		1.60%(0.57+0.72)	7.49%(0.69+1.04)	5.06%(0.36+0.91)	NO
ENSG00000161798	AQP5	24.34%(1.87+2.17)	63.89%(4.39+3.29)	73.79%(6.44+4.21)	36.40%(3.08+3.03)	88.89%(5.77+2.21)	56.34%(3.89+3.00)	5.98%(0.84+1.02)	38.50%(2.19+1.91)		33.14%(2.35+2.37)	15.09%(1.39+1.37)	91.60%(7.62+3.49)	74.85%(4.63+2.65)	100.00%(9.75+1.99)	97.58%(9.43+2.55)	87.15%(5.29+2.27)	52.14%(2.82+1.50)	96.56%(7.33+2.27)	96.84%(9.46+2.90)	NO
ENSG00000161860	SYCE2	61.80%(3.14+1.45)	85.35%(3.81+1.15)	97.09%(5.83+1.63)	41.76%(2.57+1.18)	98.04%(4.61+0.98)	49.90%(2.98+1.69)	51.16%(2.71+1.10)	36.62%(2.41+1.19)	100.00%(4.69+0.79)	96.69%(4.98+1.33)	66.98%(3.27+1.18)	56.97%(2.85+1.19)	62.17%(3.01+1.19)	99.23%(5.57+1.20)	34.68%(2.44+0.90)	60.34%(3.10+1.16)	37.70%(2.45+0.76)	34.01%(2.31+0.78)	94.94%(4.56+1.39)	NO
ENSG00000161973	CCDC42	1.87%(0.52+0.65)		1.94%(0.64+0.72)		1.31%(0.54+0.66)	2.62%(0.77+0.77)	5.02%(1.04+0.84)	2.82%(0.90+0.80)	17.92%(1.49+1.32)		1.89%(0.61+0.71)	2.66%(0.72+0.79)	1.84%(0.64+0.70)	18.01%(1.49+1.26)				3.85%(0.91+0.82)	8.86%(0.93+1.22)	NO
ENSG00000162039	C16orf73	9.36%(0.84+1.54)	5.67%(0.79+1.20)	34.47%(2.53+3.13)		2.61%(0.97+0.86)	19.32%(1.43+2.25)	10.23%(1.03+1.42)	33.33%(2.03+1.43)	8.09%(1.21+1.29)	7.41%(1.19+0.88)	11.32%(1.21+1.69)	14.96%(1.35+2.06)	28.02%(1.96+2.50)	37.93%(2.56+2.24)		5.59%(0.79+0.91)		3.85%(0.62+0.91)	14.56%(1.11+1.99)	NO
ENSG00000162129	CLPB	100.00%(8.71+0.82)	100.00%(8.27+0.66)	100.00%(8.05+0.64)	100.00%(8.41+0.54)	100.00%(8.95+0.40)	100.00%(8.64+0.75)	100.00%(8.23+0.52)	100.00%(8.14+0.64)	100.00%(9.65+0.50)	100.00%(8.86+0.44)	100.00%(9.03+0.73)	100.00%(8.24+0.61)	100.00%(8.59+0.63)	100.00%(8.92+0.55)	100.00%(7.79+0.43)	100.00%(9.08+0.67)	100.00%(7.94+0.49)	100.00%(7.88+0.46)	100.00%(8.38+0.66)	NO
ENSG00000162148	PPP1R32	78.28%(3.53+1.20)	90.64%(4.08+1.13)	79.13%(3.55+1.16)	75.48%(3.28+0.99)	98.69%(5.10+1.04)	74.25%(3.15+0.99)	92.86%(3.99+0.98)	79.81%(3.50+1.06)	95.95%(4.72+1.15)	100.00%(5.56+0.78)	85.38%(4.02+1.23)	88.11%(4.27+1.58)	73.01%(3.50+1.47)	95.79%(4.96+1.54)	97.58%(4.29+0.79)	99.44%(5.29+1.17)	95.72%(4.19+0.89)	99.39%(4.67+0.70)	89.87%(5.03+2.23)	NO
ENSG00000162571	TTLL10	29.96%(1.80+1.42)	17.77%(1.68+1.08)	40.29%(2.45+1.58)	23.75%(1.78+1.18)	1.96%(0.61+0.79)	19.52%(1.62+1.20)	17.95%(1.68+1.02)	12.68%(1.22+1.12)	55.49%(2.87+2.26)	1.75%(0.72+0.72)	2.36%(0.71+0.72)	52.46%(2.95+1.87)	48.26%(2.74+1.64)	86.97%(4.45+1.66)	50.81%(2.52+1.13)	5.59%(1.05+0.88)	13.37%(1.56+1.08)	28.95%(2.01+1.11)	69.62%(4.02+2.29)	NO
ENSG00000162592	CCDC27							1.74%(0.34+0.66)		2.31%(0.59+0.77)					5.75%(1.13+0.83)						NO
ENSG00000162620	LRRIQ3	63.67%(3.03+1.14)	77.88%(3.40+1.08)	64.56%(3.09+1.19)	48.28%(2.56+1.14)	69.93%(3.15+1.16)	51.91%(2.58+1.08)	72.39%(3.19+1.05)	91.08%(3.82+0.94)	61.27%(2.69+1.26)	36.84%(2.20+1.03)	50.94%(2.69+1.31)	61.07%(2.95+1.28)	70.96%(3.28+1.19)	87.74%(4.02+1.23)	48.39%(2.62+0.98)	43.58%(2.49+1.14)	55.88%(2.70+1.02)	67.21%(3.04+1.07)	72.15%(3.49+1.53)	NO
ENSG00000162624	LHX8	8.99%(0.81+1.31)	8.51%(0.81+1.33)	1.46%(0.19+0.79)		4.58%(0.40+1.21)	72.84%(3.69+1.83)	26.64%(1.57+2.02)	1.88%(0.18+0.68)		1.95%(0.33+0.74)	2.36%(0.26+1.16)	8.20%(0.67+1.48)	18.00%(1.26+1.94)	1.15%(0.08+0.41)	2.42%(0.21+0.62)		2.14%(0.17+0.60)	5.87%(0.82+1.09)	6.33%(0.57+1.54)	NO
ENSG00000162639	HENMT1	100.00%(8.55+0.88)	99.91%(8.04+1.32)	100.00%(9.07+0.83)	100.00%(8.18+1.32)	100.00%(5.83+1.04)	100.00%(7.62+1.19)	99.61%(6.28+0.90)	97.18%(5.07+1.24)	100.00%(8.96+1.17)	99.42%(5.95+1.14)	96.70%(5.06+1.74)	99.80%(7.19+1.26)	100.00%(7.62+1.26)	100.00%(7.93+1.11)	100.00%(7.84+0.65)	100.00%(5.88+1.12)	100.00%(7.42+0.74)	99.80%(5.88+0.87)	99.37%(6.99+1.99)	NO
ENSG00000162753	SLC9C2			1.94%(0.21+0.57)		21.57%(1.61+1.21)		14.09%(1.13+1.41)	5.16%(0.91+1.05)	8.67%(0.66+1.02)	9.36%(1.18+1.10)	14.15%(1.11+1.51)	11.27%(1.12+1.15)	5.11%(0.76+0.94)	76.25%(3.82+1.74)	5.65%(1.07+0.88)			3.04%(0.53+0.74)	12.03%(1.10+1.22)	NO
ENSG00000162763	LRRC52		3.97%(0.61+0.92)	3.40%(0.33+0.91)		7.19%(0.79+1.07)		3.47%(0.34+1.11)	3.76%(0.25+0.83)		8.97%(1.09+1.07)	17.92%(1.02+1.57)	30.94%(1.86+1.70)	7.57%(0.82+1.08)	24.90%(1.61+1.58)		2.79%(0.53+0.78)		58.91%(2.77+1.45)	18.99%(1.26+1.44)	NO
ENSG00000162771	FAM71A	2.25%(0.54+0.77)		5.34%(0.73+1.14)		1.31%(0.40+0.59)	1.61%(0.34+0.65)	3.47%(0.54+0.90)		11.56%(1.05+1.45)			2.25%(0.37+0.73)		5.75%(0.55+1.05)			3.21%(0.50+0.80)	7.69%(0.63+1.06)	3.16%(0.44+0.71)	NO
ENSG00000162779	AXDND1	34.08%(2.22+2.28)	9.83%(1.33+1.08)	9.22%(1.04+1.26)	60.15%(3.66+2.30)	3.27%(0.92+0.70)	21.93%(1.60+1.55)	7.53%(1.19+0.86)	17.84%(1.61+1.06)	4.62%(0.96+0.88)	5.07%(1.21+0.77)	12.26%(1.13+1.29)	5.74%(1.04+1.06)	28.22%(2.03+1.91)	9.58%(1.20+1.07)	54.84%(3.20+2.34)	1.68%(0.68+0.74)	2.41%(0.95+0.80)	9.72%(1.37+0.89)	28.48%(2.05+1.61)	NO
ENSG00000162782	TDRD5	73.78%(4.79+2.77)	95.46%(7.02+1.90)	59.71%(3.86+3.08)	81.61%(4.35+1.94)	9.80%(1.23+1.17)	53.52%(3.67+3.04)	19.88%(1.42+1.61)	43.19%(2.30+1.96)	4.05%(0.34+1.04)	47.17%(2.41+1.32)	14.15%(1.10+1.94)	66.80%(4.21+2.76)	79.35%(5.62+2.72)	93.87%(5.79+1.62)	81.45%(4.16+1.88)	36.31%(2.45+2.47)	81.28%(4.09+1.67)	76.52%(3.48+1.33)	76.58%(4.63+2.51)	NO
ENSG00000162814	SPATA17	87.64%(4.61+1.61)	98.20%(5.80+1.27)	74.27%(3.90+1.96)	79.31%(3.51+1.25)	96.73%(5.32+1.39)	77.46%(3.56+1.18)	93.63%(4.35+1.11)	99.53%(5.68+0.94)	4.62%(0.82+0.93)	64.13%(3.24+1.40)	26.42%(1.71+1.84)	90.57%(4.68+1.55)	86.71%(4.17+1.44)	98.08%(5.98+1.39)	91.13%(4.06+1.16)	26.26%(2.02+1.03)	99.20%(5.00+0.84)	99.39%(4.57+0.81)	97.47%(6.12+1.65)	NO
ENSG00000162843	WDR64		1.32%(0.69+0.73)					1.16%(0.72+0.70)		5.20%(0.88+0.97)		1.42%(0.56+0.73)	3.89%(1.02+0.85)	1.02%(0.57+0.64)			25.14%(1.52+1.75)		1.01%(0.42+0.59)		NO
ENSG00000162931	TRIM17	88.39%(5.71+2.21)	83.93%(4.70+1.99)	87.86%(5.31+2.31)	24.14%(1.97+1.06)	77.12%(3.39+1.20)	69.42%(3.66+1.96)	45.17%(2.69+1.52)	54.46%(2.81+1.54)	100.00%(5.28+0.79)	97.27%(5.17+1.21)	30.66%(2.14+2.12)	88.93%(5.11+1.95)	93.46%(5.26+1.81)	99.62%(7.73+1.43)	84.68%(3.93+1.61)	49.72%(2.95+1.85)	76.20%(3.45+1.31)	93.32%(5.02+1.31)	90.51%(6.36+2.35)	NO
ENSG00000163012	ZSWIM2					8.50%(1.26+0.95)					9.36%(1.46+0.89)						31.84%(1.94+1.14)				NO
ENSG00000163060	TEKT4	45.32%(2.41+1.37)	41.97%(2.38+1.33)	28.64%(1.99+1.29)	15.71%(1.49+1.01)	29.41%(1.85+1.49)	26.76%(1.80+1.28)	32.24%(2.07+1.21)	58.22%(2.94+1.22)	33.53%(2.03+1.45)	46.78%(2.49+1.15)	46.70%(2.45+1.28)	60.25%(3.01+1.52)	47.03%(2.60+1.31)	83.14%(4.34+1.74)	48.39%(2.59+1.02)	60.34%(2.85+1.14)	67.38%(3.22+1.24)	60.32%(3.08+1.46)	70.25%(4.23+2.47)	NO
ENSG00000163098	BIRC8								1.41%(0.14+0.55)												NO
ENSG00000163114	PDHA2	1.12%(0.10+0.45)																			NO
ENSG00000163206	SMCP	4.12%(0.44+1.04)		3.88%(0.50+1.10)		3.92%(0.35+0.85)	10.66%(0.94+1.57)				45.61%(2.36+2.05)			13.70%(1.03+1.57)							NO
ENSG00000163239	TDRD10	40.07%(2.49+1.36)	58.98%(2.99+1.31)	46.60%(3.34+2.46)	16.86%(1.76+0.96)	39.22%(2.35+1.14)	41.65%(2.64+1.73)	92.47%(4.51+1.28)	76.06%(3.93+1.72)	12.14%(1.16+1.35)	62.57%(2.88+0.92)	88.21%(4.88+1.72)	88.52%(5.32+2.09)	56.03%(2.90+1.43)	46.36%(2.62+1.37)	79.84%(3.54+1.15)	78.21%(3.63+1.35)	63.64%(2.92+0.99)	99.80%(6.57+0.99)	42.41%(2.68+1.64)	NO
ENSG00000163254	CRYGC						1.01%(0.23+0.54)								14.94%(1.25+1.92)					4.43%(0.60+1.48)	NO
ENSG00000163263	C1orf189		3.40%(0.50+0.86)			10.46%(0.92+1.34)	1.01%(0.24+0.53)				2.53%(0.36+0.94)		12.70%(1.01+1.35)	5.52%(0.58+1.05)	14.94%(1.07+1.54)			2.94%(0.52+0.83)		24.68%(1.60+2.05)	NO
ENSG00000163357	DCST1	1.50%(0.72+0.76)	4.06%(0.98+0.84)	7.28%(1.17+0.88)			2.62%(0.86+0.80)						6.76%(1.00+1.02)	2.86%(0.78+0.82)	5.75%(0.75+0.97)	2.42%(0.75+0.77)					NO
ENSG00000163424	C3orf30	3.37%(0.46+0.77)	1.98%(0.22+0.58)	3.88%(0.33+0.83)			2.82%(0.35+0.76)	6.56%(0.39+0.99)	19.25%(1.00+1.41)	4.62%(0.45+0.82)			21.52%(1.28+1.43)	5.93%(0.64+1.01)	11.11%(0.76+1.46)	5.65%(0.47+1.04)		2.14%(0.24+0.65)		22.78%(1.28+1.70)	NO
ENSG00000163440	PDCL2	1.50%(0.22+0.59)		2.91%(0.61+0.76)			3.42%(0.56+0.96)	1.16%(0.20+0.54)		1.16%(0.13+0.53)		1.42%(0.13+0.61)	3.48%(0.32+0.97)	5.73%(0.50+1.18)	29.89%(1.90+2.21)				5.47%(0.75+0.93)	27.22%(1.80+2.42)	NO
ENSG00000163467	C1orf182	44.57%(2.59+1.06)	51.98%(2.68+1.10)	37.86%(2.34+0.99)	33.33%(2.19+0.94)	19.61%(1.70+1.04)	24.14%(1.99+0.87)	2.51%(0.84+0.73)	32.86%(2.14+1.12)	13.87%(1.72+0.81)	3.31%(1.13+0.69)	79.72%(3.80+1.36)	46.52%(2.60+1.32)	41.31%(2.41+1.07)	86.59%(4.04+1.25)	9.68%(1.39+0.86)	11.17%(1.35+0.93)	51.87%(2.63+1.00)	9.51%(1.45+0.85)	69.62%(3.12+1.29)	NO
ENSG00000163491	NEK10	40.45%(2.46+1.51)	79.02%(5.68+2.90)	10.19%(1.41+1.05)	30.27%(2.05+1.10)	72.55%(3.19+1.14)	24.14%(1.90+1.13)	57.72%(2.85+1.14)	84.04%(3.93+1.36)	27.17%(2.26+2.22)	54.19%(2.92+1.37)	51.89%(2.76+1.65)	54.92%(3.09+1.76)	29.65%(2.21+1.54)	40.61%(2.49+1.50)	50.00%(2.70+1.22)	62.01%(3.04+1.28)	85.56%(3.71+1.15)	9.72%(1.48+0.86)	60.13%(3.30+2.00)	NO
ENSG00000163530	DPPA2	10.49%(0.75+1.88)	1.70%(0.11+0.62)	1.94%(0.11+0.64)			13.88%(0.89+1.86)	2.51%(0.23+0.79)	20.66%(1.35+1.67)	8.09%(0.50+1.14)		1.89%(0.14+0.78)	4.51%(0.31+1.28)	24.54%(1.55+2.27)	17.62%(1.17+2.02)	1.61%(0.15+0.64)				24.68%(1.62+2.53)	YES
ENSG00000163535	SGOL2	100.00%(7.80+0.92)	100.00%(7.98+0.83)	100.00%(8.51+0.69)	100.00%(8.25+0.55)	100.00%(8.02+0.72)	100.00%(8.11+0.77)	99.61%(6.36+0.75)	97.65%(5.54+1.07)	100.00%(8.99+0.79)	100.00%(6.58+0.88)	100.00%(6.59+1.24)	100.00%(7.50+0.96)	100.00%(8.28+0.73)	100.00%(8.04+0.75)	100.00%(6.70+0.70)	100.00%(5.71+0.67)	99.73%(6.22+0.76)	99.60%(5.64+0.62)	98.73%(8.05+1.17)	NO
ENSG00000163645	FAM194A	1.12%(0.90+0.67)	1.80%(0.87+0.68)			3.92%(1.15+0.84)	2.21%(0.85+0.74)	3.28%(1.26+0.72)	19.72%(1.80+0.98)	22.54%(1.88+0.87)		2.36%(0.75+0.79)	1.02%(0.74+0.69)	1.64%(0.91+0.68)	30.27%(2.14+0.91)		6.15%(1.55+0.72)	19.79%(1.80+1.16)	2.43%(1.10+0.66)	2.53%(1.26+0.74)	NO
ENSG00000163705	C3orf24	1.87%(0.35+0.65)	5.67%(0.82+0.98)							9.25%(1.36+0.85)					1.15%(0.59+0.62)			2.41%(0.43+0.72)		1.27%(0.44+0.65)	NO
ENSG00000163746	PLSCR2	3.00%(0.57+0.82)	4.44%(0.86+0.88)	3.88%(0.89+0.81)	3.45%(0.94+0.84)		2.82%(0.66+0.81)	9.65%(1.53+0.86)	9.39%(1.43+0.81)				6.56%(1.02+0.91)	8.38%(0.94+1.05)	33.33%(2.17+0.97)	4.84%(1.30+0.73)		2.14%(0.69+0.72)		3.16%(0.77+0.86)	NO
ENSG00000163749	CCDC158	13.48%(1.34+1.12)	60.40%(3.19+1.79)	6.31%(1.07+0.94)		20.92%(1.73+1.16)	5.43%(0.76+0.92)	52.90%(3.02+1.72)	47.42%(2.41+1.46)		19.30%(1.74+1.09)	61.79%(3.01+1.49)	16.60%(1.52+1.17)	15.13%(1.38+1.10)	19.92%(1.67+1.16)	38.71%(2.48+1.13)	44.69%(2.48+1.52)	31.82%(2.05+0.99)	87.85%(4.15+1.38)	20.25%(1.34+1.26)	NO
ENSG00000163793	DNAJC5G			4.85%(0.45+0.96)	2.68%(0.23+0.67)	2.61%(0.53+0.76)	1.41%(0.19+0.60)			1.16%(0.14+0.62)	7.21%(0.81+0.98)	1.89%(0.24+0.78)	2.87%(0.42+0.81)	4.50%(0.41+0.88)	2.30%(0.36+0.71)		8.94%(0.76+1.30)		9.51%(0.95+1.10)	1.27%(0.16+0.43)	NO
ENSG00000163806	SPDYA	93.26%(3.96+0.95)	88.19%(3.45+0.80)	99.03%(4.58+0.91)	81.99%(3.22+0.71)	98.04%(4.14+0.74)	80.08%(3.42+0.98)	80.31%(3.47+1.07)	69.01%(3.34+1.26)	100.00%(6.19+0.57)	87.33%(3.58+0.85)	81.60%(3.23+0.87)	90.78%(3.66+0.82)	94.27%(4.00+0.91)	98.47%(4.17+0.75)	86.29%(3.49+0.80)	94.41%(3.76+0.88)	92.25%(3.80+0.86)	80.36%(3.23+0.78)	94.30%(4.29+1.10)	NO
ENSG00000163808	KIF15	100.00%(8.02+1.19)	99.91%(7.46+1.30)	100.00%(8.75+0.82)	100.00%(8.59+0.66)	100.00%(8.05+1.09)	100.00%(7.77+0.93)	96.33%(4.56+1.21)	84.98%(3.98+1.40)	100.00%(8.59+1.12)	99.61%(6.69+1.31)	93.40%(5.62+1.95)	99.80%(6.76+1.39)	100.00%(7.95+0.85)	99.23%(7.83+1.03)	99.19%(6.36+1.08)	95.53%(4.24+0.95)	97.59%(4.74+1.28)	91.70%(4.10+1.07)	100.00%(8.25+1.22)	NO
ENSG00000163879	DNALI1	92.13%(5.54+2.15)	98.58%(8.64+2.43)	83.50%(5.11+3.05)	93.49%(5.40+1.85)	100.00%(10.16+0.96)	94.16%(4.57+1.39)	100.00%(9.01+1.06)	99.53%(9.89+1.15)	71.68%(3.20+0.94)	100.00%(9.08+1.01)	97.64%(7.63+2.04)	100.00%(8.59+1.57)	97.96%(6.03+1.72)	99.62%(8.96+1.94)	100.00%(8.51+0.98)	100.00%(8.63+0.81)	99.73%(8.91+1.37)	99.60%(8.67+1.30)	98.73%(9.74+2.21)	NO
ENSG00000163885	CCDC37	1.12%(0.37+0.55)		16.50%(1.17+2.05)		32.68%(2.25+2.21)	3.02%(0.35+0.82)		2.82%(0.47+0.82)	5.20%(1.23+0.83)	12.67%(1.30+1.67)		35.04%(2.26+2.21)	20.25%(1.48+1.71)	44.83%(2.87+2.42)	1.61%(0.31+0.55)		3.74%(0.47+0.95)		55.70%(3.87+3.13)	NO
ENSG00000163923	RPL39L	86.52%(5.21+2.32)	99.81%(7.90+1.24)	100.00%(9.43+1.27)	88.51%(4.92+1.94)	98.69%(6.61+1.77)	99.40%(7.92+1.87)	99.81%(6.05+1.08)	97.18%(5.55+1.44)	72.25%(3.76+1.75)	95.71%(4.62+1.31)	91.98%(6.08+2.33)	99.80%(7.72+1.45)	100.00%(9.05+1.40)	100.00%(9.08+0.97)	98.39%(6.61+1.28)	87.71%(4.43+1.43)	98.93%(6.15+1.17)	99.60%(5.92+0.96)	99.37%(8.35+1.60)	NO
ENSG00000163958	ZDHHC19	25.84%(1.61+1.43)	3.21%(0.61+0.79)	11.65%(1.13+1.21)	1.53%(0.65+0.70)	22.88%(1.66+1.17)	12.27%(1.23+1.18)	9.07%(1.30+0.95)	6.57%(0.86+0.89)	8.67%(1.12+1.05)	33.33%(2.14+1.09)	63.68%(3.60+2.23)	11.48%(1.29+1.06)	36.61%(2.24+1.62)	53.64%(2.81+1.83)	5.65%(1.14+0.90)	17.32%(1.68+1.72)	2.14%(0.70+0.76)		34.81%(2.20+1.98)	NO
ENSG00000164037	SLC9B1	10.11%(1.52+0.88)	44.23%(2.46+0.96)	7.77%(1.54+0.80)	3.07%(1.36+0.68)	74.51%(3.23+0.99)	20.32%(1.92+0.93)	31.85%(2.30+0.68)	23.00%(1.99+0.80)	82.08%(3.33+0.84)	88.89%(3.80+0.96)	4.25%(1.40+0.76)	15.78%(1.78+0.84)	30.88%(2.21+1.00)	9.20%(1.54+0.82)	17.74%(1.95+0.79)	96.09%(3.87+0.72)	74.06%(3.03+0.77)	56.68%(2.66+0.72)	8.23%(1.49+0.86)	NO
ENSG00000164045	CDC25A	100.00%(8.04+0.98)	99.91%(6.92+1.30)	100.00%(8.53+0.70)	100.00%(8.72+0.69)	100.00%(7.52+1.03)	100.00%(7.85+0.83)	99.03%(4.49+0.94)	100.00%(5.47+0.89)	100.00%(8.13+0.93)	100.00%(6.33+1.02)	100.00%(6.26+1.45)	100.00%(6.34+1.23)	100.00%(7.86+0.83)	100.00%(7.70+0.90)	100.00%(6.03+0.89)	100.00%(6.27+1.04)	100.00%(6.42+0.78)	100.00%(5.80+0.87)	100.00%(8.22+0.93)	NO
ENSG00000164070	HSPA4L	95.13%(6.33+2.10)	98.68%(6.60+1.62)	100.00%(8.56+1.51)	98.08%(6.73+1.73)	100.00%(7.94+0.78)	100.00%(9.35+1.17)	100.00%(8.59+0.98)	100.00%(8.26+1.13)	71.10%(4.23+2.43)	100.00%(7.60+0.99)	98.58%(7.39+1.51)	99.39%(6.49+1.38)	100.00%(8.31+1.22)	97.32%(5.37+1.39)	100.00%(6.35+1.26)	100.00%(8.50+0.94)	98.40%(5.63+1.32)	98.99%(5.89+1.27)	94.30%(5.89+1.86)	NO
ENSG00000164113	ADAD1											1.89%(0.21+1.01)									NO
ENSG00000164256	PRDM9	7.87%(0.71+1.26)					3.02%(0.31+0.77)		2.82%(0.31+0.87)			12.26%(0.88+1.28)	5.74%(0.40+1.13)	6.75%(0.62+1.16)	10.34%(0.79+1.35)	1.61%(0.16+0.57)				1.27%(0.27+0.71)	NO
ENSG00000164299	SPZ1	1.50%(0.22+0.62)		1.46%(0.14+0.60)	1.92%(0.37+0.74)		6.44%(0.37+0.98)			1.16%(0.12+0.49)				3.89%(0.30+0.79)	4.98%(0.29+0.87)			4.28%(0.52+0.85)		3.80%(0.30+0.76)	NO
ENSG00000164304	CAGE1	20.97%(1.40+1.31)	4.91%(0.80+0.87)	31.07%(2.02+1.35)	1.92%(0.94+0.66)		51.11%(2.59+1.08)			12.14%(1.56+0.91)		7.55%(0.76+1.16)	7.38%(1.00+1.03)	44.17%(2.34+1.34)	14.94%(1.61+1.08)			1.07%(0.82+0.60)		5.06%(1.07+0.90)	YES
ENSG00000164334	FAM170A	1.50%(0.42+0.66)										4.25%(0.72+0.98)						1.60%(0.72+0.72)		5.06%(0.69+0.95)	NO
ENSG00000164404	GDF9	83.15%(3.67+1.20)	95.18%(4.49+1.70)	83.01%(3.30+0.84)	55.17%(2.67+0.70)	100.00%(4.86+0.74)	43.66%(2.48+0.86)	96.14%(3.76+0.80)	95.31%(4.39+1.01)	93.64%(3.79+0.88)	100.00%(5.37+0.64)	97.64%(4.11+0.75)	76.02%(3.19+0.87)	82.00%(3.47+0.95)	99.62%(4.75+0.86)	78.23%(3.06+0.75)	99.44%(4.56+0.72)	98.93%(4.14+0.74)	93.52%(3.69+0.75)	96.20%(4.25+1.00)	NO
ENSG00000164500	C7orf72									4.62%(0.41+0.94)											NO
ENSG00000164512	ANKRD55	9.36%(1.08+1.08)	28.54%(2.00+1.26)	12.62%(1.34+1.07)	5.75%(1.08+0.93)	45.75%(2.58+1.11)	13.88%(1.48+1.02)	36.49%(2.30+1.02)	15.02%(1.53+1.08)	67.05%(3.42+1.61)	74.07%(3.84+1.78)	33.02%(2.08+1.37)	39.75%(2.29+1.23)	14.52%(1.34+1.07)	3.45%(0.82+0.80)	41.13%(2.36+1.46)	4.47%(0.84+0.87)	8.29%(1.23+0.93)	21.26%(1.75+1.09)	7.59%(0.96+1.11)	NO
ENSG00000164611	PTTG1	100.00%(9.55+1.05)	100.00%(8.44+1.23)	100.00%(10.80+0.83)	100.00%(9.68+0.69)	100.00%(9.29+0.91)	100.00%(10.12+0.89)	100.00%(6.77+1.16)	100.00%(6.10+1.40)	100.00%(8.17+0.85)	100.00%(6.47+1.42)	100.00%(8.14+1.74)	100.00%(8.56+1.20)	100.00%(9.63+0.72)	100.00%(9.68+1.00)	100.00%(7.94+1.04)	100.00%(6.74+0.89)	100.00%(6.08+1.15)	100.00%(9.31+1.12)	100.00%(10.02+1.09)	NO
ENSG00000164645	C7orf62									1.73%(0.10+0.59)											NO
ENSG00000164675	IQUB	32.58%(2.22+1.01)	64.27%(3.36+1.62)	38.35%(2.56+1.53)	11.11%(1.61+0.86)	90.85%(4.37+1.36)	32.80%(2.29+0.96)	95.95%(5.82+1.29)	99.06%(6.51+1.29)	21.39%(1.90+0.81)	88.69%(3.78+1.16)	11.32%(1.40+1.04)	73.98%(3.45+1.41)	48.67%(2.72+1.32)	56.70%(3.11+1.69)	81.45%(3.42+0.95)	91.06%(3.86+1.05)	98.66%(4.48+0.89)	99.80%(6.15+0.79)	75.95%(4.19+2.13)	NO
ENSG00000164744	SUN3	7.12%(0.79+1.06)	1.23%(0.23+0.63)	5.83%(0.62+1.07)			29.58%(1.89+1.74)			1.16%(0.74+0.78)		4.72%(0.52+1.20)	16.39%(1.25+1.89)	11.45%(0.99+1.40)	4.21%(0.67+1.05)		1.68%(0.70+0.67)			1.27%(0.34+0.61)	NO
ENSG00000164900	GBX1	10.11%(0.70+1.20)		31.55%(1.65+2.24)			8.05%(0.46+1.26)						4.10%(0.35+0.80)	2.04%(0.27+0.73)	8.05%(1.13+1.06)		1.68%(0.48+0.71)			7.59%(0.70+1.16)	NO
ENSG00000165059	PRKACG									9.83%(1.09+1.12)											NO
ENSG00000165076	PRSS37							1.74%(0.86+0.80)	1.88%(0.59+0.68)	30.06%(1.99+1.21)	1.56%(1.03+0.72)				3.07%(0.77+0.81)				1.42%(0.70+0.70)	1.27%(0.26+0.65)	NO
ENSG00000165113	GKAP1	97.75%(5.52+1.21)	100.00%(6.71+0.78)	99.51%(6.25+1.09)	100.00%(5.88+0.75)	100.00%(7.34+0.80)	91.95%(4.41+1.40)	100.00%(6.34+0.72)	100.00%(6.44+0.72)	100.00%(6.59+0.96)	100.00%(7.99+0.47)	100.00%(7.26+0.66)	100.00%(6.08+0.85)	97.55%(5.14+1.26)	100.00%(6.85+0.72)	100.00%(5.85+0.94)	100.00%(7.88+0.60)	100.00%(7.41+0.46)	100.00%(7.65+0.44)	100.00%(7.12+0.83)	NO
ENSG00000165131	C7orf34			1.46%(0.36+0.55)					1.41%(0.32+0.57)	24.28%(1.69+1.33)				1.02%(0.32+0.54)	1.15%(0.46+0.63)			10.96%(1.19+0.98)			NO
ENSG00000165181	C9orf84	59.18%(3.17+1.80)	18.05%(1.56+1.27)	86.89%(5.54+2.08)	13.41%(0.93+1.17)	8.50%(1.42+0.83)	95.17%(4.71+1.28)	12.93%(1.58+1.57)	7.04%(0.95+1.12)	97.11%(5.12+1.14)		10.38%(1.06+1.29)	66.60%(3.74+2.11)	88.14%(4.24+1.39)	23.37%(1.97+0.99)	26.61%(2.07+1.20)	7.26%(1.06+1.27)		1.82%(0.83+0.63)	10.76%(1.02+1.24)	NO
ENSG00000165182	CXorf58	2.25%(0.51+0.70)		10.68%(1.29+1.03)		2.61%(0.84+0.80)	3.62%(1.01+0.79)			10.98%(1.07+1.05)	2.53%(0.99+0.69)		1.02%(0.88+0.70)	7.16%(1.11+0.96)	1.92%(0.77+0.76)				4.45%(1.35+0.72)	3.80%(0.90+0.79)	NO
ENSG00000165309	ARMC3	5.24%(0.48+1.02)	71.74%(3.96+2.19)	27.67%(2.01+2.89)	3.07%(0.36+0.75)	37.91%(2.53+2.71)	6.64%(0.63+1.22)	55.41%(2.87+1.72)	85.45%(4.91+2.07)	1.73%(0.44+0.75)	58.09%(3.25+2.04)	5.19%(0.53+1.02)	84.02%(4.83+2.24)	47.44%(2.77+2.14)	94.25%(6.26+2.01)	45.97%(2.83+1.71)	1.68%(0.26+0.58)	42.78%(2.59+1.71)	5.67%(0.68+1.09)	93.04%(6.62+2.65)	YES
ENSG00000165325	CCDC67	8.99%(0.66+1.11)	27.69%(2.06+1.55)	21.84%(1.40+1.70)	6.90%(0.83+0.98)		17.10%(1.20+1.45)	29.15%(1.74+1.51)	11.74%(0.91+1.19)	3.47%(0.62+0.84)	1.75%(0.56+0.70)	4.72%(0.54+1.03)	52.66%(2.80+1.78)	58.69%(2.93+1.76)	76.63%(3.98+1.99)	50.81%(2.60+1.23)	75.98%(3.80+1.77)	67.65%(3.54+1.72)	38.66%(2.29+0.97)	38.61%(2.17+2.37)	NO
ENSG00000165383	LRRC18	8.24%(0.90+1.02)	3.59%(0.83+0.87)	1.46%(0.32+0.75)	4.21%(1.08+0.81)	23.53%(1.67+1.52)	1.81%(0.49+0.72)	1.16%(0.44+0.58)		94.22%(4.80+1.27)	7.99%(1.09+1.17)	1.42%(0.27+0.61)	39.55%(2.36+1.71)	19.02%(1.60+1.37)	14.18%(1.23+1.55)	9.68%(1.31+0.91)	1.12%(0.21+0.57)	10.16%(1.42+0.96)		35.44%(2.19+2.42)	NO
ENSG00000165490	C11orf82	100.00%(7.68+0.98)	100.00%(7.18+1.06)	100.00%(8.00+0.81)	100.00%(7.63+0.72)	100.00%(7.28+0.84)	100.00%(7.92+0.85)	99.23%(4.55+0.89)	96.71%(4.26+1.13)	100.00%(7.63+0.77)	100.00%(5.39+1.16)	99.53%(5.76+1.12)	100.00%(6.71+1.21)	100.00%(8.42+0.93)	100.00%(8.04+0.88)	98.39%(5.61+0.88)	97.21%(4.03+0.81)	99.47%(4.57+0.84)	95.95%(4.08+0.85)	100.00%(7.62+1.04)	NO
ENSG00000165496	RPL10L	5.24%(0.37+0.93)	1.13%(0.11+0.53)		26.44%(1.62+1.41)		1.81%(0.24+0.78)					16.98%(1.01+1.83)	3.89%(0.38+0.89)	4.09%(0.35+0.93)		2.42%(0.21+0.66)		1.34%(0.17+0.50)		5.06%(0.56+1.00)	NO
ENSG00000165555	NOXRED1	44.57%(2.46+1.02)	67.96%(2.95+0.90)	29.61%(2.18+0.86)	14.94%(1.88+0.69)	91.50%(3.61+0.79)	14.08%(1.71+0.83)	65.83%(2.87+0.88)	76.06%(3.13+0.92)	98.27%(4.31+0.79)	84.21%(3.39+0.75)	26.89%(2.03+0.96)	43.44%(2.41+0.88)	37.42%(2.36+0.86)	72.80%(3.13+0.97)	49.19%(2.55+0.81)	70.95%(2.92+0.77)	63.10%(2.75+0.73)	84.82%(3.24+0.71)	74.05%(3.23+1.11)	NO
ENSG00000165568	AKR1E2	80.52%(4.92+2.09)	76.47%(4.13+1.81)	96.12%(5.72+1.40)	85.44%(4.63+1.70)	20.26%(1.89+1.19)	80.48%(4.35+1.67)	88.42%(3.90+1.12)	72.30%(3.67+1.63)	80.35%(4.33+1.95)	26.32%(2.06+0.94)	29.72%(2.31+1.43)	89.96%(4.88+1.63)	86.30%(5.05+1.83)	73.18%(4.17+2.05)	95.97%(4.69+1.08)	89.39%(4.47+1.38)	69.52%(3.42+1.47)	57.29%(2.85+1.15)	66.46%(3.95+2.25)	NO
ENSG00000165583	SSX5	4.87%(0.47+1.22)			1.15%(0.10+0.49)							15.09%(0.99+1.78)	7.17%(0.52+1.51)	1.64%(0.22+0.83)	6.13%(0.55+1.59)				30.97%(2.09+1.33)	5.06%(0.30+0.94)	YES
ENSG00000165584	SSX3	5.99%(0.38+1.13)										12.74%(0.95+1.86)	1.43%(0.15+0.61)						5.87%(0.95+0.91)	3.16%(0.26+0.97)	YES
ENSG00000165643	SOHLH1	9.36%(0.92+1.55)	7.18%(0.67+1.27)	13.11%(1.06+2.45)	2.30%(0.33+0.94)	26.80%(1.65+1.65)	21.13%(1.72+2.84)		4.69%(0.32+0.82)		59.65%(3.46+2.31)	8.02%(0.68+1.55)	6.35%(0.65+1.37)	45.81%(3.51+3.55)	6.51%(0.58+1.33)		34.08%(2.42+2.89)	1.87%(0.27+0.68)	2.02%(0.32+0.82)	26.58%(1.94+2.46)	NO
ENSG00000165695	AK8	77.53%(3.72+1.46)	98.87%(6.11+1.37)	85.92%(4.23+1.55)	66.28%(3.09+1.15)	99.35%(6.25+1.11)	92.15%(4.68+1.60)	99.23%(6.06+0.95)	98.59%(7.19+1.15)	41.62%(2.29+1.47)	99.81%(6.27+0.92)	38.21%(2.46+1.74)	96.93%(5.14+1.36)	94.27%(4.83+1.34)	99.62%(6.11+1.11)	100.00%(5.18+0.90)	98.88%(5.14+0.98)	99.73%(5.32+0.77)	100.00%(6.97+0.68)	98.10%(5.83+1.53)	NO
ENSG00000165698	C9orf9	99.63%(6.44+0.90)	100.00%(7.38+0.75)	100.00%(6.70+0.85)	100.00%(5.76+0.74)	100.00%(8.39+0.72)	100.00%(6.92+0.84)	100.00%(7.08+0.64)	100.00%(8.10+0.72)	100.00%(6.41+1.19)	100.00%(8.42+0.55)	99.53%(6.31+0.99)	100.00%(7.30+0.95)	100.00%(6.86+0.85)	100.00%(7.76+0.86)	100.00%(6.80+0.53)	100.00%(8.52+0.66)	100.00%(7.52+0.45)	100.00%(8.31+0.54)	100.00%(7.37+1.17)	NO
ENSG00000165805	C12orf50					2.61%(0.68+0.81)				4.62%(1.16+0.82)							10.61%(1.29+1.01)			1.27%(0.39+0.60)	NO
ENSG00000165807	PPP1R36	82.02%(4.13+1.65)	71.08%(3.80+1.79)	60.19%(3.52+1.89)	98.08%(5.55+1.25)	82.35%(4.17+1.57)	44.87%(2.57+1.10)	33.20%(2.32+1.68)	37.56%(2.38+1.60)	6.36%(1.26+0.97)	44.05%(2.60+1.27)	21.23%(1.78+1.65)	61.68%(3.37+1.69)	44.38%(2.55+1.45)	83.14%(4.14+1.45)	100.00%(6.16+0.95)	90.50%(5.28+1.58)	21.93%(1.95+0.86)	33.00%(2.36+0.99)	80.38%(4.25+1.69)	NO
ENSG00000165863	C10orf82	31.84%(2.05+2.35)	57.66%(4.20+3.19)	9.71%(0.74+1.58)	52.11%(2.95+2.31)	11.11%(1.19+0.98)	20.72%(1.43+1.75)	15.06%(1.47+1.26)	39.91%(2.35+1.91)	1.16%(0.21+0.90)	26.71%(1.80+1.35)		13.52%(0.96+1.58)	35.17%(2.11+2.10)	71.65%(3.90+1.96)	5.65%(1.16+1.09)	20.11%(1.59+1.72)	27.54%(1.93+1.57)	83.40%(4.33+1.80)	74.68%(4.55+2.50)	NO
ENSG00000165972	CCDC38	2.25%(0.32+0.70)		1.46%(0.19+0.64)			11.87%(0.78+1.25)					8.49%(0.93+1.08)		7.36%(0.67+1.13)							NO
ENSG00000166049	PASD1	3.75%(0.40+1.37)		1.46%(0.22+0.93)	1.15%(0.09+0.37)		4.63%(0.41+1.23)		1.41%(0.17+0.79)			2.36%(0.19+0.94)	5.53%(0.49+1.72)	9.20%(0.79+1.79)	8.81%(0.87+1.60)					7.59%(0.75+1.84)	YES
ENSG00000166069	TMCO5A												1.23%(0.20+0.57)		1.92%(0.25+0.62)					3.16%(0.39+0.95)	NO
ENSG00000166118	SPATA19						4.43%(0.82+0.89)							3.27%(0.53+0.84)	2.30%(0.33+0.68)				1.21%(0.32+0.64)		YES
ENSG00000166220	C10orf27		1.42%(0.41+0.64)					1.54%(0.30+0.75)		6.94%(0.78+1.01)					2.30%(0.50+0.71)				2.02%(0.20+0.56)	2.53%(0.31+0.72)	NO
ENSG00000166246	C16orf71	66.67%(2.87+0.96)	95.65%(5.06+1.39)	64.56%(3.02+1.08)	54.02%(2.62+0.68)	99.35%(4.93+1.20)	52.92%(2.71+0.97)	90.35%(3.74+0.92)	98.12%(5.47+0.96)	98.27%(3.98+0.63)	99.42%(4.72+0.88)	78.30%(3.37+1.01)	93.65%(4.54+1.42)	85.28%(3.69+1.18)	99.62%(4.98+1.16)	90.32%(3.61+0.82)	96.65%(4.06+0.85)	100.00%(4.82+0.69)	91.70%(3.66+0.96)	94.94%(4.68+1.60)	NO
ENSG00000166323	C11orf65	35.21%(2.28+0.82)	50.38%(2.58+0.84)	23.30%(2.02+0.79)	24.90%(2.05+0.76)	49.67%(2.48+0.93)	42.66%(2.38+0.76)	84.17%(3.33+0.78)	85.45%(3.40+0.73)	100.00%(5.49+0.64)	73.88%(2.97+0.71)	58.02%(2.61+1.05)	57.17%(2.68+0.91)	64.83%(2.89+0.86)	77.01%(3.23+0.95)	45.16%(2.46+0.80)	36.87%(2.26+0.88)	43.58%(2.43+0.69)	89.88%(3.34+0.64)	54.43%(2.65+1.06)	NO
ENSG00000166351	POTED		4.16%(0.47+0.86)						1.88%(0.08+0.51)						1.15%(0.18+0.45)			2.14%(0.35+0.72)			YES
ENSG00000166359	WDR88	31.84%(2.17+0.92)	36.96%(2.30+0.79)	6.31%(1.47+0.74)	13.41%(1.77+0.74)	33.33%(2.26+0.84)	6.44%(1.40+0.75)	26.06%(2.03+0.82)	43.19%(2.33+0.84)	91.91%(3.78+0.88)	51.66%(2.54+0.64)	23.11%(1.98+0.99)	31.76%(2.20+0.87)	31.70%(2.24+0.93)	71.26%(3.03+0.85)	12.10%(1.89+0.67)	29.61%(2.17+0.76)	34.76%(2.25+0.77)	18.02%(2.01+0.68)	24.68%(1.96+0.96)	NO
ENSG00000166546	BEAN1	82.02%(4.43+2.04)	93.57%(4.62+1.29)	52.43%(2.96+1.58)	67.05%(3.44+1.61)	96.73%(5.55+1.68)	85.11%(4.28+1.52)	64.29%(3.18+1.51)	97.18%(5.59+1.79)	86.71%(3.60+1.03)	98.25%(5.25+1.31)	50.94%(2.89+1.63)	97.95%(6.71+1.78)	86.09%(4.24+1.59)	91.19%(4.28+1.24)	98.39%(6.81+1.65)	74.86%(3.61+1.50)	93.58%(4.28+1.07)	99.39%(6.49+1.65)	61.39%(3.24+1.53)	NO
ENSG00000166578	IQCD	96.63%(4.96+1.23)	99.62%(5.51+0.96)	97.09%(5.11+1.52)	97.70%(4.33+0.82)	100.00%(5.67+0.90)	94.77%(4.03+0.96)	99.61%(5.15+0.78)	100.00%(7.07+0.88)	87.28%(4.06+1.19)	100.00%(5.64+0.71)	76.89%(3.99+1.68)	100.00%(6.19+1.08)	97.75%(4.45+1.14)	100.00%(6.47+0.97)	100.00%(5.33+0.73)	100.00%(5.18+0.71)	99.47%(4.45+0.73)	100.00%(6.07+0.47)	100.00%(7.07+1.16)	NO
ENSG00000166796	LDHC	26.59%(1.52+1.87)	45.46%(2.54+2.09)	69.90%(3.87+2.15)	21.84%(1.24+1.85)	21.57%(1.15+1.79)	34.61%(2.02+2.02)	27.41%(1.77+1.72)	23.00%(1.37+1.82)	20.23%(0.93+1.47)	17.74%(0.96+1.60)	46.23%(2.68+2.46)	40.16%(2.21+2.16)	32.92%(2.05+2.01)	67.82%(3.42+1.97)	37.90%(1.87+1.86)	17.88%(1.20+1.50)	24.87%(1.61+1.96)	23.48%(1.32+1.70)	36.71%(2.12+2.07)	YES
ENSG00000166800	LDHAL6A	14.23%(1.15+1.85)	1.98%(0.78+0.76)	3.40%(0.51+0.70)	1.53%(0.76+0.69)	2.61%(0.85+0.78)	1.81%(0.56+0.76)	5.60%(1.24+0.93)	12.21%(1.21+1.27)	95.38%(4.14+0.94)	4.29%(1.28+0.80)		3.28%(0.85+1.05)	2.66%(0.67+0.87)	8.81%(1.30+1.08)		16.76%(1.56+1.86)		4.66%(0.83+0.94)	2.53%(0.46+0.76)	NO
ENSG00000166851	PLK1	100.00%(9.81+1.14)	100.00%(8.82+1.32)	100.00%(10.29+0.65)	100.00%(10.26+0.59)	100.00%(8.90+1.05)	100.00%(10.28+0.71)	99.61%(6.31+1.19)	100.00%(6.10+1.25)	100.00%(8.95+1.12)	100.00%(6.84+1.16)	100.00%(7.71+1.72)	100.00%(8.61+1.29)	100.00%(9.93+0.73)	100.00%(10.29+0.90)	100.00%(8.33+1.06)	100.00%(5.21+0.89)	100.00%(5.92+1.11)	100.00%(5.29+0.96)	100.00%(9.67+1.00)	NO
ENSG00000166926	MS4A6E	2.25%(0.25+0.72)	2.65%(0.27+0.79)			2.61%(0.33+0.96)		2.12%(0.34+0.62)					3.89%(0.53+0.89)	2.25%(0.45+0.73)		1.61%(0.31+0.65)					NO
ENSG00000166928	MS4A14	86.89%(4.23+1.55)	99.24%(6.00+1.71)	81.07%(3.77+1.32)	77.39%(3.55+1.21)	100.00%(5.52+1.12)	86.72%(4.05+1.21)	98.07%(6.00+1.39)	93.43%(4.89+1.52)	99.42%(7.66+2.03)	96.49%(5.00+1.30)	82.08%(3.77+1.29)	96.93%(5.17+1.25)	92.23%(4.42+1.26)	91.57%(4.30+1.24)	99.19%(5.60+1.19)	86.03%(4.09+1.26)	76.47%(3.26+1.01)	93.32%(4.29+1.16)	72.15%(3.34+1.37)	NO
ENSG00000166984	TCP10L2				18.77%(1.51+1.16)							16.51%(1.04+1.44)			1.92%(0.32+0.64)						NO
ENSG00000167014	C15orf43		1.42%(0.09+0.59)							1.16%(0.21+0.58)		25.94%(1.46+1.83)						1.87%(0.34+0.63)			NO
ENSG00000167094	TTC16	18.73%(1.47+1.18)	68.90%(3.31+1.38)	33.98%(2.22+1.26)	29.12%(2.03+1.17)	32.68%(2.26+1.15)	18.31%(1.63+1.21)	75.10%(3.44+1.25)	80.75%(3.60+1.23)	74.57%(3.46+1.49)	34.70%(2.32+1.10)	16.98%(1.59+1.08)	67.21%(3.35+1.58)	46.42%(2.58+1.35)	87.36%(4.38+1.52)	46.77%(2.43+1.12)	32.40%(2.11+1.10)	17.91%(1.80+0.96)	40.69%(2.33+1.08)	67.09%(3.56+1.64)	NO
ENSG00000167194	C16orf92					1.96%(0.93+0.83)					14.42%(1.65+0.95)						31.84%(2.14+1.26)				NO
ENSG00000167195	GOLGA6C									1.16%(0.12+0.46)		9.91%(0.67+1.25)			1.15%(0.19+0.47)						NO
ENSG00000167210	LOXHD1	13.48%(1.48+1.24)	41.78%(2.38+0.99)		9.96%(1.29+0.96)	1.31%(0.46+0.61)	16.10%(1.62+1.00)	63.90%(3.28+1.60)	2.35%(0.78+0.98)	70.52%(4.39+2.81)	12.87%(1.11+1.21)	16.04%(1.46+1.19)	32.38%(2.17+1.14)	16.16%(1.62+1.13)	18.77%(1.65+1.45)	41.94%(2.38+0.99)	42.46%(2.65+1.64)		14.37%(1.57+1.05)	6.33%(0.94+1.18)	NO
ENSG00000167523	C16orf55	100.00%(7.13+0.70)	100.00%(7.24+0.65)	100.00%(7.47+0.73)	100.00%(7.62+0.54)	100.00%(7.95+0.53)	100.00%(7.06+0.69)	100.00%(7.14+0.61)	100.00%(8.14+0.76)	100.00%(6.99+0.56)	100.00%(7.38+0.52)	100.00%(6.38+0.69)	100.00%(6.92+0.63)	100.00%(7.08+0.63)	100.00%(7.70+0.67)	100.00%(7.30+0.54)	100.00%(7.32+0.51)	100.00%(6.40+0.61)	100.00%(7.15+0.47)	100.00%(7.97+0.76)	NO
ENSG00000167525	PROCA1	97.75%(5.04+1.26)	94.52%(4.21+1.03)	98.54%(4.83+1.01)	91.57%(3.91+1.01)	100.00%(5.53+0.87)	80.89%(3.48+1.07)	97.49%(4.41+0.96)	100.00%(5.81+1.30)	100.00%(6.64+0.58)	100.00%(6.00+0.85)	89.62%(3.98+1.17)	97.54%(4.81+1.06)	94.89%(4.15+1.04)	98.08%(4.82+1.08)	99.19%(4.79+0.80)	97.77%(4.31+0.84)	93.58%(4.03+0.92)	91.90%(3.89+0.91)	99.37%(5.14+1.05)	NO
ENSG00000167531	LALBA		5.77%(0.48+1.77)			1.31%(0.15+0.52)														1.27%(0.16+0.69)	NO
ENSG00000167634	NLRP7	73.78%(4.67+3.00)	57.75%(2.85+1.83)	71.36%(4.65+2.99)	32.95%(1.96+1.62)	1.31%(0.37+0.65)	73.64%(4.39+2.34)	15.25%(1.41+1.11)	26.76%(1.55+1.55)	65.32%(3.18+1.50)	1.56%(0.56+0.71)	9.43%(0.79+1.21)	65.16%(3.25+1.61)	68.10%(3.92+2.35)	87.74%(5.50+2.33)	50.00%(2.70+1.68)	3.91%(0.44+0.85)	40.11%(2.11+1.70)	46.56%(2.30+1.57)	67.09%(3.73+2.45)	NO
ENSG00000168026	TTC21A	99.63%(6.30+1.30)	100.00%(6.49+0.93)	99.51%(5.48+1.23)	100.00%(5.16+0.76)	100.00%(6.36+1.07)	98.99%(4.54+0.89)	99.81%(5.72+1.07)	100.00%(7.25+1.06)	100.00%(6.49+0.80)	100.00%(6.69+0.88)	97.64%(4.61+0.98)	99.80%(6.14+1.10)	99.18%(5.06+1.09)	100.00%(6.65+1.08)	100.00%(6.45+0.71)	100.00%(6.71+0.87)	100.00%(6.17+0.75)	100.00%(6.48+0.64)	100.00%(7.30+1.45)	NO
ENSG00000168070	C11orf85	4.49%(0.43+0.96)	7.28%(0.64+1.08)	62.62%(3.32+2.16)			11.87%(0.79+1.50)	23.94%(1.47+1.55)	58.69%(3.14+2.13)			14.15%(0.88+1.37)	20.08%(1.39+1.83)	2.45%(0.31+0.73)	52.87%(2.97+2.13)	12.10%(1.00+1.23)		12.83%(1.41+1.18)	6.88%(0.96+0.99)	24.05%(1.61+1.76)	NO
ENSG00000168078	PBK	99.63%(7.98+1.18)	99.91%(7.82+1.30)	100.00%(9.00+0.70)	100.00%(8.80+0.98)	100.00%(8.96+1.15)	100.00%(8.38+0.96)	99.03%(5.48+1.14)	92.02%(4.66+1.66)	96.53%(5.30+1.50)	92.79%(6.11+2.09)	99.53%(6.86+1.60)	100.00%(7.03+1.55)	100.00%(8.43+0.95)	100.00%(8.42+1.09)	99.19%(6.43+1.14)	96.65%(5.28+1.41)	94.92%(4.76+1.37)	90.49%(4.14+1.19)	100.00%(8.66+1.16)	YES
ENSG00000168148	HIST3H3									27.75%(1.92+0.98)											NO
ENSG00000168263	KCNV2	1.12%(0.70+0.67)			1.53%(0.94+0.69)	4.58%(0.98+0.89)	1.61%(0.86+0.73)	10.81%(1.41+0.88)	3.29%(0.95+0.79)	78.03%(3.42+1.04)	2.73%(1.34+0.68)		1.02%(0.71+0.68)	3.07%(0.91+0.77)	12.26%(1.48+0.98)					2.53%(0.86+0.71)	NO
ENSG00000168454	TXNDC2	7.12%(1.07+0.90)	4.63%(1.25+0.77)	5.83%(1.12+0.83)		60.13%(2.68+0.94)	19.11%(1.79+0.90)	3.67%(1.38+0.80)		12.14%(1.16+1.15)	64.13%(2.85+0.90)		10.66%(1.40+1.16)	9.20%(1.45+0.88)	1.92%(0.80+0.76)		1.68%(0.94+0.71)				NO
ENSG00000168491	CCDC110	41.20%(2.31+1.33)	98.77%(5.56+1.09)	56.31%(3.03+1.42)	75.10%(3.65+1.47)	85.62%(3.52+0.94)	54.73%(2.80+1.32)	99.61%(6.26+0.91)	96.71%(5.70+1.17)	10.98%(1.06+1.10)	76.61%(3.30+1.00)	69.81%(3.38+1.50)	94.06%(4.47+1.17)	83.44%(3.68+1.16)	98.47%(5.34+1.01)	98.39%(4.60+1.19)	96.65%(4.75+1.10)	100.00%(6.46+0.81)	99.80%(5.39+0.92)	81.65%(3.71+1.59)	YES
ENSG00000168589	DYNLRB2	34.83%(1.95+1.36)	81.19%(4.08+1.73)	19.42%(1.41+1.32)	1.53%(0.63+0.70)	73.20%(3.62+1.76)	14.08%(1.40+1.10)	90.73%(4.11+1.19)	96.24%(5.05+1.27)	4.62%(0.82+0.88)	83.04%(3.73+1.34)	15.57%(1.42+1.20)	51.43%(2.81+1.93)	34.97%(2.22+1.53)	51.34%(2.66+1.73)	43.55%(2.43+1.12)	37.43%(2.17+1.25)	90.37%(3.80+0.99)	78.14%(3.43+1.12)	65.19%(3.60+2.36)	NO
ENSG00000168594	ADAM29	3.75%(0.46+0.88)	13.89%(1.15+1.67)			8.50%(0.69+1.10)		3.86%(0.80+0.79)		4.05%(0.40+0.85)	41.91%(2.24+1.37)		13.93%(1.38+1.22)	2.25%(0.52+0.73)		2.42%(0.74+0.77)	29.61%(1.59+1.29)				YES
ENSG00000168619	ADAM18	1.12%(0.17+0.56)						29.15%(1.82+2.08)	2.35%(0.20+0.68)			1.42%(0.10+0.49)								1.27%(0.21+0.68)	NO
ENSG00000168676	KCTD19	3.75%(0.81+0.95)	14.08%(1.41+1.11)	13.59%(1.40+1.02)	4.98%(1.02+0.82)	23.53%(1.84+1.32)	5.23%(0.92+0.85)	37.84%(2.19+1.24)	58.22%(2.98+1.53)	73.41%(3.43+1.59)	12.48%(1.43+0.97)	1.89%(0.45+0.71)	30.33%(1.99+1.42)	21.88%(1.73+1.17)	51.34%(2.59+1.40)	29.03%(1.90+1.12)	29.05%(1.88+1.19)		2.43%(0.90+0.72)	11.39%(1.20+1.04)	NO
ENSG00000168757	TSPY2	5.24%(0.42+1.63)					1.41%(0.17+1.09)					13.21%(0.83+2.11)	3.28%(0.22+1.19)	7.36%(0.58+1.97)							YES
ENSG00000168930	TRIM49	1.87%(0.16+0.68)	1.42%(0.15+0.65)	6.31%(0.51+1.45)			6.44%(0.59+1.19)						4.30%(0.57+1.06)	8.38%(0.74+1.48)	4.60%(0.49+1.09)			3.21%(0.41+0.96)		10.13%(0.67+1.45)	NO
ENSG00000169059	VCX3A	52.06%(3.09+2.62)	9.55%(0.93+1.46)	9.71%(1.22+1.27)	1.92%(0.50+0.83)	3.92%(0.92+0.80)	20.32%(1.39+1.62)	6.18%(0.97+0.97)	23.94%(1.79+1.32)	5.20%(0.48+0.97)	1.95%(0.82+0.67)	36.79%(2.25+2.55)	16.80%(1.39+1.99)	51.74%(2.69+1.70)	22.99%(1.57+1.58)	1.61%(0.81+0.80)	10.06%(1.27+1.12)	5.08%(0.94+0.87)	4.25%(0.93+0.75)	29.11%(2.05+1.93)	NO
ENSG00000169126	ARMC4	30.34%(1.91+1.77)	42.34%(2.56+2.00)	35.92%(2.04+1.62)	17.24%(1.54+1.25)	50.98%(2.94+2.12)	14.69%(1.32+1.41)	20.85%(1.56+1.46)	41.31%(2.70+2.62)	20.23%(1.31+1.61)	85.96%(3.92+1.36)	17.92%(1.35+1.83)	74.18%(4.09+2.16)	58.90%(3.26+2.16)	80.46%(4.42+1.98)	15.32%(1.63+1.17)	58.66%(3.47+2.43)	100.00%(5.85+0.84)	83.20%(3.97+1.48)	75.95%(4.46+2.37)	NO
ENSG00000169194	IL13	5.24%(0.70+0.87)	2.08%(0.46+0.70)	1.94%(0.69+0.71)	6.51%(0.81+0.88)	4.58%(0.93+0.82)	4.63%(0.72+0.88)	1.35%(0.52+0.68)		10.98%(1.22+1.11)	3.31%(1.00+0.77)	7.08%(0.76+1.37)	4.71%(0.77+0.84)	3.27%(0.63+0.81)		4.03%(0.62+0.78)	1.12%(0.72+0.64)	6.15%(0.62+1.05)		1.27%(0.50+0.72)	NO
ENSG00000169214	OR6F1									6.36%(0.77+1.02)											NO
ENSG00000169393	ELSPBP1					15.69%(0.91+1.41)		4.44%(0.40+1.17)	17.84%(1.29+1.99)		12.67%(0.88+1.36)				2.30%(0.18+0.81)		10.06%(0.65+1.61)			3.16%(0.20+0.89)	NO
ENSG00000169402	RSPH10B2	10.49%(1.49+0.92)	22.12%(1.91+1.00)	16.50%(1.66+1.20)	6.51%(1.35+0.86)	75.82%(3.61+1.45)	9.86%(1.30+0.96)	16.41%(1.68+0.96)	56.81%(2.76+1.23)	93.64%(3.74+0.81)	77.39%(3.26+1.03)	6.13%(1.14+0.98)	48.16%(2.88+1.86)	32.31%(2.24+1.47)	71.26%(3.52+1.64)	5.65%(1.51+0.93)	12.29%(1.60+0.94)	24.60%(2.11+0.89)	10.53%(1.48+0.88)	75.32%(3.78+1.91)	NO
ENSG00000169551	CXorf48	6.37%(0.85+1.23)	2.65%(0.59+0.75)	2.43%(0.60+0.91)	1.53%(0.33+0.80)	2.61%(0.77+0.81)	4.23%(0.57+1.15)	5.79%(1.02+0.97)	2.82%(0.59+0.92)	4.05%(0.96+0.93)	5.46%(1.03+0.89)	9.43%(0.93+1.97)	5.94%(0.72+1.25)	12.47%(1.11+1.95)	9.96%(1.21+1.48)	2.42%(0.49+0.66)	10.61%(1.17+1.08)		1.42%(0.70+0.68)	18.35%(1.39+1.57)	YES
ENSG00000169679	BUB1	100.00%(9.31+1.01)	100.00%(8.62+1.30)	100.00%(9.53+0.64)	100.00%(9.64+0.58)	100.00%(8.59+0.96)	100.00%(9.33+0.74)	99.61%(6.38+1.26)	98.12%(5.51+1.61)	100.00%(9.50+0.98)	97.08%(5.90+1.77)	99.06%(7.08+1.70)	100.00%(8.43+1.34)	100.00%(9.56+0.73)	100.00%(9.56+0.93)	99.19%(7.57+1.15)	95.53%(5.14+1.38)	98.93%(5.49+1.34)	98.38%(5.53+1.31)	100.00%(9.44+1.15)	NO
ENSG00000169717	ACTRT2														5.36%(0.31+0.94)					1.27%(0.05+0.40)	NO
ENSG00000169800	RBMY1F											2.36%(0.12+0.59)									NO
ENSG00000169953	HSFY2	21.72%(1.55+2.60)				16.34%(1.20+1.24)		1.74%(0.42+0.76)	1.88%(0.23+0.68)	2.31%(0.42+0.84)	10.33%(0.92+1.12)		1.84%(0.27+0.80)	1.02%(0.16+0.54)			5.03%(0.60+0.93)	2.14%(0.87+0.74)			NO
ENSG00000170236	USP50									9.83%(1.23+1.02)											NO
ENSG00000170279	C7orf33	3.37%(0.30+0.96)	1.23%(0.18+0.58)		1.15%(0.16+0.51)		1.61%(0.20+0.57)					1.89%(0.29+0.60)		2.66%(0.32+0.75)						1.27%(0.19+0.59)	NO
ENSG00000170469	SPATA24	100.00%(5.42+0.73)	99.53%(4.88+0.75)	100.00%(5.36+0.67)	100.00%(5.12+0.59)	100.00%(5.72+0.66)	100.00%(5.25+0.59)	99.81%(5.98+0.75)	100.00%(5.80+0.80)	99.42%(4.87+0.67)	100.00%(5.62+0.50)	100.00%(5.86+0.90)	99.80%(5.15+0.75)	99.80%(5.15+0.69)	100.00%(5.80+0.85)	100.00%(5.19+0.60)	100.00%(6.23+0.65)	100.00%(5.82+0.59)	100.00%(5.82+0.69)	100.00%(5.97+0.75)	NO
ENSG00000170486	KRT72	5.62%(0.66+1.07)	4.63%(0.52+0.98)	5.83%(0.80+1.29)			7.65%(0.89+1.08)	5.21%(0.77+0.92)	1.88%(0.43+0.70)	53.18%(3.08+2.08)		1.42%(0.34+0.65)	1.02%(0.31+0.56)	8.38%(0.98+1.20)	1.92%(0.32+0.71)	5.65%(0.65+1.05)		8.02%(0.74+1.24)	1.01%(0.23+0.53)	2.53%(0.42+1.19)	NO
ENSG00000170516	COX7B2	30.34%(1.94+2.83)	4.73%(0.30+1.15)		1.53%(0.12+0.74)		7.24%(0.48+1.52)		1.88%(0.10+0.70)			41.04%(3.09+3.70)	12.70%(0.80+1.89)	16.56%(1.06+2.05)	10.73%(0.71+1.88)			3.48%(0.31+1.26)		3.80%(0.32+1.23)	NO
ENSG00000170627	GTSF1	41.95%(3.12+3.42)	29.11%(2.04+1.77)	26.21%(2.00+2.11)	13.03%(1.32+1.75)	52.29%(2.61+1.49)	62.37%(3.89+2.62)	33.40%(2.05+1.46)	16.90%(1.36+1.26)	70.52%(6.36+3.95)	16.96%(1.44+1.20)	36.79%(3.12+3.63)	48.36%(2.94+2.27)	53.17%(3.82+3.19)	59.00%(3.70+2.98)	28.23%(1.92+1.35)	5.59%(0.74+1.26)	6.68%(0.81+1.33)	14.17%(1.21+1.40)	21.52%(1.80+2.31)	NO
ENSG00000170703	TTLL6	18.35%(1.37+1.68)	18.90%(1.45+1.41)	27.18%(1.75+2.08)	89.66%(4.57+1.48)	57.52%(3.17+1.84)	5.43%(0.65+0.95)	94.21%(5.45+1.92)	76.53%(4.88+2.64)	54.91%(2.93+2.25)	80.31%(3.97+1.62)	33.02%(2.19+1.67)	59.84%(3.16+1.90)	18.61%(1.36+1.50)	21.07%(1.62+1.51)	93.55%(4.95+1.75)	31.28%(1.93+1.53)	85.56%(3.61+0.92)		41.14%(2.46+1.92)	NO
ENSG00000170748	RBMXL2	1.87%(0.45+0.66)		1.46%(0.51+0.64)				3.86%(0.93+0.79)	5.63%(1.06+0.89)			1.42%(0.57+0.79)							1.21%(0.46+0.59)		NO
ENSG00000170777	TPD52L3														22.61%(1.42+1.43)					1.90%(0.16+0.54)	NO
ENSG00000170788	DYDC1		11.34%(0.95+1.25)	7.28%(0.63+1.10)		3.27%(0.38+0.81)	2.01%(0.29+0.65)	1.93%(0.29+0.62)	3.76%(0.54+0.86)		1.56%(0.19+0.54)	13.21%(0.92+1.16)	20.49%(1.42+1.54)	9.61%(0.86+1.20)	33.72%(2.14+1.57)					41.14%(2.50+2.24)	NO
ENSG00000170820	FSHR							5.41%(0.70+1.02)	46.01%(2.29+1.78)						7.28%(0.77+1.05)						NO
ENSG00000170925	TEX13B		1.23%(0.17+0.50)											1.84%(0.30+0.81)							NO
ENSG00000170948	MBD3L1														9.58%(0.99+1.08)	2.42%(0.39+0.76)				10.76%(0.78+1.23)	NO
ENSG00000170950	PGK2	1.87%(0.57+0.68)	3.69%(0.44+0.82)									2.36%(0.37+0.81)			1.92%(0.55+0.69)			4.01%(0.38+0.77)		3.16%(0.56+0.80)	NO
ENSG00000170965	PLAC1	69.66%(3.97+2.19)	75.24%(3.80+1.77)	67.48%(3.83+2.13)	36.02%(2.31+1.63)	20.92%(1.95+1.19)	80.28%(4.47+1.97)	4.63%(0.85+0.86)	6.57%(0.55+1.06)	4.05%(0.64+0.93)	7.99%(1.37+0.79)	6.13%(0.72+1.12)	52.25%(2.85+1.88)	71.57%(3.98+2.16)	51.34%(3.16+2.37)	24.19%(1.67+1.42)		4.01%(0.49+0.79)	3.85%(0.67+0.79)	36.08%(2.36+2.10)	YES
ENSG00000171102	OBP2B	1.87%(0.22+0.71)	49.53%(3.67+3.41)	1.46%(0.21+0.69)	10.73%(0.93+1.72)	1.31%(0.20+0.62)	1.21%(0.41+0.89)						6.35%(0.48+1.14)	3.27%(0.38+1.13)	59.77%(3.85+2.90)	3.23%(0.58+1.22)		5.08%(0.80+1.30)	7.89%(0.79+1.68)	32.28%(2.22+3.13)	NO
ENSG00000171209	CSN3	1.50%(0.14+0.68)	8.60%(0.81+2.19)	2.43%(0.21+1.08)			5.03%(0.45+1.24)	1.35%(0.13+0.58)				4.25%(0.29+0.86)		5.73%(0.63+1.99)						1.90%(0.17+0.65)	NO
ENSG00000171402	XAGE3	3.00%(0.21+1.01)		1.46%(0.15+0.82)			1.61%(0.14+0.83)		1.88%(0.20+0.52)			1.89%(0.35+0.75)	3.28%(0.35+0.96)	2.04%(0.20+0.89)	6.90%(0.43+1.34)					5.06%(0.44+1.30)	YES
ENSG00000171405	XAGE5	1.50%(0.12+0.70)										16.98%(1.07+2.16)		3.07%(0.19+0.87)	3.45%(0.19+0.83)					2.53%(0.13+0.78)	YES
ENSG00000171487	NLRP5	1.12%(0.18+0.76)	26.47%(1.68+2.34)						1.41%(0.15+0.60)			1.89%(0.23+0.81)	5.33%(0.46+1.37)	2.25%(0.17+0.59)	1.53%(0.26+0.65)			1.60%(0.42+0.70)		8.86%(0.64+1.33)	NO
ENSG00000171489	SPACA5					6.54%(0.88+0.96)				3.47%(1.04+0.81)	7.80%(1.32+0.87)								2.83%(0.95+0.71)	1.27%(0.45+0.63)	NO
ENSG00000171495	HEATR7B2				1.15%(0.15+0.55)							18.40%(1.47+2.15)									NO
ENSG00000171540	OTP	8.24%(0.89+1.08)	5.58%(0.65+0.94)	9.22%(0.96+1.02)	1.15%(0.35+0.59)	84.31%(5.37+2.29)	3.22%(0.50+0.82)	3.86%(0.53+0.82)		1.16%(0.17+0.49)	13.65%(1.22+1.99)	3.77%(0.40+0.84)	3.48%(0.60+0.86)	4.91%(0.87+1.07)		1.61%(0.58+1.03)	6.15%(0.76+1.05)	6.42%(0.95+0.92)		3.16%(0.64+0.93)	NO
ENSG00000171722	C1orf111	2.62%(0.65+0.76)	16.73%(1.38+1.22)	2.91%(0.62+0.80)	1.92%(0.75+0.76)	4.58%(0.92+0.91)	4.23%(0.85+0.91)		1.88%(0.49+0.80)	7.51%(0.82+1.09)	8.58%(1.32+0.92)	12.74%(1.08+1.61)	10.04%(1.41+0.95)	4.29%(0.80+0.83)	4.98%(1.20+0.90)		78.77%(4.01+1.84)				NO
ENSG00000171772	SYCE1	4.49%(0.64+1.01)	23.16%(1.78+1.95)	11.65%(1.32+2.59)	3.83%(0.83+0.87)	27.45%(1.72+1.70)	12.27%(1.20+1.45)	24.90%(1.77+1.75)	11.27%(1.19+1.98)	13.29%(1.21+1.45)	69.20%(4.54+2.71)	16.04%(1.76+3.03)	11.68%(1.17+1.86)	14.52%(1.37+2.02)	15.33%(1.58+2.10)	45.16%(2.88+2.38)	30.73%(2.12+2.17)	37.70%(2.85+2.82)	16.80%(1.55+2.17)	12.03%(1.34+2.22)	YES
ENSG00000171790	SLFNL1	68.16%(3.09+1.07)	44.61%(2.45+0.92)	64.08%(2.87+0.72)	41.00%(2.40+0.81)	61.44%(2.89+1.03)	44.27%(2.49+0.92)	74.13%(3.46+1.23)	78.87%(3.77+1.53)	100.00%(6.17+0.78)	42.69%(2.44+1.02)	54.25%(2.72+1.10)	86.27%(4.39+1.58)	83.23%(3.49+1.03)	91.95%(3.96+1.03)	63.71%(2.87+0.91)	45.81%(2.59+0.96)	67.38%(3.02+0.99)	61.34%(2.86+0.84)	82.91%(3.53+1.11)	NO
ENSG00000171794	UTF1				1.15%(0.21+0.49)	1.31%(0.82+0.73)				18.50%(1.39+1.51)					20.69%(1.67+1.24)		1.12%(0.44+0.59)			1.90%(0.38+1.04)	NO
ENSG00000171804	WDR87	6.74%(0.61+1.12)	10.78%(1.24+1.20)	31.07%(1.96+2.63)		3.27%(0.74+0.82)	5.63%(0.59+1.18)	1.35%(0.43+0.64)	3.76%(0.44+0.89)	4.62%(0.89+0.94)	29.04%(2.00+1.06)	4.72%(0.49+1.03)	24.18%(1.83+2.23)	11.04%(1.04+1.41)	36.02%(2.47+2.06)	1.61%(0.52+0.69)		1.87%(0.74+0.67)	44.33%(2.50+1.71)	15.19%(1.28+1.44)	NO
ENSG00000171864	PRND	39.33%(2.25+1.79)	91.49%(5.31+1.89)	10.68%(1.13+1.17)	49.43%(2.68+1.76)	46.41%(2.65+1.67)	53.72%(2.85+1.85)	87.26%(5.38+2.36)	37.56%(2.14+1.62)	5.20%(0.78+1.08)	12.48%(1.33+1.31)	59.43%(3.23+2.24)	60.04%(3.33+1.95)	48.67%(2.61+1.65)	50.57%(2.78+1.67)	83.06%(4.42+1.76)	62.57%(3.57+2.20)	16.04%(1.43+1.15)	47.77%(2.70+1.73)	32.28%(1.97+1.81)	NO
ENSG00000171872	KLF17	20.60%(1.33+1.54)	23.91%(1.78+1.59)	7.77%(0.80+1.11)	8.81%(1.07+1.01)	67.97%(3.30+1.39)	9.66%(1.09+1.07)	5.21%(0.59+0.98)	3.29%(0.36+0.78)	30.64%(1.75+1.33)	21.25%(1.84+1.16)	1.89%(0.41+0.92)	19.47%(1.73+1.04)	12.68%(1.49+1.00)	2.30%(0.85+0.78)	29.03%(1.95+1.01)	7.26%(0.61+1.09)	5.08%(1.08+0.84)		3.16%(0.55+0.84)	NO
ENSG00000171931	FBXW10	40.07%(2.39+1.43)	12.29%(1.33+1.15)	37.86%(2.26+1.40)	11.49%(1.09+1.05)	31.37%(1.96+1.20)	51.91%(2.68+1.33)	5.41%(0.88+0.86)	7.51%(1.14+1.13)	5.78%(0.88+1.00)	57.12%(2.79+1.04)	46.23%(2.99+2.52)	29.51%(1.94+1.40)	41.72%(2.44+1.50)	7.28%(1.11+0.91)	38.71%(2.20+1.16)	3.91%(0.89+0.83)	7.49%(1.28+0.91)	18.42%(1.68+1.15)	22.78%(1.75+1.54)	NO
ENSG00000171956	FOXB1	5.62%(0.53+1.10)		6.31%(0.56+0.92)	1.15%(0.24+0.48)	8.50%(0.80+1.34)	1.61%(0.50+0.68)	2.51%(0.29+0.70)		1.73%(0.17+0.61)	1.75%(0.21+0.61)		22.75%(1.52+1.74)	5.32%(0.64+1.04)	22.99%(1.72+2.27)	3.23%(0.38+0.80)				19.62%(1.32+2.00)	NO
ENSG00000171989	LDHAL6B	3.75%(1.18+0.79)	1.70%(0.93+0.69)	8.25%(1.37+0.89)	3.07%(1.16+0.71)		4.63%(1.31+0.77)	9.27%(1.55+0.80)	2.35%(1.13+0.77)	30.64%(2.01+1.45)		2.83%(0.90+0.85)	7.79%(1.41+0.84)	3.89%(1.22+0.77)	2.68%(1.16+0.72)	15.32%(1.73+0.79)					NO
ENSG00000172073	C2orf51											10.38%(0.53+1.34)	1.43%(0.25+0.65)	1.02%(0.18+0.46)							NO
ENSG00000172139	SLC9C1	4.49%(1.07+0.87)	2.17%(0.84+0.77)	2.43%(0.83+0.78)	4.21%(1.13+0.76)		2.01%(0.71+0.70)	10.04%(1.22+1.00)	48.83%(2.50+1.57)	13.87%(1.09+1.25)			2.87%(0.91+0.74)	6.95%(0.98+0.95)		3.23%(1.31+0.83)	2.79%(0.81+0.74)	1.87%(0.85+0.74)	2.23%(1.08+0.72)	1.90%(0.61+0.71)	NO
ENSG00000172361	CCDC11	89.14%(4.34+1.46)	96.50%(5.01+1.27)	86.89%(3.89+1.28)	45.59%(2.48+0.85)	100.00%(5.29+1.17)	78.07%(3.77+1.39)	98.46%(5.11+0.92)	99.53%(6.18+0.97)	64.74%(3.03+1.06)	99.22%(5.12+1.03)	62.26%(3.00+1.26)	93.65%(4.61+1.57)	94.27%(4.76+1.46)	98.85%(5.33+1.26)	92.74%(3.80+0.90)	96.65%(4.74+1.06)	96.52%(4.12+0.87)	100.00%(5.96+0.72)	96.20%(5.89+1.90)	NO
ENSG00000172421	EFCAB3	5.62%(0.97+0.87)	1.32%(0.82+0.82)					38.42%(2.16+1.22)	1.88%(0.54+0.75)	4.62%(0.98+0.90)			1.23%(0.55+0.69)	1.02%(0.61+0.62)						4.43%(1.04+0.90)	NO
ENSG00000172538	FAM170B																			1.27%(0.31+0.58)	NO
ENSG00000172671	ZFAND4	100.00%(6.31+0.83)	100.00%(7.39+0.89)	100.00%(6.41+0.77)	100.00%(6.50+0.55)	99.35%(6.06+0.83)	99.60%(6.24+0.91)	99.81%(6.77+0.54)	99.53%(6.61+0.64)	100.00%(7.90+0.64)	100.00%(6.14+1.03)	100.00%(6.94+0.75)	100.00%(6.90+0.54)	100.00%(6.84+0.69)	100.00%(7.18+0.63)	100.00%(6.76+0.53)	100.00%(7.08+0.50)	100.00%(7.68+0.64)	100.00%(7.43+0.42)	100.00%(6.96+0.86)	NO
ENSG00000172680	MOS											1.42%(0.10+0.77)					3.35%(0.20+0.65)			2.53%(0.23+0.80)	NO
ENSG00000172717	FAM71D	100.00%(4.95+0.60)	99.72%(4.68+0.67)	99.03%(4.70+0.60)	100.00%(4.32+0.43)	24.84%(2.14+0.75)	99.60%(5.09+0.55)	96.14%(3.67+0.71)	99.53%(4.35+0.70)	95.95%(3.57+0.59)	100.00%(3.93+0.46)	98.11%(4.48+0.75)	98.77%(4.75+0.75)	99.80%(4.70+0.65)	19.92%(1.77+0.90)	100.00%(4.20+0.62)	100.00%(4.04+0.53)	99.47%(4.16+0.49)	99.19%(4.22+0.53)	96.84%(4.84+0.88)	NO
ENSG00000172738	TMEM217	95.13%(4.10+0.96)	87.81%(3.66+1.01)	97.57%(4.59+0.98)	78.16%(3.15+0.76)	99.35%(5.01+0.88)	97.18%(4.35+0.94)	99.42%(4.74+0.92)	100.00%(5.22+0.98)	99.42%(6.55+1.38)	97.86%(3.95+0.80)	89.62%(3.98+1.25)	98.16%(4.75+1.01)	95.71%(4.09+0.91)	99.62%(4.98+0.86)	95.16%(4.23+0.99)	87.15%(3.55+1.07)	93.85%(4.26+1.34)	100.00%(5.94+0.88)	98.10%(4.63+0.90)	NO
ENSG00000172967	XKR3		1.42%(0.41+0.63)			1.96%(0.63+0.84)	1.01%(0.25+0.53)	8.11%(0.94+1.02)	34.27%(2.04+1.78)	58.96%(2.87+1.80)	2.92%(0.53+0.72)	11.32%(0.77+1.29)	4.30%(0.52+0.81)	1.43%(0.34+0.66)	1.15%(0.21+0.53)						NO
ENSG00000173093	CCDC63																			1.27%(0.21+0.56)	NO
ENSG00000173157	ADAMTS20	42.70%(2.33+2.24)	9.92%(0.81+1.23)	5.83%(0.42+1.00)	3.07%(0.21+0.70)	11.11%(1.10+1.32)	49.50%(2.61+2.20)	13.13%(1.02+1.34)	2.82%(0.20+0.79)	2.89%(0.25+0.91)	61.40%(3.61+2.41)	7.55%(0.57+1.11)	16.80%(1.00+1.67)	69.53%(3.74+2.19)	21.46%(1.46+1.68)		2.23%(0.21+0.58)			3.16%(0.44+0.99)	NO
ENSG00000173261	PLAC8L1	15.73%(1.52+1.13)	8.79%(1.25+0.92)	17.96%(1.62+0.98)	4.60%(1.12+0.76)	37.25%(2.10+1.15)	7.04%(1.18+0.88)	19.11%(1.60+1.10)	6.10%(0.87+0.92)	23.70%(1.87+1.03)	43.27%(2.47+1.09)	19.81%(1.69+1.23)	3.69%(0.94+0.86)	4.50%(1.08+0.81)	39.85%(2.23+1.15)	6.45%(1.36+0.78)	29.05%(1.99+1.09)	20.59%(1.71+1.07)	2.23%(0.78+0.70)	46.20%(2.53+1.19)	NO
ENSG00000173389	IQCF1					1.31%(0.44+0.62)		3.86%(0.68+0.90)	9.86%(1.19+1.12)			3.30%(0.28+0.69)	1.23%(0.41+0.62)		1.15%(0.46+0.70)					6.96%(0.93+0.93)	NO
ENSG00000173401	GLIPR1L1								1.41%(0.62+0.64)	18.50%(1.54+1.11)							3.35%(0.91+0.73)				NO
ENSG00000173421	CCDC36	26.97%(1.99+0.99)	72.68%(3.21+1.07)	11.17%(1.52+0.83)	26.44%(1.95+0.96)	34.64%(2.36+1.01)	27.36%(2.10+0.99)	68.34%(3.11+1.12)	11.74%(1.51+0.94)	100.00%(5.23+0.88)	12.87%(1.90+0.71)	19.34%(1.70+1.35)	52.05%(2.66+1.04)	36.20%(2.26+1.00)	70.88%(3.13+1.04)	67.74%(2.96+0.98)	43.02%(2.46+1.02)	22.73%(1.97+0.79)	68.02%(2.98+0.90)	17.72%(1.77+1.17)	YES
ENSG00000173464	RNASE11							1.16%(0.23+0.54)	6.57%(0.55+0.96)	2.31%(0.29+0.71)									24.70%(1.52+1.55)		NO
ENSG00000173557	C2orf70	31.84%(1.89+1.69)	38.28%(2.19+1.69)	28.16%(1.78+2.16)	94.25%(5.13+1.45)	33.99%(2.10+1.49)	17.30%(1.18+1.32)	17.95%(1.62+1.16)	81.69%(3.88+1.56)	1.73%(0.16+0.50)	8.77%(0.84+1.15)	5.66%(0.52+1.08)	40.16%(2.19+1.74)	34.76%(2.01+1.62)	55.17%(2.96+1.82)	86.29%(4.25+1.49)	1.68%(0.41+0.74)	21.39%(1.77+1.04)	54.25%(2.74+1.09)	74.68%(4.18+2.20)	NO
ENSG00000173673	HES3																1.12%(0.35+0.61)				NO
ENSG00000173699	SPATA3		1.23%(0.20+0.59)			11.76%(1.20+1.05)					3.51%(0.73+0.82)										NO
ENSG00000173809	TDRD12	9.74%(1.07+1.49)	16.07%(1.68+2.16)	5.34%(0.77+1.61)	1.15%(0.53+0.83)		7.24%(1.07+1.56)	1.93%(0.57+0.85)	1.41%(0.35+0.73)	2.89%(0.67+1.17)	3.51%(1.08+0.78)	1.42%(0.31+0.63)	9.43%(0.97+1.44)	16.56%(1.57+2.36)	19.54%(1.53+2.23)	3.23%(0.60+0.88)	9.50%(1.14+1.60)	4.01%(0.81+1.05)	5.26%(0.84+1.44)	10.13%(1.01+1.90)	NO
ENSG00000173838	2011-03-09	34.46%(2.13+1.25)	36.20%(2.15+1.47)	25.73%(1.68+1.40)		84.97%(3.78+1.11)	16.30%(1.52+1.12)	14.67%(1.44+1.61)	43.19%(2.31+1.65)	1.73%(0.59+0.86)	54.00%(2.70+1.10)	2.83%(0.34+0.72)	69.26%(3.54+1.74)	49.49%(2.61+1.44)	46.74%(2.75+1.74)	27.42%(2.12+1.19)	26.26%(1.64+1.27)	31.55%(2.11+1.20)	22.47%(1.73+1.09)	56.96%(3.11+2.22)	NO
ENSG00000173868	PHOSPHO1	40.45%(2.42+1.26)	36.11%(2.35+1.20)	47.57%(2.59+1.22)	60.54%(2.90+1.22)	94.12%(3.94+1.07)	72.43%(3.48+1.39)	86.87%(3.67+0.97)	84.51%(3.61+1.17)	95.38%(5.58+1.77)	89.28%(3.91+1.07)	25.47%(1.88+1.05)	63.11%(2.92+1.11)	71.37%(3.45+1.52)	91.95%(5.40+1.98)	77.42%(3.39+1.01)	74.30%(3.16+1.00)	55.61%(2.81+1.06)	59.72%(2.91+0.96)	61.39%(3.30+1.78)	NO
ENSG00000173894	CBX2	100.00%(8.22+1.65)	100.00%(7.95+1.84)	100.00%(8.73+1.25)	100.00%(8.13+1.22)	100.00%(7.71+1.24)	100.00%(8.71+1.14)	99.42%(5.73+0.93)	93.90%(4.25+1.48)	100.00%(8.89+1.72)	100.00%(7.04+1.18)	100.00%(6.50+1.52)	100.00%(7.81+1.54)	100.00%(9.11+1.40)	100.00%(8.71+1.43)	100.00%(6.19+0.78)	99.44%(5.53+0.98)	100.00%(6.14+1.20)	100.00%(6.13+0.67)	100.00%(9.47+1.41)	NO
ENSG00000173908	KRT28	1.50%(0.14+0.85)		1.46%(0.18+1.28)								2.36%(0.14+0.72)		1.02%(0.09+0.52)			6.70%(0.41+1.16)			10.13%(0.83+2.06)	NO
ENSG00000174015	SPERT	84.27%(4.45+1.82)	15.50%(1.05+1.49)	48.54%(2.52+1.88)	64.37%(3.17+1.77)	1.31%(0.49+0.69)	61.37%(3.01+1.55)	5.79%(0.65+0.99)	6.57%(0.60+1.21)		1.56%(0.34+0.62)	17.92%(1.03+1.60)	42.42%(2.28+2.07)	81.80%(3.80+1.54)	71.65%(3.25+1.50)	29.84%(1.64+1.72)	1.68%(0.11+0.47)		4.66%(0.60+0.98)	29.75%(1.70+1.73)	NO
ENSG00000174016	FAM46D	4.49%(0.67+0.93)	5.01%(0.67+0.93)				1.01%(0.18+0.50)			1.16%(0.17+0.59)			2.87%(0.36+0.68)	6.54%(0.69+0.97)	19.92%(1.21+1.30)			8.56%(1.10+1.01)		17.09%(1.15+1.16)	YES
ENSG00000174038	C9orf131	1.87%(1.00+0.77)	4.16%(1.16+0.78)	1.94%(0.78+0.74)		11.11%(1.54+0.88)	17.71%(1.54+1.21)	20.08%(1.79+1.01)	4.23%(1.05+0.92)	100.00%(6.56+0.79)	29.04%(2.17+0.72)	1.42%(0.76+0.72)	10.25%(1.45+0.91)	11.25%(1.45+0.97)	61.69%(3.02+1.31)	3.23%(1.29+0.75)	13.41%(1.72+0.78)	7.75%(1.38+0.84)	4.66%(1.33+0.74)	1.90%(0.76+0.75)	NO
ENSG00000174225	ARL13A	1.12%(0.47+0.60)	1.80%(0.54+0.65)	4.37%(0.82+0.88)			1.61%(0.73+0.71)			63.58%(2.80+0.91)				3.07%(0.78+0.79)							NO
ENSG00000174448	STARD6					1.96%(0.61+0.66)															NO
ENSG00000174527	MYO1H	20.22%(1.90+1.35)	26.28%(1.98+1.37)	41.26%(2.43+1.51)	14.18%(1.50+1.12)	1.31%(0.91+0.69)	51.51%(2.85+1.66)	27.03%(2.13+1.23)	1.88%(0.79+0.71)	56.65%(2.60+0.90)	1.17%(0.75+0.71)	5.19%(0.92+0.94)	34.22%(2.16+1.12)	35.79%(2.27+1.19)	19.16%(1.79+1.01)	4.84%(1.38+0.78)	25.14%(1.96+1.04)	30.48%(2.10+1.18)	31.17%(2.19+1.01)	37.97%(2.40+1.48)	NO
ENSG00000174788	PCP2	62.55%(3.29+1.88)	80.34%(4.44+1.99)	87.38%(4.30+1.48)	18.77%(1.62+1.11)		31.79%(1.99+1.45)	42.08%(2.44+1.48)	56.34%(2.94+1.58)	75.72%(3.58+1.23)		33.49%(1.96+1.34)	50.61%(2.63+1.43)	39.88%(2.23+1.31)	85.44%(3.87+1.31)	47.58%(2.46+1.34)	1.12%(0.39+0.75)	73.26%(3.51+1.43)	87.45%(3.88+1.13)	77.22%(4.18+1.91)	NO
ENSG00000175018	C10orf122			4.37%(0.46+0.97)										1.84%(0.32+0.71)	1.53%(0.21+0.51)					13.29%(0.94+1.21)	NO
ENSG00000175170	FAM182B	76.40%(3.53+1.31)	85.44%(3.88+1.20)	88.35%(4.95+1.87)	64.75%(3.04+1.21)	100.00%(7.77+1.16)	80.68%(4.22+1.71)	97.30%(4.87+1.15)	80.28%(3.89+1.43)	42.20%(2.38+1.39)	100.00%(8.45+1.11)	75.00%(3.47+1.30)	84.43%(4.01+1.48)	81.19%(3.89+1.39)	96.93%(5.08+1.33)	94.35%(4.06+0.86)	100.00%(5.80+1.25)	88.50%(3.90+1.09)	95.55%(4.46+1.12)	86.71%(4.37+1.50)	NO
ENSG00000175294	CATSPER1	66.29%(3.93+2.31)	35.92%(2.12+1.16)	33.98%(2.29+1.36)	21.84%(1.75+1.18)	45.75%(2.46+1.51)	45.07%(2.55+1.04)	38.03%(2.37+1.15)	70.89%(3.64+1.72)	72.25%(3.79+1.85)	4.48%(0.90+0.83)	8.02%(1.11+1.04)	76.43%(4.13+1.87)	32.52%(2.14+1.36)	50.57%(2.50+1.27)	93.55%(4.55+1.36)	8.94%(1.03+1.02)	4.55%(0.94+0.83)	74.90%(4.29+2.20)	31.65%(2.09+1.39)	NO
ENSG00000175449	RFESD	99.25%(4.53+0.72)	97.92%(4.65+0.83)	99.51%(4.88+0.68)	95.40%(3.67+0.64)	99.35%(5.11+0.76)	99.40%(4.50+0.68)	99.81%(4.80+0.61)	99.53%(4.23+0.68)	98.84%(5.38+1.34)	95.32%(4.18+0.79)	98.58%(4.82+0.84)	99.80%(4.59+0.75)	99.39%(4.67+0.75)	95.02%(3.92+0.87)	99.19%(4.15+0.52)	100.00%(4.59+0.53)	100.00%(5.17+0.47)	100.00%(5.14+0.43)	96.20%(4.22+0.74)	NO
ENSG00000175518	UBQLNL	63.67%(3.15+1.31)	62.10%(2.94+1.13)	45.63%(2.61+1.16)	21.07%(1.87+0.91)	74.51%(3.35+1.24)	26.96%(1.97+1.01)	80.89%(3.54+1.10)	84.98%(3.88+1.16)	98.84%(5.37+0.98)	39.96%(2.36+1.00)	61.32%(2.99+1.32)	71.52%(3.29+1.13)	42.33%(2.36+1.07)	73.18%(3.45+1.34)	79.03%(3.24+0.95)	15.64%(1.60+0.91)	72.46%(3.06+0.93)	91.09%(3.58+0.76)	71.52%(3.53+1.63)	NO
ENSG00000175520	UBQLN3									25.43%(1.73+1.34)											NO
ENSG00000175664	TEX26					82.35%(4.38+1.85)	1.41%(0.17+0.58)				43.47%(2.46+1.95)		15.57%(1.08+1.44)	8.18%(0.78+1.20)	3.45%(0.28+0.86)	9.68%(1.13+1.04)	27.93%(1.60+2.31)			8.23%(0.65+1.63)	NO
ENSG00000175809	ZNF645																			1.27%(0.09+0.41)	YES
ENSG00000175820	CCDC168	16.85%(1.62+1.03)	21.46%(1.86+1.00)	28.64%(2.07+1.06)	1.92%(1.03+0.72)	10.46%(1.36+0.94)	9.26%(1.46+0.86)	49.42%(2.60+1.18)	31.92%(1.98+1.15)	96.53%(4.77+1.22)	36.45%(2.31+1.03)	37.26%(2.20+1.25)	4.92%(1.16+0.80)	6.34%(1.15+0.88)	1.15%(0.82+0.71)	2.42%(1.18+0.71)	5.59%(1.33+0.74)	2.14%(1.14+0.67)	1.42%(0.93+0.64)	14.56%(1.43+0.94)	NO
ENSG00000175877	WBSCR28	42.70%(2.35+1.70)	32.51%(2.08+1.48)	50.49%(2.68+1.83)	32.57%(2.11+0.98)	8.50%(0.96+1.26)	21.13%(1.35+1.49)	4.63%(0.69+0.88)	63.85%(3.13+1.60)		1.36%(0.21+0.55)	26.89%(1.60+1.69)	34.63%(2.10+1.52)	53.99%(2.69+1.64)	57.09%(2.86+1.36)	30.65%(1.99+1.29)	48.60%(2.58+1.65)		2.02%(0.69+0.71)	65.82%(3.36+1.76)	NO
ENSG00000176040	TMPRSS7	19.10%(1.49+1.17)	2.65%(0.59+0.76)	6.31%(0.87+0.90)	4.60%(1.18+0.80)	19.61%(1.30+1.65)	2.62%(0.88+0.80)	3.28%(0.27+0.84)	1.88%(0.57+0.70)		5.26%(0.61+1.10)	3.77%(0.38+0.73)	12.91%(1.38+0.99)	17.38%(1.49+1.07)	2.30%(0.45+0.72)	4.84%(1.23+0.86)		1.87%(0.64+0.66)	15.79%(1.80+0.83)	1.27%(0.34+0.59)	NO
ENSG00000176083	ZNF683	66.67%(3.81+2.33)	87.62%(4.71+1.78)	89.81%(5.86+2.27)	59.00%(3.29+1.88)	29.41%(1.98+1.25)	79.28%(4.35+2.06)	92.47%(5.00+1.58)	72.77%(3.52+1.61)	56.65%(3.14+2.01)	10.92%(1.25+1.11)	66.51%(3.29+1.74)	92.62%(5.23+1.79)	87.53%(4.62+1.72)	83.52%(4.60+2.03)	88.71%(4.21+1.48)	41.34%(2.33+1.43)	83.16%(3.83+1.33)	85.43%(4.80+1.92)	79.75%(4.45+2.04)	NO
ENSG00000176160	HSF5	3.75%(0.91+0.86)	8.79%(1.26+0.98)	7.28%(0.96+1.24)	1.92%(0.69+0.73)	1.96%(1.01+0.68)	3.82%(0.85+0.87)	11.20%(1.40+0.93)	1.88%(0.72+0.70)	95.95%(5.73+1.54)		2.83%(0.95+0.83)	9.43%(1.38+0.87)	5.52%(1.07+0.91)	1.15%(0.91+0.79)	16.13%(1.42+1.14)	10.06%(1.17+0.96)	1.87%(1.00+0.68)	4.66%(0.86+0.82)		NO
ENSG00000176177	ENTHD1	11.61%(1.18+1.13)	36.77%(2.21+1.32)	12.14%(1.26+1.04)	19.92%(1.48+1.17)	23.53%(1.59+1.52)	18.31%(1.53+1.21)	6.56%(0.97+0.97)		5.78%(0.54+1.00)	1.75%(0.52+0.68)	3.77%(0.51+1.05)	33.20%(2.14+1.38)	46.83%(2.58+1.44)	13.41%(1.17+1.28)	50.81%(2.78+1.70)		2.41%(0.76+0.75)	3.85%(0.75+0.86)	10.13%(1.09+1.23)	NO
ENSG00000176256	HMGB4												1.43%(0.14+0.57)								NO
ENSG00000176294	OR4N2					21.57%(1.36+1.86)					48.54%(3.00+2.39)			1.84%(0.15+0.58)				1.87%(0.35+0.63)			NO
ENSG00000176299	OR4M1									1.16%(0.21+0.56)											NO
ENSG00000176302	FOXR1	1.12%(0.19+0.64)								1.16%(0.59+0.75)	2.92%(0.77+0.75)								1.01%(0.16+0.64)		NO
ENSG00000176563	CNTD1	100.00%(5.26+0.94)	99.81%(5.63+1.16)	100.00%(5.49+1.14)	100.00%(5.50+0.92)	99.35%(4.94+0.69)	93.36%(4.16+1.14)	98.84%(4.50+1.03)	99.06%(4.99+1.05)	100.00%(6.21+0.47)	100.00%(5.19+0.64)	98.11%(4.55+0.90)	100.00%(5.42+1.00)	99.80%(4.89+0.84)	100.00%(4.93+0.84)	100.00%(5.03+0.92)	99.44%(4.37+0.71)	100.00%(6.16+0.90)	99.60%(4.33+0.62)	99.37%(5.10+1.03)	NO
ENSG00000176566	DCAF4L2	14.23%(1.04+2.41)	4.25%(0.34+1.28)		1.53%(0.12+0.84)	23.53%(1.73+1.45)	3.62%(0.32+1.35)				11.70%(1.22+1.16)	41.51%(3.53+4.21)	8.40%(0.58+1.73)	11.25%(0.90+2.24)	4.98%(0.31+1.19)			2.67%(0.21+0.87)		3.16%(0.20+0.80)	NO
ENSG00000176571	CNBD1									3.47%(0.26+0.79)											NO
ENSG00000176635	HORMAD2					29.41%(1.84+1.24)		7.14%(0.91+1.03)	10.80%(1.08+1.07)	1.16%(0.31+0.63)	7.02%(0.98+1.01)	50.47%(2.73+2.26)	13.32%(1.05+1.17)	1.43%(0.26+0.58)	1.53%(0.22+0.52)				2.02%(0.79+0.72)	1.27%(0.28+0.54)	YES
ENSG00000176679	TGIF2LY											3.77%(0.37+0.84)	1.64%(0.15+0.60)	4.91%(0.39+0.92)							NO
ENSG00000176732	PFN4	61.42%(2.93+1.08)	60.30%(2.80+0.94)	50.00%(2.63+1.08)	9.96%(1.31+0.89)	78.43%(3.29+1.04)	30.78%(2.08+1.01)	43.63%(2.46+0.97)	79.81%(3.41+0.97)	21.39%(1.88+0.88)	61.21%(2.77+0.81)	55.19%(2.58+1.32)	66.19%(3.11+1.18)	48.26%(2.51+1.09)	65.13%(2.96+1.14)	36.29%(2.27+0.90)	63.69%(2.93+0.89)	56.15%(2.65+0.77)	89.88%(3.38+0.70)	69.62%(3.11+1.14)	NO
ENSG00000176746	MAGEB6	6.74%(0.50+1.06)	1.13%(0.19+0.58)	2.91%(0.19+0.71)	2.68%(0.22+0.75)		15.29%(0.95+1.60)					6.60%(0.68+1.18)	2.66%(0.32+0.79)	23.31%(1.42+1.65)	7.28%(0.58+1.15)					3.16%(0.34+0.84)	YES
ENSG00000176774	MAGEB18		1.23%(0.13+0.50)												3.45%(0.39+0.79)					2.53%(0.20+0.63)	NO
ENSG00000176927	EFCAB5	18.73%(1.70+1.13)	13.33%(1.67+0.97)	12.62%(1.62+0.90)	48.66%(2.55+1.16)	36.60%(2.27+1.08)	4.83%(1.17+0.79)	35.14%(2.25+0.82)	63.38%(2.96+1.17)	95.38%(4.37+1.01)	84.02%(3.52+0.97)	3.30%(1.01+0.82)	31.76%(2.13+0.99)	7.98%(1.34+0.88)	6.90%(1.26+0.87)	24.19%(2.02+0.92)	19.55%(1.95+0.83)	3.48%(1.15+0.76)	46.56%(2.51+0.86)	34.81%(2.11+1.29)	NO
ENSG00000176979	TRIM60											6.60%(0.35+1.04)									NO
ENSG00000176988	FMR1NB	1.50%(0.31+0.75)	2.08%(0.27+0.92)									5.66%(0.57+1.21)	2.25%(0.32+1.09)	1.23%(0.18+0.73)				1.34%(0.23+0.81)		1.90%(0.40+0.61)	YES
ENSG00000177138	FAM9B	2.62%(0.19+0.79)						5.79%(0.48+1.03)				41.98%(2.38+2.21)	9.63%(0.62+1.38)	1.64%(0.21+0.75)	1.92%(0.12+0.61)		2.23%(0.29+0.66)			1.27%(0.17+0.74)	NO
ENSG00000177143	CETN1											3.77%(0.26+1.00)									NO
ENSG00000177202	SPACA4	23.22%(1.66+1.38)	31.29%(1.90+1.31)	60.68%(2.90+1.40)	88.12%(3.73+0.98)	1.96%(0.74+0.73)	35.41%(2.11+1.24)	1.35%(0.29+0.60)	1.88%(0.29+0.66)	8.09%(1.14+0.99)			80.12%(3.60+1.34)	51.33%(2.66+1.31)	36.02%(2.23+1.17)	75.00%(3.70+1.54)	1.12%(0.30+0.57)	18.45%(1.69+1.01)		29.11%(2.00+1.29)	NO
ENSG00000177294	FBXO39	23.60%(1.92+1.43)	36.58%(2.25+1.21)	61.17%(3.06+1.49)	11.88%(1.42+1.06)	78.43%(3.65+1.38)	71.43%(3.41+1.32)	45.75%(2.39+1.13)	3.29%(0.58+0.76)	52.02%(2.86+1.82)	13.65%(1.24+1.30)	41.51%(2.35+1.29)	24.80%(1.89+1.09)	37.22%(2.33+1.29)	36.40%(2.39+1.24)	64.52%(2.93+1.08)	13.97%(1.49+1.12)	5.08%(1.01+0.86)	8.50%(1.43+0.87)	29.11%(2.08+1.59)	YES
ENSG00000177324	BEND2									10.98%(0.90+1.36)							1.12%(0.31+0.55)				NO
ENSG00000177414	UBE2U		1.42%(0.11+0.53)	1.46%(0.13+0.50)			2.41%(0.30+0.71)		7.98%(0.59+1.06)			8.49%(0.55+1.24)	4.92%(0.34+0.90)	3.07%(0.24+0.74)	7.28%(0.60+1.18)					12.03%(0.96+1.26)	NO
ENSG00000177483	RBM44	47.57%(2.70+1.20)	44.23%(2.42+1.00)	36.41%(2.23+1.05)	37.55%(2.23+0.90)	63.40%(2.91+0.89)	43.06%(2.44+1.07)	54.83%(2.74+1.19)	27.70%(2.06+1.08)	98.84%(4.68+0.99)	50.29%(2.59+0.87)	36.32%(2.18+1.08)	45.90%(2.47+0.97)	55.21%(2.76+0.98)	37.16%(2.34+1.03)	68.55%(3.08+1.06)	64.25%(2.85+0.97)	27.81%(2.09+0.95)	25.91%(2.06+0.85)	41.14%(2.32+1.19)	NO
ENSG00000177504	VCX2	3.75%(0.29+1.01)										2.36%(0.25+0.89)	1.43%(0.13+0.63)							1.27%(0.07+0.34)	NO
ENSG00000177558	FAM187B														1.53%(0.31+0.53)						NO
ENSG00000177627	C12orf54	32.58%(1.95+1.89)	2.74%(0.53+0.73)	66.50%(3.91+2.59)			90.34%(4.43+1.51)				1.36%(0.96+0.69)		3.89%(0.61+0.90)	74.03%(4.13+2.28)		2.42%(0.67+0.83)		5.61%(0.95+0.94)	3.85%(1.11+0.81)		NO
ENSG00000177673	C2orf57									4.62%(0.74+0.88)					1.53%(0.58+0.73)						NO
ENSG00000177689	MAGEB10						1.41%(0.11+0.60)	1.35%(0.15+0.53)				3.30%(0.30+0.84)		1.02%(0.12+0.49)	4.21%(0.41+0.86)						NO
ENSG00000177938	CAPZA3		5.58%(0.67+0.98)	1.94%(0.26+0.69)				1.54%(0.17+0.57)				18.40%(1.32+1.28)	5.33%(0.43+0.86)	2.04%(0.35+0.68)		14.52%(1.30+1.29)				5.70%(0.46+1.10)	NO
ENSG00000177947	ODF3									75.14%(3.33+1.02)					3.07%(0.80+0.79)						YES
ENSG00000177992	FAM75E1	7.12%(0.54+0.94)					1.21%(0.16+0.50)	2.12%(0.68+0.73)		26.01%(1.62+2.06)			2.66%(0.40+0.73)	2.25%(0.25+0.75)						1.27%(0.22+0.50)	NO
ENSG00000177994	C2orf73		24.10%(1.73+1.26)	6.31%(0.68+0.99)		48.37%(2.63+1.41)	1.81%(0.46+0.69)	72.59%(3.06+1.11)	81.22%(3.45+1.15)		40.35%(2.45+0.93)		28.07%(1.81+1.50)	10.22%(1.23+1.12)	48.28%(2.74+1.64)	18.55%(1.60+1.05)	74.86%(3.36+1.06)	10.16%(1.41+0.89)	56.48%(2.80+1.07)	34.81%(2.19+1.98)	NO
ENSG00000178021	TSPYL6					3.27%(0.72+0.74)				98.27%(4.61+0.82)	1.56%(1.05+0.67)		1.02%(0.37+0.70)	1.64%(0.48+0.90)	4.21%(1.12+0.83)						NO
ENSG00000178053	MLF1	100.00%(8.50+1.18)	100.00%(8.85+0.91)	100.00%(9.38+1.41)	97.70%(6.61+1.88)	100.00%(9.37+0.89)	99.20%(8.48+1.90)	100.00%(7.83+0.94)	100.00%(8.62+0.64)	60.69%(3.09+1.83)	100.00%(8.65+0.71)	69.34%(3.85+2.01)	100.00%(8.78+1.02)	100.00%(9.61+1.04)	100.00%(10.14+0.91)	100.00%(7.96+0.96)	100.00%(7.71+0.66)	99.73%(7.29+1.00)	100.00%(7.76+0.58)	99.37%(8.58+2.19)	NO
ENSG00000178093	TSSK6	98.88%(4.60+0.78)	97.45%(4.44+0.91)	99.03%(4.49+0.82)	100.00%(4.78+0.73)	100.00%(4.96+0.68)	95.57%(4.18+0.93)	93.63%(4.08+0.94)	100.00%(5.15+0.71)	100.00%(5.59+0.70)	99.61%(4.95+0.64)	98.58%(5.07+0.96)	98.57%(4.42+0.77)	98.57%(4.78+0.88)	100.00%(5.69+0.83)	92.74%(4.40+0.96)	90.50%(3.81+0.89)	98.93%(4.76+0.75)	98.38%(4.55+0.73)	95.57%(4.55+1.04)	YES
ENSG00000178125	PPP1R42		11.15%(1.09+1.08)	1.94%(0.30+0.69)		62.09%(3.00+1.31)		2.70%(0.68+0.81)	42.25%(2.26+1.14)		51.66%(2.64+1.09)		13.32%(1.01+1.31)	6.54%(0.65+0.98)	27.59%(1.85+1.56)	1.61%(0.47+0.63)		1.60%(0.60+0.72)	14.78%(1.51+1.00)	39.87%(2.28+1.93)	NO
ENSG00000178287	SPAG11A			1.46%(0.11+0.74)									1.64%(0.13+0.89)		6.51%(0.50+1.32)			1.60%(0.16+0.64)	3.24%(0.21+0.76)	4.43%(0.34+0.93)	NO
ENSG00000178395	C1orf65	10.49%(1.05+1.04)	20.79%(1.44+1.36)	26.70%(1.71+1.42)		5.88%(0.85+0.93)	18.31%(1.37+1.25)	3.28%(0.37+0.78)	20.66%(1.56+1.29)		18.91%(1.64+1.15)	17.92%(1.02+1.52)	40.37%(2.27+1.60)	35.79%(2.08+1.31)	29.50%(1.93+1.23)	4.03%(0.79+0.83)	2.23%(0.27+0.66)		4.66%(0.90+0.91)	20.25%(1.48+1.47)	NO
ENSG00000178403	NEUROG2	4.87%(0.63+1.19)	15.50%(1.24+1.79)	17.48%(1.38+1.60)	27.20%(1.64+2.06)	25.49%(1.66+1.54)	6.84%(0.79+1.13)				17.54%(1.59+1.27)		3.07%(0.37+0.79)	12.88%(1.11+1.44)	3.07%(0.41+0.88)	1.61%(0.17+0.52)	53.63%(3.53+2.82)		5.87%(0.67+1.16)	24.68%(1.54+2.53)	NO
ENSG00000178460	C8orf45	100.00%(4.73+0.95)	98.87%(5.32+1.19)	99.03%(5.05+0.94)	93.87%(4.91+1.29)	100.00%(5.49+0.77)	93.76%(4.36+1.10)	100.00%(5.15+0.72)	100.00%(5.17+0.78)	100.00%(5.48+0.76)	100.00%(6.44+0.71)	100.00%(5.22+1.06)	100.00%(5.19+1.05)	99.18%(4.92+1.01)	100.00%(5.18+0.94)	100.00%(4.23+0.66)	100.00%(5.85+0.71)	100.00%(5.57+0.70)	100.00%(4.50+0.48)	96.20%(4.43+1.06)	NO
ENSG00000178591	DEFB125								4.23%(0.46+0.97)												NO
ENSG00000178645	C10orf53												1.02%(0.19+0.50)		7.28%(0.91+1.04)		3.91%(0.55+0.77)			3.80%(0.51+0.78)	NO
ENSG00000178795	GDPD4		3.02%(0.53+0.84)		1.15%(0.75+0.66)		1.01%(0.58+0.76)	10.42%(1.33+0.94)		13.87%(1.18+1.29)		27.83%(1.90+1.55)	3.69%(1.04+0.88)	1.43%(0.75+0.80)	3.83%(0.76+0.91)	3.23%(1.05+1.02)	7.82%(1.23+0.91)			3.16%(0.56+0.95)	NO
ENSG00000178804	H1FOO						1.01%(0.14+0.49)			1.16%(0.48+0.75)										2.53%(0.25+0.67)	NO
ENSG00000178928	TPRX1						1.21%(0.15+0.51)		1.41%(0.13+0.49)											2.53%(0.18+0.85)	NO
ENSG00000178997	EXD1	1.87%(0.72+0.72)	3.78%(0.81+0.81)	4.37%(1.10+0.83)		1.31%(0.60+0.61)	2.41%(0.67+0.75)			1.16%(0.52+0.69)	3.12%(0.84+0.83)		8.40%(1.17+0.95)	7.57%(1.24+0.86)	7.28%(1.06+0.97)					5.06%(0.96+0.87)	NO
ENSG00000179046	TRIML2	14.98%(1.12+1.95)	7.37%(0.76+1.15)	19.90%(1.28+1.90)		2.61%(0.61+0.80)	42.05%(2.76+2.54)	3.28%(0.54+0.91)	4.69%(0.41+0.95)		4.68%(0.81+0.91)		2.25%(0.35+0.85)	9.41%(0.92+1.35)	1.53%(0.21+0.56)					5.70%(0.44+0.97)	NO
ENSG00000179059	ZFP42	8.99%(0.96+1.84)	6.05%(0.79+1.76)	10.68%(0.88+2.02)	2.68%(0.37+0.86)		24.75%(1.89+2.39)	2.32%(0.34+0.79)	1.41%(0.20+0.66)			3.30%(0.22+0.94)	24.18%(1.91+2.70)	19.22%(1.60+2.31)	39.85%(2.69+2.88)	3.23%(0.40+0.84)	1.12%(0.27+0.77)		3.24%(0.41+0.89)	15.82%(1.18+2.31)	NO
ENSG00000179071	CCDC89	75.66%(3.80+1.51)	92.06%(4.11+1.17)	31.07%(2.01+1.10)	65.52%(3.02+1.02)	100.00%(5.81+1.09)	48.49%(2.64+1.33)	98.07%(6.07+1.02)	93.43%(4.97+1.30)	12.14%(1.18+1.23)	92.59%(4.49+1.30)	8.96%(1.28+0.97)	84.63%(3.83+1.30)	81.39%(3.89+1.42)	99.62%(6.34+1.16)	91.13%(3.99+0.98)	65.36%(3.62+1.73)	86.63%(3.73+1.00)	40.89%(2.46+1.20)	76.58%(3.99+1.91)	NO
ENSG00000179083	FAM133A	30.71%(2.41+2.93)	31.76%(2.14+1.55)	4.37%(0.76+1.26)	4.21%(0.72+1.02)	86.27%(4.19+1.58)	17.51%(1.42+2.26)	5.21%(0.96+1.24)	17.37%(1.49+1.51)	2.89%(0.30+0.92)	96.88%(7.03+1.51)	48.11%(3.49+3.41)	36.89%(3.00+3.07)	44.38%(3.18+2.81)	44.06%(2.93+2.20)	50.00%(2.58+1.31)	99.44%(7.03+1.04)	6.95%(1.38+0.99)	40.08%(2.35+1.17)	18.99%(1.55+2.11)	YES
ENSG00000179088	C12orf42	17.23%(1.44+1.20)	4.82%(0.82+0.94)	3.40%(0.76+0.84)	1.15%(0.69+0.72)	3.27%(0.75+0.84)	8.25%(1.17+0.91)	1.74%(0.86+0.71)		42.20%(2.32+1.61)	2.14%(1.01+0.67)	7.08%(0.93+0.97)	20.29%(1.66+1.19)	20.04%(1.69+1.11)	11.11%(1.06+1.14)	11.29%(1.15+1.25)	11.17%(1.39+0.89)	1.07%(0.66+0.66)	1.01%(0.38+0.62)	4.43%(0.69+0.90)	NO
ENSG00000179133	C10orf67	34.08%(2.11+1.78)	12.38%(0.99+1.23)	54.37%(2.84+1.91)	15.33%(1.27+1.21)	18.95%(1.46+1.16)	59.36%(2.96+1.47)	83.98%(3.55+1.14)	94.84%(4.42+1.19)		8.97%(1.23+0.97)	5.66%(0.61+1.00)	22.54%(1.66+1.36)	31.49%(1.94+1.40)	59.00%(3.01+1.63)	18.55%(1.58+0.99)	21.79%(1.48+1.25)		87.45%(3.83+1.07)	37.34%(2.05+1.71)	NO
ENSG00000179165	PXT1	1.87%(0.82+0.87)	1.04%(0.67+0.66)	2.43%(0.96+0.71)		3.92%(1.40+0.80)		5.21%(1.29+0.84)		4.05%(0.90+0.93)	5.46%(1.57+0.66)	1.89%(0.60+0.67)	3.28%(1.07+0.81)	3.48%(1.01+0.81)	1.15%(0.83+0.71)		1.68%(1.14+0.71)				NO
ENSG00000179168	GGN	73.41%(3.28+1.08)	64.27%(2.98+1.07)	60.19%(2.93+1.19)	42.53%(2.40+0.88)	99.35%(5.25+0.95)	77.26%(3.25+0.90)	62.93%(2.96+1.01)	86.38%(3.68+1.01)	76.30%(3.26+0.95)	89.67%(3.93+1.05)	30.19%(1.95+1.23)	76.02%(3.24+1.02)	67.08%(3.03+1.02)	97.32%(4.72+1.20)	88.71%(4.18+1.14)	98.32%(5.21+0.87)	82.89%(3.28+0.86)	99.60%(5.12+0.74)	80.38%(3.72+1.19)	NO
ENSG00000179213	C19orf75							1.16%(0.22+0.59)		14.45%(1.34+1.18)											NO
ENSG00000179363	TMEM31	9.36%(1.20+0.99)	17.96%(1.65+1.06)	4.85%(0.87+0.84)	3.07%(0.67+0.74)	37.91%(2.28+0.89)	1.21%(0.58+0.64)	12.93%(1.50+0.93)	4.23%(0.84+0.88)	1.16%(0.58+0.75)	43.08%(2.46+0.81)	3.30%(0.70+0.89)	6.15%(0.98+0.91)	3.27%(0.73+0.77)	22.99%(1.77+1.39)		20.67%(1.90+1.05)	9.36%(1.37+0.85)	3.04%(1.10+0.72)	31.01%(2.11+1.62)	NO
ENSG00000179397	C1orf101	48.31%(2.65+1.25)	72.87%(3.27+1.12)	57.77%(2.81+1.04)	5.75%(1.37+0.79)	63.40%(2.99+1.24)	31.39%(2.13+1.00)	81.08%(3.37+0.91)	84.51%(3.50+1.00)	99.42%(4.96+0.78)	81.09%(3.30+0.84)	68.40%(3.15+1.22)	62.70%(3.03+1.14)	49.90%(2.62+1.11)	76.63%(3.41+1.11)	74.19%(3.08+0.95)	92.18%(3.85+0.85)	85.03%(3.31+0.74)	98.58%(4.19+0.68)	67.72%(3.10+1.30)	NO
ENSG00000179407	DNAJB8									2.89%(0.46+0.77)							24.02%(1.72+1.23)				YES
ENSG00000179636	TPPP2	7.87%(0.65+1.03)				1.31%(0.53+0.66)					5.26%(1.20+0.79)	46.70%(2.62+1.87)									YES
ENSG00000179709	NLRP8		12.19%(0.91+1.34)										2.05%(0.23+0.68)					56.95%(2.94+1.55)			NO
ENSG00000179873	NLRP11	6.37%(0.70+1.16)	1.89%(0.47+0.76)	11.65%(0.90+1.67)	33.33%(2.04+1.51)	31.37%(1.90+1.91)	8.65%(0.79+1.22)	80.31%(4.00+1.67)	72.30%(3.32+1.58)	19.65%(1.37+1.56)	12.67%(1.25+1.20)	75.00%(4.35+2.34)	13.73%(1.37+1.70)	19.84%(1.60+1.84)	31.03%(2.00+1.75)	18.55%(1.62+1.02)	10.61%(1.11+1.30)	15.24%(1.33+1.21)	3.04%(0.53+0.79)	22.15%(1.44+1.60)	NO
ENSG00000180043	FAM71E2	8.24%(0.62+1.16)	12.76%(0.97+1.58)	46.12%(2.66+2.19)	9.96%(1.01+1.23)		31.19%(2.01+2.31)		2.35%(0.29+0.78)			1.42%(0.13+0.47)	8.81%(0.77+1.27)	32.92%(2.17+2.58)	19.16%(1.43+1.57)	20.97%(1.42+1.57)				12.66%(0.89+1.40)	NO
ENSG00000180083	WFDC11												1.02%(0.21+0.52)		2.68%(0.25+0.78)						NO
ENSG00000180113	TDRD6	49.06%(2.79+1.31)	62.85%(3.01+1.26)	65.05%(3.01+1.27)	80.46%(3.43+1.00)	73.20%(3.32+1.27)	47.89%(2.48+1.07)	88.42%(4.02+1.19)	82.63%(3.90+1.46)	28.90%(1.81+1.62)	98.44%(4.55+0.91)	72.64%(3.57+1.57)	82.79%(3.64+1.08)	64.83%(2.95+1.12)	80.08%(3.55+1.14)	84.68%(3.78+1.11)	98.88%(5.60+1.17)	99.47%(5.90+1.20)	93.52%(4.35+1.14)	74.05%(3.45+1.45)	YES
ENSG00000180116	C12orf40	1.50%(0.16+0.62)					3.42%(0.34+1.00)			8.67%(1.01+1.01)				2.04%(0.21+0.87)							NO
ENSG00000180138	CSNK1A1L	10.49%(1.50+0.90)	9.92%(1.72+0.74)	14.08%(1.69+0.96)	11.11%(1.67+0.77)	4.58%(1.68+0.65)	97.99%(4.61+0.79)	2.51%(1.30+0.75)		27.17%(2.12+0.91)	27.49%(2.14+0.76)	1.89%(0.98+0.72)	30.53%(2.11+1.22)	13.09%(1.62+0.87)	1.15%(0.67+0.60)	9.68%(1.66+0.87)	10.61%(1.57+0.86)	22.46%(2.09+0.93)	8.30%(1.44+0.77)	5.70%(1.35+0.83)	NO
ENSG00000180336	C17orf104	80.52%(3.44+1.15)	87.81%(3.70+1.15)	88.35%(4.41+1.72)	67.82%(2.92+0.73)	100.00%(4.54+0.60)	78.27%(3.28+1.12)	94.98%(3.60+0.73)	87.79%(3.47+0.87)	98.27%(4.96+1.06)	99.81%(4.60+0.61)	60.85%(2.81+1.01)	86.27%(4.15+1.80)	82.21%(3.83+1.46)	92.72%(4.65+1.58)	72.58%(2.97+0.69)	88.83%(3.50+0.79)	68.45%(2.87+0.74)	82.79%(3.08+0.60)	84.18%(4.29+1.79)	NO
ENSG00000180424	DEFB123														2.68%(0.43+0.85)						NO
ENSG00000180481	GLIPR1L2	55.43%(2.68+1.08)	88.47%(4.33+1.39)	59.22%(2.87+1.04)	38.70%(2.22+1.03)	96.73%(5.38+1.32)	45.47%(2.42+1.07)	95.56%(4.59+1.06)	85.92%(3.73+1.15)	43.93%(2.35+1.00)	99.42%(5.54+1.01)	67.45%(3.14+1.29)	67.21%(3.09+1.16)	70.76%(3.15+1.17)	85.44%(3.84+1.28)	79.84%(3.46+1.05)	98.32%(5.29+0.98)	96.26%(4.31+0.87)	96.96%(4.62+1.02)	54.43%(2.82+1.27)	NO
ENSG00000180483	DEFB119										18.91%(1.18+2.15)										NO
ENSG00000180697	C3orf22					1.96%(0.26+0.70)					1.56%(0.34+0.70)										NO
ENSG00000180869	C1orf180	2.25%(0.29+0.57)	2.93%(0.69+0.79)	1.46%(0.34+0.62)	71.65%(3.38+1.63)		1.41%(0.44+0.65)		29.58%(1.96+1.28)	8.67%(1.01+1.05)			1.84%(0.32+0.71)	1.02%(0.42+0.65)	11.88%(1.17+1.35)					1.90%(0.53+0.74)	NO
ENSG00000180878	C11orf42		1.04%(0.81+0.69)		3.83%(1.20+0.78)			3.28%(1.11+0.78)	7.51%(1.19+0.91)	20.81%(1.74+1.07)	9.75%(1.46+0.83)				4.60%(1.11+0.80)	2.42%(1.06+0.76)					NO
ENSG00000181013	C17orf47	20.97%(1.76+1.06)	26.94%(2.04+0.94)	9.22%(1.30+0.95)	3.83%(1.29+0.75)	11.11%(1.58+0.85)	2.41%(0.91+0.73)	27.03%(1.88+1.06)	22.07%(1.75+1.08)	31.79%(1.95+1.14)	7.99%(1.56+0.72)	14.15%(1.59+1.00)	31.35%(2.14+0.92)	19.02%(1.82+0.90)	37.93%(2.29+0.97)	28.23%(2.12+0.82)	2.79%(1.15+0.73)	17.65%(1.85+0.77)	4.66%(1.17+0.81)	15.82%(1.41+1.03)	NO
ENSG00000181195	PENK	13.11%(1.07+1.49)	34.59%(2.27+1.86)	19.42%(1.61+2.22)	31.80%(1.97+2.01)	79.74%(4.56+2.07)	54.73%(3.17+2.26)	3.67%(0.54+0.85)	1.41%(0.39+0.85)	10.40%(0.93+1.69)	87.33%(5.04+2.14)	1.42%(0.23+0.81)	61.07%(3.60+2.31)	61.96%(4.47+3.35)	27.59%(1.95+2.28)	73.39%(4.16+2.09)	100.00%(14.99+2.79)	88.50%(4.95+1.98)	26.72%(2.04+2.20)	12.03%(1.04+1.75)	NO
ENSG00000181433	SAGE1	17.98%(1.37+2.65)	2.93%(0.38+0.92)	5.83%(0.46+1.09)	2.68%(0.26+0.93)	7.84%(0.85+1.15)	14.49%(1.12+2.38)	3.86%(0.53+0.85)	3.76%(0.67+1.09)	24.28%(1.77+3.06)	8.38%(0.79+1.14)	7.55%(0.59+1.68)	8.61%(0.74+1.59)	28.43%(1.98+2.90)	16.09%(1.26+2.24)	4.03%(0.64+0.88)	1.12%(0.30+0.57)		1.21%(0.29+0.58)	13.29%(1.24+2.28)	YES
ENSG00000181562	EDDM3A	2.25%(0.44+0.81)	4.06%(0.49+0.93)			3.92%(0.47+0.74)		1.54%(0.28+0.58)	14.08%(1.19+1.27)	4.05%(0.56+0.82)	1.36%(0.17+0.53)	5.19%(0.32+1.29)	2.25%(0.38+0.70)		1.53%(0.29+0.62)			1.87%(0.12+0.61)		5.06%(0.48+0.98)	NO
ENSG00000181781	ODF3L2	7.87%(1.05+1.08)	5.86%(1.07+0.95)	3.40%(0.78+0.82)	28.35%(2.07+1.18)	32.03%(2.27+0.82)	7.85%(1.10+0.92)	27.03%(2.13+0.90)	4.69%(0.94+0.76)		59.26%(3.03+1.16)	31.13%(2.16+1.18)	10.86%(1.46+1.04)	9.00%(1.36+1.03)	10.34%(1.14+1.02)	4.03%(1.37+0.76)	27.37%(2.20+0.88)	33.42%(2.14+1.28)	5.06%(1.23+0.77)	26.58%(1.84+1.41)	NO
ENSG00000181786	ACTL9												1.02%(0.11+0.48)								NO
ENSG00000181867	FTMT	1.50%(0.18+0.69)	3.50%(0.30+0.87)																	1.27%(0.11+0.45)	NO
ENSG00000182035	ADIG					23.53%(1.90+1.27)			14.55%(1.15+1.19)		13.45%(1.27+1.17)	12.26%(0.92+1.22)							33.40%(2.29+1.82)		NO
ENSG00000182111	ZNF716	13.48%(0.76+1.52)	7.56%(0.49+1.28)		4.21%(0.20+0.88)	3.92%(0.26+0.75)	2.41%(0.23+0.70)		3.29%(0.30+1.00)			25.00%(1.47+2.12)	10.04%(0.62+1.49)	8.79%(0.54+1.35)	23.37%(1.49+2.16)		1.68%(0.24+0.70)			9.49%(0.65+1.42)	NO
ENSG00000182264	IZUMO1	4.49%(0.83+0.87)		3.88%(0.85+0.92)	2.30%(0.60+0.70)	3.27%(0.59+0.82)	12.47%(1.18+1.08)	3.47%(0.80+0.80)		3.47%(0.57+0.84)	7.80%(1.13+0.95)	2.83%(0.62+0.83)	1.84%(0.64+0.73)	8.38%(1.08+0.97)	2.30%(0.73+0.76)	4.03%(0.81+0.83)		3.21%(0.72+0.81)		2.53%(0.73+0.70)	NO
ENSG00000182308	DCAF4L1	58.05%(2.90+1.19)	62.85%(2.94+1.02)	59.71%(2.89+1.12)	49.04%(2.48+0.89)	90.20%(3.75+0.96)	51.91%(2.66+1.14)	54.44%(2.69+1.11)	48.36%(2.61+1.23)	99.42%(4.60+0.82)	84.41%(3.32+0.78)	60.85%(2.99+1.41)	69.06%(3.05+1.11)	66.67%(3.07+1.12)	51.72%(2.69+1.02)	70.97%(3.10+0.89)	62.57%(2.90+0.86)	38.77%(2.29+0.83)	20.24%(1.92+0.79)	62.03%(2.93+1.19)	NO
ENSG00000182459	TEX19	10.86%(1.22+1.07)	21.83%(1.78+1.58)	31.07%(2.01+1.40)	20.31%(1.72+1.27)	4.58%(1.20+0.86)	17.91%(1.54+1.24)	7.72%(0.84+1.21)	9.39%(0.82+1.10)		18.91%(1.58+1.23)	38.21%(2.33+1.66)	19.26%(1.66+1.71)	26.99%(1.90+1.45)	13.03%(1.48+1.11)	4.03%(0.59+0.80)	24.02%(1.63+1.26)	2.41%(0.65+0.70)	1.21%(0.88+0.67)	36.08%(2.31+1.73)	NO
ENSG00000182481	KPNA2	100.00%(11.70+0.93)	100.00%(11.42+0.98)	100.00%(12.01+0.55)	100.00%(11.54+0.56)	100.00%(11.31+0.51)	100.00%(12.02+0.57)	100.00%(9.42+0.67)	100.00%(9.42+0.81)	100.00%(10.64+0.61)	100.00%(9.90+0.68)	100.00%(10.62+0.90)	100.00%(10.97+0.98)	100.00%(11.88+0.67)	100.00%(11.65+0.85)	100.00%(10.09+0.63)	100.00%(10.45+0.78)	100.00%(8.97+0.62)	100.00%(9.21+0.52)	100.00%(11.88+0.87)	NO
ENSG00000182583	VCX	29.21%(1.88+2.11)	4.91%(0.46+1.16)	3.40%(0.35+0.88)			7.44%(0.66+1.14)		4.23%(0.61+0.94)	2.31%(0.27+0.69)		22.64%(1.26+1.81)	8.61%(0.69+1.43)	25.36%(1.59+1.60)	16.48%(1.12+1.45)		3.35%(0.47+0.80)	1.07%(0.29+0.54)		9.49%(1.01+1.55)	NO
ENSG00000182896	TMEM95	1.12%(0.21+0.46)								1.16%(0.21+0.56)											NO
ENSG00000182950	ODF3L1	44.57%(2.45+1.34)	30.25%(2.09+1.15)	73.30%(3.61+1.57)	54.79%(2.80+1.16)	37.91%(2.38+0.95)	84.91%(3.98+1.33)	65.83%(3.11+1.17)	78.40%(3.54+1.34)	21.97%(1.59+1.28)	7.99%(1.44+0.88)	60.38%(3.06+1.46)	56.56%(2.90+1.25)	82.62%(3.96+1.38)	43.30%(2.54+1.21)	82.26%(3.53+1.24)	86.03%(3.90+1.33)	34.22%(2.15+1.36)	55.47%(3.05+1.67)	42.41%(2.35+1.45)	NO
ENSG00000182993	C12orf60	96.63%(4.09+0.81)	99.05%(4.73+1.10)	99.51%(4.38+0.76)	97.70%(3.89+0.68)	100.00%(5.04+0.84)	97.38%(4.14+0.80)	99.81%(5.40+0.76)	99.53%(5.18+0.80)	82.08%(3.40+1.00)	100.00%(4.37+0.55)	100.00%(5.27+0.88)	96.93%(4.08+0.84)	99.39%(4.39+0.76)	98.08%(4.54+0.90)	99.19%(4.24+0.60)	100.00%(5.45+0.83)	99.73%(5.25+1.04)	94.53%(3.75+0.71)	100.00%(4.91+0.82)	NO
ENSG00000183066	WBP2NL	16.48%(1.56+1.06)	64.27%(2.94+1.19)	33.98%(2.07+1.27)	19.92%(1.67+1.16)	24.18%(1.72+1.28)	5.03%(0.93+0.87)	61.78%(2.85+1.18)	44.60%(2.42+1.14)	80.35%(3.76+1.40)	55.17%(2.73+1.23)	27.36%(1.89+1.10)	47.54%(2.50+1.13)	15.95%(1.66+0.94)	83.52%(4.09+1.59)	57.26%(2.78+0.87)	56.42%(2.74+1.24)	76.74%(3.06+0.92)	79.76%(3.47+1.22)	37.34%(2.08+1.37)	NO
ENSG00000183206	POTEC		9.17%(0.65+1.45)						1.41%(0.11+0.50)						12.26%(0.82+1.23)			1.60%(0.25+0.61)			YES
ENSG00000183292	AC140481.2				1.15%(0.15+0.44)	1.31%(0.23+0.55)	1.01%(0.14+0.44)			2.31%(0.46+0.75)					1.92%(0.33+0.71)					1.90%(0.23+0.63)	NO
ENSG00000183304	FAM9A		1.61%(0.13+0.53)	2.43%(0.18+0.59)	1.53%(0.28+0.77)			1.16%(0.31+0.63)			2.34%(0.25+0.79)	8.02%(0.65+1.26)									NO
ENSG00000183305	MAGEA2B	37.08%(3.32+3.99)	11.06%(0.94+2.36)	10.19%(1.02+2.27)	13.79%(1.04+2.41)	1.31%(0.26+0.57)	34.00%(3.00+3.71)	1.93%(0.30+0.90)	2.82%(0.28+1.09)		1.75%(0.35+0.72)	28.30%(2.25+3.45)	24.18%(2.14+3.56)	49.08%(4.18+4.07)	12.26%(1.12+1.33)		1.12%(0.13+0.52)	2.67%(0.25+0.99)		20.25%(1.59+2.41)	YES
ENSG00000183318	SPDYE4									3.47%(0.83+0.92)											NO
ENSG00000183324	C15orf60									1.16%(0.58+0.75)		2.83%(0.28+0.98)	2.46%(0.44+0.78)	1.64%(0.53+0.69)			4.47%(0.56+0.97)				YES
ENSG00000183396	TMEM89				3.45%(0.90+0.82)											2.42%(0.33+0.65)		1.07%(0.40+0.60)		6.33%(0.65+0.98)	NO
ENSG00000183434	TFDP3		46.69%(2.52+1.81)	1.46%(0.32+0.87)			2.62%(0.43+0.75)					21.70%(1.38+2.50)	2.66%(0.31+0.70)	1.43%(0.26+0.71)						6.96%(0.71+1.01)	YES
ENSG00000183476	SH2D7	8.99%(1.16+1.00)		1.46%(0.76+0.73)	21.46%(1.74+1.27)	24.84%(2.01+0.77)	1.41%(0.85+0.75)		1.88%(1.00+0.77)	3.47%(0.85+0.93)	24.37%(1.96+0.95)	1.42%(0.34+0.64)	3.48%(0.82+0.88)	7.57%(1.14+0.99)	8.43%(1.19+0.93)	58.87%(3.10+1.91)	5.03%(1.06+0.85)	2.41%(0.98+0.75)		1.90%(0.65+1.02)	NO
ENSG00000183496	MEX3B	95.88%(5.60+1.61)	99.91%(6.42+1.01)	99.03%(5.88+1.37)	98.85%(5.35+1.05)	100.00%(6.65+1.41)	99.60%(6.10+1.28)	100.00%(5.79+0.98)	99.06%(5.59+0.95)	100.00%(8.56+1.46)	100.00%(7.57+1.09)	95.28%(4.95+1.33)	100.00%(6.45+0.89)	100.00%(6.75+1.13)	100.00%(6.16+1.18)	100.00%(6.19+0.86)	100.00%(5.76+1.15)	100.00%(6.23+0.96)	99.39%(4.96+0.83)	98.73%(6.40+1.42)	NO
ENSG00000183559	C10orf120										1.75%(0.43+0.71)			1.64%(0.21+0.54)							NO
ENSG00000183629	GOLGA8G	4.87%(0.57+1.02)	1.32%(0.37+0.61)	6.80%(0.66+0.96)	3.83%(0.55+0.82)		7.85%(0.81+1.18)	4.83%(0.73+0.89)	5.63%(0.56+0.93)	1.16%(0.30+0.62)			2.87%(0.51+0.80)	9.61%(0.94+1.30)					1.82%(0.66+0.66)	4.43%(0.64+0.87)	NO
ENSG00000183643	C15orf32																12.85%(1.05+1.27)			1.27%(0.34+0.65)	NO
ENSG00000183654	2011-03-10	3.75%(0.33+0.94)	16.45%(1.10+1.77)	2.43%(0.14+0.63)	2.30%(0.22+0.62)	11.11%(1.02+1.20)	1.81%(0.18+0.59)	2.32%(0.19+0.79)			55.95%(2.89+1.78)	1.89%(0.19+0.79)	5.33%(0.37+1.24)	11.66%(0.84+1.61)	17.24%(1.16+1.69)	7.26%(0.65+0.92)	99.44%(7.40+1.24)	39.04%(2.15+1.93)	29.76%(1.57+1.71)	6.33%(0.69+1.33)	NO
ENSG00000183706	OR4N4	3.37%(0.26+0.94)	2.46%(0.23+0.84)			1.96%(0.42+0.78)	2.01%(0.17+0.77)		1.88%(0.11+0.65)	7.51%(0.65+1.18)	26.12%(1.54+1.55)	4.25%(0.32+1.03)		5.32%(0.41+1.30)	2.30%(0.18+0.83)		1.12%(0.14+0.57)	16.58%(1.00+1.47)		1.27%(0.13+0.65)	NO
ENSG00000183753	BPY2							1.74%(0.35+0.71)	2.35%(0.14+0.58)			9.43%(0.58+1.24)									NO
ENSG00000183831	ANKRD45	38.95%(2.40+1.65)	45.75%(2.70+1.40)	27.18%(2.19+1.85)	20.31%(1.86+1.40)	100.00%(6.29+1.39)	26.56%(2.03+1.36)	92.86%(4.48+1.45)	96.71%(6.35+1.40)	13.87%(1.24+1.09)	99.42%(5.37+1.36)	38.68%(2.40+1.55)	87.50%(4.81+1.93)	75.46%(3.83+1.73)	98.85%(6.55+1.45)	80.65%(3.61+1.43)	88.27%(4.50+1.61)	56.15%(2.77+1.13)	63.97%(3.19+1.28)	84.18%(5.27+2.19)	YES
ENSG00000183862	CNGA2		14.84%(1.00+1.64)	3.88%(0.37+1.07)		1.31%(0.13+0.42)								1.43%(0.12+0.58)	4.60%(0.35+1.03)					8.23%(0.55+1.24)	NO
ENSG00000184029	DSCR4	23.60%(1.15+1.90)	2.46%(0.14+0.75)	2.91%(0.17+0.80)	1.15%(0.10+0.56)		2.41%(0.17+0.71)	2.12%(0.12+0.62)	2.35%(0.12+0.58)			20.75%(1.12+2.12)	5.74%(0.33+1.17)	9.41%(0.49+1.30)	22.99%(1.21+1.91)					23.42%(1.30+1.99)	NO
ENSG00000184033	CTAG1B	33.71%(2.75+3.72)	8.13%(0.91+1.96)	5.34%(0.57+1.47)	3.07%(0.32+1.14)		15.90%(1.27+2.48)	2.51%(0.25+0.84)	2.82%(0.30+1.19)	1.16%(0.20+0.66)	1.56%(0.45+0.65)	33.49%(2.29+3.19)	17.01%(1.38+2.81)	34.15%(2.67+3.46)	19.54%(1.59+3.04)	4.03%(0.39+0.91)	22.91%(1.53+2.21)	9.63%(0.67+1.64)	1.42%(0.21+0.79)	11.39%(1.00+2.42)	YES
ENSG00000184108	TRIML1	8.61%(0.64+1.38)	1.04%(0.15+0.48)	1.46%(0.16+0.54)			28.17%(1.69+1.68)							6.95%(0.57+0.98)	1.53%(0.16+0.53)			1.07%(0.17+0.46)			NO
ENSG00000184361	TEX34	26.59%(1.89+1.02)	14.37%(1.71+0.84)	15.05%(1.63+0.99)	13.41%(1.78+0.75)		4.43%(1.16+0.80)	9.85%(1.49+0.85)	10.33%(1.67+0.79)	91.91%(3.74+0.92)		4.25%(0.84+0.87)	49.80%(2.59+1.03)	15.75%(1.80+0.82)	29.50%(2.13+0.97)	12.10%(1.79+0.74)		32.09%(2.13+0.89)	16.19%(1.91+0.71)	12.66%(1.49+0.95)	NO
ENSG00000184378	AC078802.1	91.39%(4.93+1.37)	99.81%(5.22+0.80)	100.00%(6.03+0.83)	99.62%(5.32+0.66)	61.44%(3.29+1.37)	99.40%(5.88+0.88)	96.72%(4.67+1.00)	98.59%(5.31+0.81)	89.02%(3.70+0.99)	79.73%(3.58+1.15)	97.64%(5.39+1.07)	98.98%(5.39+0.86)	100.00%(6.13+0.87)	99.62%(6.36+0.86)	100.00%(5.25+0.59)	91.62%(3.75+1.00)	99.47%(4.51+0.61)	99.80%(5.40+0.64)	97.47%(5.85+1.14)	NO
ENSG00000184478	OR56A3	5.99%(0.41+1.16)	5.01%(0.38+1.01)				2.82%(0.19+0.72)					6.60%(0.52+1.09)	5.74%(0.35+1.06)	7.77%(0.45+1.13)	9.96%(0.67+1.27)					6.33%(0.40+1.05)	NO
ENSG00000184507	C15orf55	35.58%(2.08+1.45)	3.21%(0.47+0.76)	9.71%(0.82+1.24)	2.30%(0.60+0.74)	1.31%(0.33+0.63)	16.70%(1.14+1.45)	1.35%(0.33+0.63)	2.35%(0.36+0.74)	51.45%(2.67+1.24)			5.12%(0.63+0.88)	13.91%(1.16+1.27)	10.73%(1.17+1.04)	8.87%(1.21+1.03)				5.06%(0.68+0.93)	NO
ENSG00000184560	C17orf74	1.12%(0.33+0.60)				8.50%(1.23+0.94)		1.16%(0.51+0.61)			11.11%(1.62+0.83)				1.53%(0.53+0.68)					3.16%(0.54+0.80)	NO
ENSG00000184571	PIWIL3	13.48%(0.93+1.83)				1.96%(0.26+0.57)				15.61%(0.96+1.47)	1.36%(0.57+0.73)	3.30%(0.20+0.78)	9.43%(0.76+1.93)	4.09%(0.39+1.06)	1.92%(0.15+0.61)						NO
ENSG00000184647	PRSS55					8.50%(1.43+1.01)		3.09%(0.58+0.76)		1.16%(0.33+0.69)	28.65%(1.91+1.30)				1.53%(0.35+0.60)	1.61%(0.49+0.70)					YES
ENSG00000184650	ODF4	19.10%(1.11+1.38)	1.70%(0.41+0.66)	1.46%(0.19+0.56)					1.41%(0.11+0.43)	2.31%(0.36+0.75)											YES
ENSG00000184661	CDCA2	100.00%(7.47+1.15)	100.00%(7.00+1.39)	100.00%(8.48+0.67)	100.00%(7.79+0.89)	99.35%(6.82+1.11)	100.00%(8.22+0.88)	99.03%(8.43+1.62)	85.92%(3.98+1.54)	100.00%(7.57+1.15)	84.02%(4.13+1.66)	96.23%(5.40+1.68)	100.00%(6.43+1.34)	99.80%(7.82+0.88)	99.23%(7.24+1.09)	96.77%(5.94+1.17)	80.45%(3.52+0.95)	88.77%(3.88+1.06)	85.22%(3.46+0.94)	100.00%(7.92+1.05)	NO
ENSG00000184735	DDX53	8.61%(0.55+1.31)	1.98%(0.18+0.72)	1.46%(0.13+0.55)	2.68%(0.20+0.96)		5.63%(0.38+1.18)					24.53%(1.34+2.01)	9.02%(0.55+1.28)	6.13%(0.40+1.06)	4.21%(0.30+0.89)	1.61%(0.09+0.63)					YES
ENSG00000184786	TCTE3	99.63%(5.59+0.88)	99.81%(5.42+0.83)	100.00%(5.58+0.74)	100.00%(5.49+0.85)	100.00%(5.88+0.96)	97.59%(4.58+0.98)	99.42%(5.15+1.08)	100.00%(5.38+1.16)	100.00%(5.75+0.67)	100.00%(6.20+0.73)	99.06%(4.98+0.94)	100.00%(5.13+0.88)	100.00%(5.57+0.95)	100.00%(5.44+0.92)	100.00%(5.51+0.82)	100.00%(5.62+0.66)	99.73%(5.59+0.80)	100.00%(5.74+0.72)	100.00%(5.89+0.79)	NO
ENSG00000184814	PRR23B						1.21%(0.16+0.53)		1.88%(0.16+0.63)												NO
ENSG00000185013	NT5C1B	13.48%(1.67+0.86)	5.29%(1.33+0.82)	7.77%(1.52+0.73)	1.15%(1.06+0.63)		16.70%(1.76+0.88)	4.25%(1.47+0.66)	6.57%(1.36+0.83)	45.66%(2.38+1.14)		7.08%(1.15+0.88)	7.99%(1.60+0.81)	32.92%(2.15+0.95)	16.48%(1.73+0.79)	2.42%(1.37+0.71)	6.15%(1.37+0.76)	3.21%(1.34+0.69)	1.21%(1.14+0.61)	3.80%(1.05+0.87)	NO
ENSG00000185056	C5orf47					17.65%(1.83+0.92)		4.63%(0.94+0.81)	1.41%(0.71+0.72)		40.35%(2.39+0.75)	3.77%(0.85+0.79)	2.46%(0.71+0.75)		2.30%(0.73+0.79)		5.59%(1.06+0.88)		6.28%(0.91+0.88)	1.90%(0.53+0.68)	NO
ENSG00000185156	MFSD6L	68.54%(4.16+2.44)	83.84%(4.87+2.07)	53.40%(3.40+2.38)	95.40%(5.33+1.50)	4.58%(1.11+0.84)	46.28%(2.57+1.78)	21.81%(1.98+1.55)	27.70%(2.06+1.39)	98.27%(5.23+1.20)		11.79%(1.16+1.42)	88.93%(5.61+2.14)	83.44%(4.16+1.67)	98.08%(6.84+1.21)	97.58%(6.12+1.48)	1.12%(0.62+0.82)	92.78%(5.35+1.66)	98.99%(7.92+1.07)	96.20%(6.71+1.90)	NO
ENSG00000185177	ZNF479	3.75%(0.28+0.87)			2.30%(0.20+0.92)	1.31%(0.11+0.50)						1.89%(0.16+0.62)	2.25%(0.18+0.62)		6.51%(0.46+1.02)						NO
ENSG00000185247	MAGEA11	49.44%(3.15+2.96)	7.47%(0.71+1.36)	11.17%(0.91+1.72)	20.69%(1.40+2.50)		35.81%(3.14+3.72)		3.29%(0.22+1.09)			14.15%(0.93+1.91)	11.27%(0.81+1.89)	58.08%(4.71+3.88)	37.93%(2.92+3.47)	1.61%(0.13+0.61)				29.11%(2.21+3.08)	YES
ENSG00000185290	RP4-725G10.1	44.94%(2.56+2.39)	85.35%(5.09+2.23)	57.28%(3.09+2.36)	3.83%(0.38+0.85)	9.15%(0.86+1.06)	35.61%(1.96+1.95)	9.46%(0.80+1.82)	12.21%(0.88+1.66)		12.87%(1.06+1.17)	2.83%(0.27+0.85)	44.88%(2.65+2.48)	52.15%(2.85+2.09)	91.19%(5.92+2.14)	66.94%(3.20+1.72)	5.03%(0.58+1.14)	91.18%(5.06+1.80)	94.74%(5.81+1.67)	62.66%(3.57+2.71)	NO
ENSG00000185294	SPPL2C		4.82%(0.60+0.90)			2.61%(0.70+0.76)					15.98%(1.68+0.92)						1.12%(0.72+0.78)				NO
ENSG00000185523	C1orf227					3.27%(1.32+0.70)				5.78%(1.16+0.95)		4.25%(1.02+0.91)	1.02%(0.67+0.66)								NO
ENSG00000185594	SPATA8	1.50%(0.25+0.59)		2.43%(0.19+0.58)				3.86%(0.53+0.79)	3.76%(0.54+0.97)	1.73%(0.14+0.79)		1.89%(0.24+0.69)		1.02%(0.46+0.64)			3.91%(0.25+0.87)	2.41%(0.25+0.69)		1.27%(0.20+0.71)	NO
ENSG00000185686	PRAME	46.82%(3.79+3.82)	55.01%(4.86+4.09)	50.49%(4.34+3.94)	59.77%(3.82+2.74)	38.56%(2.63+2.00)	63.98%(5.27+3.83)	76.64%(5.93+3.30)	87.32%(7.23+2.86)	67.63%(4.98+3.83)	5.65%(0.70+1.23)	41.98%(3.39+3.84)	65.37%(5.53+3.80)	91.41%(9.04+3.10)	99.23%(10.59+1.75)	40.32%(2.90+2.71)	8.94%(0.75+1.36)	39.57%(2.60+2.42)	4.66%(0.63+0.95)	100.00%(12.05+1.27)	YES
ENSG00000185689	C6orf201	12.36%(1.77+0.81)	56.62%(2.69+1.02)	12.62%(1.58+1.01)	15.71%(1.78+0.85)	86.27%(3.41+0.86)	16.30%(1.76+0.91)	78.38%(3.40+0.99)	65.73%(2.99+1.08)	94.80%(4.70+1.02)	82.46%(3.31+0.77)	83.96%(3.59+1.08)	54.92%(2.67+1.00)	32.72%(2.14+0.95)	74.33%(3.15+0.93)	69.35%(3.10+1.03)	69.27%(3.01+0.65)	72.99%(3.10+0.87)	46.36%(2.46+0.77)	34.81%(2.27+1.27)	NO
ENSG00000185775	FAM75A6		1.04%(0.10+0.42)				1.41%(0.19+0.57)							1.64%(0.23+0.60)	1.53%(0.19+0.55)						NO
ENSG00000185823	C15orf2	25.09%(1.49+2.02)		2.43%(0.23+0.78)	1.15%(0.21+0.56)	1.31%(0.37+0.65)		10.62%(1.05+1.19)	27.23%(1.56+1.67)		3.31%(0.61+0.81)	1.42%(0.41+0.77)	1.43%(0.36+0.65)	3.07%(0.34+0.84)	12.64%(1.03+1.24)	4.03%(0.75+0.91)	57.54%(2.75+1.54)	1.60%(0.43+0.68)	51.01%(2.53+1.61)	9.49%(0.68+1.09)	NO
ENSG00000185888	PRSS38								1.41%(0.15+0.75)			1.42%(0.15+0.65)			1.15%(0.33+0.69)						NO
ENSG00000185955	C7orf61	77.15%(3.36+1.06)	31.10%(2.19+1.21)	74.76%(3.21+1.09)	18.39%(1.92+0.92)	100.00%(6.51+0.87)	63.38%(2.96+1.07)	34.75%(2.29+0.99)	54.46%(2.87+1.10)	91.91%(3.90+0.87)	99.81%(6.52+0.88)	20.75%(1.79+1.18)	59.02%(2.86+1.12)	61.76%(2.92+0.97)	92.34%(4.03+1.15)	59.68%(2.82+0.96)	43.58%(2.46+0.94)	33.69%(2.29+0.86)	66.60%(3.22+1.26)	84.18%(3.88+1.30)	NO
ENSG00000185958	FAM186A	46.82%(2.50+1.15)	32.70%(2.21+0.95)	40.78%(2.32+1.08)	31.03%(2.19+0.87)	54.90%(2.65+1.01)	11.47%(1.41+0.93)	61.58%(2.92+1.12)	60.09%(3.04+1.38)	99.42%(5.59+0.92)	58.09%(2.83+0.90)	44.81%(2.48+1.18)	49.18%(2.55+1.06)	32.52%(2.16+0.94)	64.37%(2.91+0.97)	46.77%(2.49+0.99)	61.45%(2.95+1.04)	71.12%(3.09+0.86)	41.30%(2.42+0.82)	68.35%(3.16+1.22)	NO
ENSG00000185972	CCIN	22.10%(1.65+1.29)	75.05%(3.23+1.04)	20.39%(1.68+1.21)	18.77%(1.53+1.02)	76.47%(3.35+1.04)	25.15%(1.88+1.18)	23.36%(1.82+1.07)	13.62%(1.54+1.01)	84.97%(3.97+1.46)	42.69%(2.49+0.85)	6.13%(0.99+0.96)	29.92%(2.04+1.04)	32.72%(2.15+1.00)	76.25%(3.56+1.34)	64.52%(2.94+1.14)	7.82%(1.24+0.93)	17.65%(1.86+0.85)	8.10%(1.37+0.83)	28.48%(2.00+1.26)	NO
ENSG00000186007	LEMD1	32.58%(2.07+2.17)	20.13%(1.60+2.11)	75.24%(4.45+2.27)	71.65%(4.19+2.22)	54.25%(2.97+1.85)	84.10%(4.72+2.04)	14.86%(1.21+1.25)	55.40%(2.97+2.12)		14.42%(1.49+1.09)	3.30%(0.30+0.90)	75.00%(4.41+2.26)	75.26%(4.33+2.19)	97.32%(7.30+2.13)	91.13%(6.12+2.21)	7.26%(0.60+0.99)	2.41%(0.61+0.78)	95.55%(5.78+1.62)	80.38%(5.06+2.62)	YES
ENSG00000186075	ZPBP2	4.87%(0.59+0.97)	1.13%(0.28+0.65)	24.27%(1.47+2.31)	1.15%(0.45+0.66)		9.66%(0.61+1.55)						3.28%(0.55+1.20)	1.43%(0.33+0.73)	2.30%(0.30+0.87)						NO
ENSG00000186086	NBPF6	20.22%(1.19+1.71)	50.47%(3.16+2.94)	1.46%(0.10+0.47)	21.07%(1.19+1.87)		3.22%(0.24+0.69)			5.78%(0.30+1.11)		2.83%(0.20+0.75)	4.51%(0.28+0.95)	4.09%(0.30+0.88)	5.75%(0.34+0.97)					8.86%(0.43+1.12)	NO
ENSG00000186103	ARGFX							1.35%(0.30+0.69)	1.88%(0.20+0.61)					1.43%(0.16+0.58)							NO
ENSG00000186118	ATPAF1-AS1	1.50%(0.98+0.75)	2.08%(0.90+0.73)			3.27%(1.04+0.85)		1.54%(0.78+0.73)	19.72%(1.76+0.98)	52.60%(2.60+0.83)		2.36%(0.71+0.74)			8.43%(1.30+0.89)	3.23%(0.86+0.76)	20.11%(1.73+0.94)	6.68%(1.14+0.81)	9.72%(1.58+0.82)	16.46%(1.48+1.07)	NO
ENSG00000186143	C2orf53						1.41%(0.20+0.60)	1.16%(0.21+0.60)	2.35%(0.21+0.71)												NO
ENSG00000186150	UBL4B	6.74%(0.93+1.11)	14.93%(1.55+0.99)	13.11%(1.22+1.07)		85.62%(3.65+0.97)	14.29%(1.36+1.08)	3.28%(0.74+0.78)	1.88%(0.41+0.69)	2.31%(0.34+0.75)	69.79%(3.12+1.05)	7.55%(0.66+1.08)	5.74%(0.90+0.92)	8.18%(1.06+1.03)	7.66%(1.07+1.02)		7.82%(0.90+1.36)	1.60%(0.63+0.65)		8.23%(0.94+1.09)	NO
ENSG00000186235	AC016757.3	46.07%(2.59+1.59)	31.57%(2.10+1.31)	35.44%(2.20+1.35)	8.81%(1.27+0.95)	79.08%(3.71+1.34)	23.54%(1.78+1.15)	47.88%(2.58+1.17)	64.32%(3.15+1.44)	93.06%(4.83+1.47)	86.94%(3.98+1.30)	30.66%(2.03+1.48)	56.97%(2.98+1.51)	53.58%(2.82+1.50)	73.18%(3.56+1.47)	77.42%(3.40+1.28)	92.74%(4.52+1.32)	17.91%(1.72+0.97)	69.03%(3.14+1.16)	44.94%(2.48+1.57)	NO
ENSG00000186280	KDM4D	98.88%(4.64+0.78)	99.53%(4.81+0.77)	99.03%(4.98+0.87)	97.32%(3.85+0.64)	100.00%(5.82+0.54)	99.20%(4.81+0.81)	99.42%(4.97+0.58)	100.00%(5.22+0.53)	88.44%(3.77+1.02)	100.00%(6.20+0.43)	93.40%(3.88+0.91)	99.80%(4.79+0.74)	100.00%(5.18+0.73)	99.62%(5.96+0.78)	100.00%(4.31+0.61)	100.00%(5.33+0.78)	100.00%(5.03+0.51)	99.80%(4.73+0.44)	98.73%(5.44+0.93)	NO
ENSG00000186334	SLC36A3									12.72%(1.33+1.02)											NO
ENSG00000186393	KRT26																			1.27%(0.14+0.74)	NO
ENSG00000186451	SPATA12	46.07%(2.50+1.04)	43.48%(2.51+1.00)	47.57%(2.65+1.08)	96.55%(4.25+0.82)	56.86%(2.79+1.01)	28.97%(2.12+0.94)	12.93%(1.60+0.96)	84.04%(3.99+1.15)	32.95%(2.00+1.40)	25.34%(2.03+0.92)	11.32%(1.02+1.19)	80.33%(3.39+1.02)	66.05%(2.94+0.92)	96.17%(4.45+1.11)	80.65%(3.33+1.12)	5.03%(0.86+0.88)	2.14%(0.92+0.69)	28.95%(1.90+1.05)	81.01%(3.55+1.12)	NO
ENSG00000186452	TMPRSS12	3.75%(0.89+0.83)	2.84%(0.46+0.73)						1.88%(0.38+0.65)	4.05%(0.95+0.93)					3.45%(0.96+0.81)					1.27%(0.31+0.65)	YES
ENSG00000186453	C2orf84	13.86%(1.63+1.44)	12.19%(1.57+0.91)	9.71%(1.40+1.92)	8.43%(1.12+0.93)	75.82%(3.12+0.77)	14.49%(1.61+1.14)	48.26%(2.61+0.91)	26.29%(2.13+0.76)	43.35%(2.33+1.01)	82.65%(3.21+0.71)	13.21%(1.40+1.15)	30.94%(2.32+1.60)	21.47%(1.87+1.14)	10.73%(1.46+1.15)	49.19%(2.64+1.17)	96.09%(4.06+0.73)	24.06%(2.14+0.83)	27.13%(2.21+1.06)	2.53%(0.96+0.75)	NO
ENSG00000186471	AKAP14		7.56%(0.70+1.27)	6.31%(0.56+1.06)	3.07%(0.58+0.76)	26.14%(1.71+2.05)	4.02%(0.45+0.87)		1.41%(0.14+0.46)		8.19%(1.15+1.21)	4.25%(0.46+0.81)	30.74%(1.91+2.07)	19.63%(1.40+1.70)	39.85%(2.40+2.17)			9.09%(0.68+1.21)		39.87%(2.72+2.82)	NO
ENSG00000186583	SPATC1	16.48%(1.45+1.16)	20.13%(1.79+0.96)	11.65%(1.58+0.84)	13.41%(1.45+1.00)	13.07%(1.44+0.95)	18.71%(1.83+0.95)	33.40%(2.13+1.00)	27.23%(2.05+0.99)	73.41%(3.74+1.73)	13.84%(1.69+0.84)	37.74%(2.23+1.09)	38.32%(2.28+1.00)	42.94%(2.40+1.08)	37.16%(2.23+1.09)	45.97%(2.53+1.10)		8.02%(1.35+0.81)	6.48%(1.15+0.84)	20.89%(1.67+1.13)	NO
ENSG00000186638	KIF24	100.00%(6.90+1.01)	100.00%(7.54+0.79)	100.00%(7.89+0.66)	100.00%(7.44+0.56)	100.00%(6.86+0.87)	100.00%(7.26+0.97)	100.00%(6.28+0.63)	100.00%(6.83+0.69)	100.00%(8.42+0.75)	100.00%(6.14+0.80)	99.53%(5.68+1.14)	100.00%(6.58+0.93)	100.00%(7.26+0.92)	100.00%(8.33+0.89)	100.00%(6.17+0.76)	100.00%(5.78+0.76)	99.73%(5.38+0.77)	100.00%(6.30+0.52)	100.00%(7.87+0.84)	NO
ENSG00000186952	TMEM232	22.10%(1.69+1.10)	62.95%(3.27+1.70)	18.45%(1.64+1.31)	16.09%(1.77+0.91)	96.73%(5.05+1.35)	12.07%(1.50+1.04)	98.46%(5.33+1.09)	97.18%(5.48+1.20)	31.79%(1.95+1.26)	99.22%(5.59+0.90)	34.91%(2.09+1.31)	55.12%(3.15+1.92)	38.04%(2.42+1.62)	63.98%(3.32+1.78)	79.03%(3.43+1.08)	99.44%(5.32+0.80)	94.12%(4.21+1.00)	99.39%(4.84+0.86)	70.25%(3.92+2.32)	NO
ENSG00000186976	EFCAB6	48.69%(2.53+1.50)	93.95%(5.05+1.43)	69.90%(3.31+1.47)	64.37%(2.87+1.08)	97.39%(4.66+1.07)	59.96%(2.97+1.37)	99.03%(5.87+0.92)	100.00%(6.22+0.97)	38.73%(2.25+1.44)	99.42%(5.12+0.86)	51.42%(2.71+1.37)	91.60%(4.45+1.40)	86.91%(3.92+1.25)	98.08%(5.17+1.18)	97.58%(4.62+0.99)	99.44%(4.90+0.87)	99.47%(5.56+0.69)	100.00%(6.39+0.69)	89.24%(5.02+1.80)	NO
ENSG00000187003	ACTL7A									11.56%(1.45+0.97)											NO
ENSG00000187105	HEATR4	23.97%(1.77+1.22)	59.17%(3.05+1.38)	20.87%(1.94+1.04)	29.50%(2.02+1.03)	26.80%(1.87+1.07)	36.82%(2.16+1.20)	29.54%(2.11+1.01)	39.91%(2.32+1.00)	95.95%(4.20+0.82)	26.32%(1.98+0.98)	39.62%(2.19+1.29)	42.62%(2.42+1.21)	39.06%(2.34+1.16)	57.85%(2.81+1.13)	45.16%(2.53+1.03)	10.06%(1.79+0.73)	37.97%(2.31+0.86)	16.19%(1.85+0.76)	36.71%(2.22+1.22)	NO
ENSG00000187166	H1FNT					5.88%(1.15+0.87)	3.02%(0.55+0.82)			24.28%(1.86+0.96)	27.68%(2.02+0.88)	7.08%(0.59+1.13)	1.43%(0.58+0.69)	1.64%(0.54+0.67)			1.12%(1.02+0.77)		1.42%(0.66+0.67)		NO
ENSG00000187268	FAM9C	4.49%(0.57+1.54)	2.93%(0.47+1.13)	2.43%(0.28+0.83)			2.41%(0.29+0.96)	18.53%(1.67+1.00)	1.41%(0.26+0.78)	2.89%(0.66+0.87)		1.42%(0.39+0.78)	3.89%(0.52+1.17)	3.27%(0.48+1.40)	19.54%(1.17+1.71)					4.43%(0.52+1.58)	NO
ENSG00000187475	HIST1H1T	2.62%(0.47+0.70)	5.86%(0.82+0.95)	1.46%(0.62+0.72)			1.21%(0.53+0.67)	3.67%(0.77+0.81)		17.34%(1.33+1.48)			2.25%(0.59+0.74)	1.02%(0.41+0.58)	11.11%(1.12+1.08)			5.35%(0.89+0.87)		2.53%(0.58+0.80)	NO
ENSG00000187516	CXorf27	1.87%(0.22+0.59)		1.94%(0.19+0.55)	2.30%(0.36+0.73)		1.41%(0.23+0.63)							1.43%(0.22+0.62)							NO
ENSG00000187533	C4orf40	1.50%(0.14+0.49)	5.77%(0.49+1.70)	1.46%(0.16+0.62)			3.02%(0.30+0.81)					7.08%(0.42+0.90)		3.89%(0.28+0.90)			1.68%(0.22+0.82)			3.80%(0.42+1.05)	NO
ENSG00000187537	POTEM	10.11%(0.75+1.42)	1.23%(0.26+0.61)	1.46%(0.19+0.73)			1.61%(0.22+0.65)		2.35%(0.12+0.59)			1.42%(0.25+0.78)	1.84%(0.16+0.58)	5.73%(0.49+1.13)	5.36%(0.71+0.98)			89.84%(5.38+2.00)		5.06%(0.46+1.00)	NO
ENSG00000187569	DPPA3									4.62%(0.52+0.99)			1.43%(0.32+0.69)			2.42%(0.33+0.78)				2.53%(0.24+0.83)	NO
ENSG00000187581	COX8C	1.12%(0.36+0.85)					1.81%(0.21+0.68)			1.16%(0.56+0.71)		1.42%(0.34+0.78)	2.25%(0.36+0.93)	4.91%(0.65+1.45)	12.64%(1.47+1.84)					5.06%(0.90+1.07)	NO
ENSG00000187600	AC018682.6	2.25%(0.13+0.66)					4.23%(0.21+0.80)							1.64%(0.11+0.55)							NO
ENSG00000187624	C17orf97	99.63%(6.29+1.28)	100.00%(7.08+0.99)	100.00%(6.16+1.22)	100.00%(5.99+1.02)	100.00%(7.08+0.82)	98.79%(5.50+1.28)	100.00%(7.41+0.82)	100.00%(9.20+0.97)	100.00%(6.46+0.95)	100.00%(7.25+0.74)	100.00%(5.56+1.29)	100.00%(6.27+1.12)	100.00%(5.78+1.08)	100.00%(8.14+0.97)	100.00%(6.25+0.88)	100.00%(6.80+0.92)	100.00%(6.63+0.93)	100.00%(7.98+0.64)	100.00%(7.92+0.90)	NO
ENSG00000187658	C5orf52				38.31%(2.15+1.18)										1.53%(0.29+0.66)					1.90%(0.30+0.67)	NO
ENSG00000187690	CXorf67	14.98%(1.03+1.86)	5.01%(0.53+1.18)	3.40%(0.39+1.05)	1.15%(0.19+0.75)	10.46%(1.32+0.99)	8.05%(0.74+1.90)	12.93%(1.18+1.11)	8.92%(1.13+1.12)	7.51%(0.88+1.03)	40.74%(2.35+0.95)	14.62%(0.95+1.87)	5.53%(0.70+1.21)	16.16%(1.32+2.03)	13.03%(1.21+1.45)	2.42%(0.68+0.76)	44.13%(2.28+1.17)	1.07%(0.69+0.64)	2.23%(0.89+0.76)	7.59%(0.69+1.12)	NO
ENSG00000187753	C9orf153	1.50%(0.77+0.69)	1.04%(0.86+0.64)			7.19%(1.31+0.77)		26.06%(1.99+0.88)		69.36%(2.96+1.05)	9.36%(1.62+0.73)	4.72%(1.16+0.79)		2.25%(0.79+0.72)	4.60%(1.21+0.79)		11.17%(1.66+0.75)	1.87%(0.98+0.66)	2.63%(1.06+0.72)		NO
ENSG00000187754	SSX7											1.42%(0.18+0.55)							1.21%(0.56+0.65)		YES
ENSG00000187772	LIN28B	35.21%(2.10+2.58)	7.37%(0.50+1.38)	15.53%(0.96+1.97)	4.98%(0.32+1.30)	22.22%(1.59+1.76)	17.71%(1.13+2.08)	1.54%(0.15+0.70)	1.41%(0.15+0.69)		7.60%(0.84+1.03)	29.25%(2.16+3.30)	16.39%(1.09+2.20)	36.20%(2.22+2.70)	45.59%(3.03+3.03)	1.61%(0.21+0.54)	66.48%(3.80+2.68)	3.21%(0.29+0.76)		54.43%(3.47+2.94)	NO
ENSG00000187806	TMEM202						1.81%(0.19+0.63)							1.23%(0.16+0.55)							NO
ENSG00000187833	C2orf78			1.46%(0.22+0.62)								8.96%(1.15+1.01)			1.15%(0.22+0.72)					3.16%(0.52+0.89)	NO
ENSG00000187860	CCDC157	98.88%(5.28+0.93)	99.72%(5.48+0.98)	100.00%(5.29+0.93)	99.23%(4.09+0.59)	100.00%(5.79+0.58)	99.80%(4.65+0.81)	99.42%(5.24+0.78)	100.00%(6.32+0.74)	99.42%(4.81+0.80)	100.00%(5.94+0.55)	90.09%(3.80+0.88)	99.39%(5.23+1.02)	99.18%(5.09+0.94)	100.00%(6.22+0.96)	100.00%(5.21+0.74)	100.00%(5.25+0.67)	100.00%(5.45+0.70)	100.00%(6.34+0.65)	100.00%(6.85+1.07)	NO
ENSG00000188050	RNF133	1.12%(0.66+0.71)	6.62%(1.23+0.88)	2.91%(0.83+0.75)		1.96%(0.79+0.75)		4.05%(1.31+0.71)	1.88%(0.88+0.72)			1.89%(0.74+0.80)	20.70%(1.84+0.96)	1.64%(0.78+0.73)		3.23%(1.02+0.74)	3.35%(1.11+0.78)	2.94%(1.13+0.71)		1.27%(0.59+0.68)	NO
ENSG00000188163	FAM166A	4.12%(0.67+0.81)	3.40%(0.74+0.78)	2.43%(0.75+0.70)		7.84%(1.35+0.90)		4.05%(0.77+0.90)	7.98%(0.95+0.97)	11.56%(1.46+1.01)	5.85%(1.18+0.82)	21.70%(1.59+1.37)	6.56%(0.88+1.01)		13.79%(1.56+0.98)		7.82%(1.19+0.91)	5.88%(1.03+0.89)	2.83%(0.67+0.71)	9.49%(1.25+0.98)	NO
ENSG00000188306	LRRIQ4	47.19%(2.50+1.79)	12.10%(1.21+1.20)	18.45%(1.46+1.76)	75.10%(3.63+1.42)	2.61%(1.17+0.75)	6.04%(0.80+0.91)		7.04%(1.21+0.85)	27.75%(1.82+1.11)	3.90%(0.96+0.81)	1.89%(0.71+0.75)	33.81%(2.17+1.55)	19.02%(1.55+1.27)	30.27%(2.03+1.32)	25.00%(1.85+1.48)	2.79%(0.99+0.75)	3.48%(0.69+0.78)		31.01%(1.96+1.45)	NO
ENSG00000188368	PRR19	100.00%(5.98+0.88)	100.00%(5.96+0.77)	100.00%(6.26+0.80)	100.00%(4.81+0.62)	100.00%(6.13+0.63)	100.00%(5.46+0.92)	80.89%(3.29+0.88)	98.59%(4.24+0.90)	63.01%(2.97+1.18)	100.00%(5.57+0.63)	88.21%(4.64+1.85)	99.80%(5.25+1.00)	99.80%(5.49+0.86)	100.00%(6.53+0.74)	100.00%(4.22+0.71)	98.88%(4.25+0.69)	99.73%(5.34+0.66)	100.00%(4.50+0.57)	100.00%(6.39+1.00)	NO
ENSG00000188386	PPP3R2									1.16%(0.71+0.80)		2.36%(0.29+0.64)						10.43%(0.99+1.22)			NO
ENSG00000188425	NANOS2					6.54%(1.00+0.87)	2.21%(0.30+0.74)	1.93%(0.33+0.73)	1.88%(0.24+0.73)		9.16%(1.15+0.90)				1.53%(0.35+0.58)					1.90%(0.29+0.66)	NO
ENSG00000188800	TMCO2									1.16%(0.46+0.68)										2.53%(0.39+0.68)	NO
ENSG00000188848	BEND4	22.47%(1.67+1.65)	18.24%(1.46+1.40)	10.19%(1.44+1.15)	22.22%(1.62+1.28)	37.91%(2.37+1.97)	18.11%(1.45+1.57)	34.94%(2.17+1.26)	8.45%(0.97+1.07)	90.17%(6.10+2.90)	86.94%(4.67+1.73)	15.09%(1.17+1.42)	47.34%(2.60+1.57)	45.81%(2.83+1.92)	28.35%(2.04+1.75)	45.97%(2.63+1.83)	30.17%(2.04+1.81)	100.00%(9.75+1.22)	9.72%(0.98+1.20)	26.58%(1.73+1.85)	NO
ENSG00000188909	BSX	1.12%(0.07+0.35)																		2.53%(0.20+0.81)	NO
ENSG00000189023	MAGEB16	5.24%(0.44+1.33)	1.23%(0.15+0.64)				1.81%(0.18+0.72)					8.96%(0.53+1.29)	5.12%(0.33+1.25)	5.32%(0.37+1.28)							NO
ENSG00000189037	DUSP21								1.41%(0.08+0.41)	1.73%(0.28+0.69)											NO
ENSG00000189064	GAGE2A	10.11%(0.74+2.17)	2.27%(0.17+0.91)	4.85%(0.51+1.98)			7.44%(0.63+1.81)		2.82%(0.29+1.53)			15.57%(1.03+2.24)	5.12%(0.44+1.62)	15.54%(1.09+2.28)	5.36%(0.41+1.37)					6.33%(0.44+1.45)	YES
ENSG00000189134	NKAPL	25.47%(1.93+1.03)	52.74%(2.66+0.97)	6.80%(1.39+0.82)	17.24%(1.68+0.98)	77.78%(3.36+1.17)	26.76%(2.01+1.07)	94.02%(3.83+0.89)	57.28%(2.99+1.36)	26.59%(1.82+1.31)	84.21%(3.76+1.15)	35.38%(2.48+1.61)	44.67%(2.50+0.99)	20.65%(1.95+1.00)	16.86%(1.81+0.97)	79.03%(3.33+0.92)	97.21%(6.20+1.47)	67.11%(3.07+1.06)	86.44%(4.02+1.24)	7.59%(1.40+0.86)	NO
ENSG00000189139	FSCB	1.87%(0.26+0.57)																			NO
ENSG00000189167	ZAR1L	2.25%(0.46+0.68)								2.89%(0.67+0.81)											NO
ENSG00000189252	SPANXN3						1.21%(0.20+0.61)														YES
ENSG00000189269	C22orf43	10.86%(1.18+1.02)	4.06%(1.02+0.81)	11.65%(1.38+0.94)	3.45%(0.87+0.78)	7.84%(1.00+0.94)	2.01%(0.71+0.75)	20.27%(1.44+1.20)	33.33%(2.14+1.60)	69.94%(3.11+1.25)	3.31%(1.01+0.74)	7.55%(0.98+0.94)	6.35%(1.02+0.89)	5.93%(0.96+0.87)	4.21%(0.90+0.81)	3.23%(0.95+0.81)	2.23%(0.96+0.75)	6.15%(1.14+0.85)	30.57%(2.09+1.13)	27.22%(1.99+1.34)	NO
ENSG00000189299	FOXR2				1.15%(0.07+0.58)		1.21%(0.12+0.74)						2.46%(0.19+0.89)	3.27%(0.23+1.06)	1.92%(0.14+0.76)					4.43%(0.30+1.26)	NO
ENSG00000189332	RP11-113D6.10									5.78%(1.19+0.89)											NO
ENSG00000196074	SYCP2	96.25%(5.60+1.94)	100.00%(8.72+1.70)	98.06%(9.28+2.39)	68.97%(3.55+1.69)	95.42%(4.49+1.20)	87.32%(4.99+2.48)	96.33%(4.93+1.39)	77.93%(3.94+1.82)	95.95%(5.34+2.03)	99.81%(5.81+1.14)	49.06%(2.73+1.52)	95.29%(5.22+2.05)	95.50%(5.44+1.89)	80.46%(4.55+2.08)	97.58%(5.10+1.44)	97.21%(5.39+1.49)	99.47%(5.85+1.07)	94.33%(4.26+1.18)	70.25%(3.76+2.03)	NO
ENSG00000196119	OR8A1	3.37%(0.39+0.81)	1.70%(0.16+0.56)									1.42%(0.31+0.71)	1.84%(0.15+0.55)		9.96%(0.54+1.12)					1.90%(0.16+0.58)	NO
ENSG00000196242	OR2C3	1.12%(0.15+0.47)								16.18%(0.86+1.40)		1.42%(0.23+0.68)	1.23%(0.14+0.45)	1.43%(0.14+0.51)	2.68%(0.37+0.71)			8.82%(1.07+1.03)			NO
ENSG00000196335	STK31	83.15%(4.47+1.85)	28.45%(2.14+1.75)	70.39%(3.89+2.16)	87.36%(4.71+1.72)	24.84%(1.83+1.17)	81.89%(4.26+1.88)	6.95%(1.14+1.17)	15.96%(1.34+1.29)	13.87%(1.28+1.14)	21.83%(1.79+1.06)	22.64%(1.67+1.57)	93.24%(5.66+1.70)	94.27%(5.46+1.42)	58.62%(3.41+2.15)	87.10%(4.58+1.79)	8.38%(1.23+0.88)	18.72%(1.64+1.06)	8.50%(1.41+0.85)	67.72%(3.63+1.99)	NO
ENSG00000196388	INCA1	94.38%(3.73+0.77)	96.60%(4.03+0.79)	88.83%(3.57+0.84)	91.95%(3.58+0.72)	100.00%(5.38+0.73)	83.70%(3.29+0.74)	98.84%(4.20+0.71)	100.00%(5.59+0.99)	90.17%(3.79+0.89)	100.00%(5.63+0.59)	97.17%(4.42+1.07)	96.11%(4.06+0.82)	90.18%(3.50+0.78)	99.62%(4.78+0.86)	100.00%(4.12+0.62)	99.44%(4.71+0.85)	100.00%(4.56+0.61)	100.00%(5.30+0.61)	99.37%(4.43+0.89)	NO
ENSG00000196427	NBPF4	48.69%(2.59+2.11)	67.86%(4.62+3.05)	4.85%(0.48+1.05)	45.21%(2.71+2.20)		10.26%(0.83+1.20)	3.86%(0.67+0.91)	1.41%(0.26+0.71)	9.83%(0.83+1.67)		9.43%(0.64+1.29)	12.50%(0.90+1.52)	11.25%(0.97+1.36)	11.88%(0.91+1.48)	6.45%(0.87+1.10)	5.59%(0.41+0.96)	2.14%(0.29+0.68)		16.46%(1.04+1.66)	NO
ENSG00000196431	CRYBA4	2.62%(0.41+0.65)	2.74%(0.65+0.75)		5.75%(1.13+0.91)	5.23%(0.84+1.00)	1.21%(0.51+0.69)				2.34%(1.02+0.78)	1.89%(0.45+1.06)	1.64%(0.66+0.70)	3.27%(0.70+0.79)	1.92%(0.36+0.73)	3.23%(0.53+0.74)	1.68%(0.49+0.67)	14.97%(0.97+1.52)	1.62%(0.55+0.68)	19.62%(1.38+2.11)	NO
ENSG00000196475	GK2										2.34%(0.70+0.80)										NO
ENSG00000196570	PFN3			2.43%(0.37+0.73)											9.20%(0.77+1.15)					1.27%(0.17+0.49)	NO
ENSG00000196844	PATE2	4.49%(0.47+0.83)				2.61%(0.53+0.74)				2.31%(0.37+0.71)	3.51%(0.82+0.79)		1.64%(0.35+0.63)		3.45%(0.80+0.79)		15.08%(1.22+1.23)	20.32%(1.70+1.04)		1.27%(0.27+0.57)	NO
ENSG00000196860	TOMM20L	1.87%(1.02+0.71)	2.46%(1.18+0.68)	2.91%(1.15+0.67)	1.92%(1.27+0.66)	6.54%(1.60+0.70)	1.21%(0.84+0.67)	1.16%(1.19+0.63)	2.35%(1.06+0.72)	7.51%(1.33+0.88)		4.72%(1.11+0.80)			16.48%(1.83+0.78)		3.91%(1.51+0.65)	8.02%(1.63+0.75)	3.04%(1.46+0.67)	3.16%(1.19+0.70)	NO
ENSG00000196900	C5orf48				1.53%(0.56+0.64)																NO
ENSG00000196946	ZNF705A	1.87%(0.30+0.69)	1.51%(0.45+0.60)			1.31%(0.92+0.72)	1.01%(0.34+0.58)	3.67%(0.70+0.83)	3.29%(0.44+0.73)	1.16%(0.67+0.78)				1.23%(0.50+0.64)	2.68%(0.51+0.75)					1.90%(0.45+0.65)	NO
ENSG00000197123	ZNF679	2.25%(0.18+0.65)	1.32%(0.09+0.57)			9.15%(0.69+1.42)	1.01%(0.12+0.45)				1.75%(0.18+0.71)	7.08%(0.50+1.29)	3.28%(0.24+0.85)	3.27%(0.28+0.80)	34.48%(1.79+2.11)		1.12%(0.10+0.61)			11.39%(0.67+1.42)	NO
ENSG00000197140	ADAM32	36.70%(2.34+1.45)	72.50%(3.84+1.86)	45.63%(2.55+1.37)	73.18%(4.01+2.01)	57.52%(2.87+1.33)	41.05%(2.43+1.12)	30.31%(2.15+1.34)	13.62%(1.51+1.10)	26.01%(1.68+1.61)	41.91%(2.43+1.14)	10.85%(0.93+1.42)	35.25%(2.22+1.34)	56.85%(2.98+1.65)	92.72%(4.89+1.45)	72.58%(3.13+1.03)	58.10%(3.05+1.47)	63.37%(3.26+1.54)	4.66%(1.20+0.78)	86.71%(4.63+1.76)	NO
ENSG00000197172	MAGEA6	55.81%(5.26+4.69)	18.53%(1.55+3.11)	23.30%(2.11+3.41)	17.62%(1.62+3.28)	3.92%(0.48+0.80)	52.52%(5.05+4.67)	3.09%(0.48+1.27)	5.63%(0.52+1.82)	1.16%(0.04+0.36)	3.12%(0.46+0.93)	40.57%(3.84+4.54)	31.97%(2.88+4.04)	64.83%(6.05+4.45)	10.34%(0.78+1.73)	1.61%(0.27+1.09)	11.17%(0.91+1.91)	6.95%(0.50+1.44)		20.89%(1.77+3.17)	NO
ENSG00000197181	PIWIL2	16.85%(1.62+1.88)	37.52%(2.36+1.50)	16.50%(1.61+2.04)	94.64%(4.84+1.29)	42.48%(2.56+1.49)	49.90%(3.20+2.42)	54.63%(2.69+1.06)	8.92%(1.27+1.32)	67.63%(3.28+1.25)	69.79%(3.27+1.27)	65.09%(3.27+1.55)	14.14%(1.54+1.49)	28.22%(2.33+1.93)	21.07%(1.68+1.14)	81.45%(4.04+1.48)	18.44%(1.86+1.90)	45.99%(2.54+1.26)	31.98%(2.20+1.24)	10.76%(1.20+1.00)	YES
ENSG00000197213	ZSCAN5B	11.24%(1.60+1.22)	2.36%(1.14+0.68)	5.83%(1.53+0.84)		1.31%(1.03+0.71)	6.04%(1.57+0.76)	2.51%(1.39+0.60)	2.35%(1.27+0.80)	24.86%(1.95+0.84)	7.41%(1.78+0.62)	5.19%(1.25+1.05)	3.07%(1.13+0.75)	5.93%(1.47+0.83)			3.91%(1.26+0.67)	1.87%(1.31+0.62)		13.29%(1.56+0.98)	NO
ENSG00000197279	ZNF165	100.00%(7.34+1.05)	99.81%(6.78+0.87)	100.00%(7.18+0.79)	100.00%(6.75+0.68)	99.35%(4.51+0.62)	99.80%(6.71+0.96)	99.81%(5.48+0.80)	100.00%(5.71+0.94)	98.84%(5.02+0.96)	100.00%(4.30+0.54)	100.00%(6.30+1.22)	100.00%(6.61+0.79)	100.00%(6.27+0.85)	100.00%(6.62+0.77)	100.00%(6.36+0.65)	100.00%(5.20+0.59)	100.00%(5.74+0.54)	100.00%(6.72+0.49)	100.00%(7.49+0.76)	YES
ENSG00000197416	FABP12	1.87%(0.14+0.51)		10.19%(0.77+1.29)			4.23%(0.62+0.88)							1.64%(0.21+0.61)							NO
ENSG00000197587	DMBX1	74.16%(4.78+2.89)	48.58%(2.72+1.76)	78.64%(4.84+2.33)	53.26%(3.08+1.93)	52.94%(2.95+1.81)	39.24%(2.27+1.76)	7.34%(0.74+1.33)	4.69%(0.50+1.05)		2.92%(0.48+0.88)	19.81%(1.27+1.83)	60.25%(3.42+2.22)	48.26%(2.84+1.96)	59.77%(3.63+2.43)	73.39%(3.94+1.97)		5.88%(0.94+0.91)	57.09%(3.71+2.80)	66.46%(4.23+2.57)	NO
ENSG00000197651	C12orf12					1.31%(0.04+0.32)															NO
ENSG00000197748	WDR96	59.18%(2.97+1.29)	91.12%(5.25+1.73)	52.91%(3.26+1.94)	45.98%(2.53+1.09)	94.12%(4.73+1.62)	49.90%(2.68+1.33)	96.14%(5.18+1.31)	98.59%(6.68+1.46)	57.23%(2.75+0.96)	95.52%(4.76+1.49)	64.62%(3.19+1.39)	89.75%(5.13+2.10)	72.80%(3.82+1.90)	98.85%(6.01+1.52)	96.77%(4.56+1.13)	95.53%(4.79+1.42)	100.00%(5.41+0.88)	99.39%(5.41+1.14)	95.57%(6.33+2.35)	NO
ENSG00000197768	C9orf173	5.62%(0.97+0.95)	13.52%(1.33+1.09)	9.22%(1.19+1.01)	8.43%(1.35+0.95)	3.92%(1.03+0.92)	8.45%(0.77+1.22)	32.63%(2.00+1.44)	30.99%(1.98+1.23)	28.32%(1.99+1.01)	6.04%(1.29+0.83)	46.23%(2.46+1.55)	37.50%(2.21+1.63)	7.16%(1.15+1.03)	57.47%(3.19+1.72)	6.45%(1.24+0.91)	15.08%(1.67+0.95)	20.59%(1.64+1.09)	43.32%(2.34+1.08)	34.18%(2.24+1.59)	NO
ENSG00000197826	C4orf22	1.50%(0.38+0.62)	2.17%(0.37+0.73)	4.37%(0.39+0.81)		1.96%(0.24+0.68)		5.41%(0.97+0.91)	4.23%(0.78+0.87)		1.56%(0.19+0.65)		16.19%(1.15+1.45)	7.16%(0.64+1.06)	6.90%(0.63+1.06)			1.87%(0.47+0.71)		27.22%(1.56+2.03)	NO
ENSG00000197889	MEIG1	10.11%(1.30+0.99)	7.28%(1.15+0.93)	2.91%(1.15+0.78)		42.48%(2.43+1.14)	2.82%(0.79+0.76)		10.80%(1.36+0.90)	2.89%(0.79+0.82)	58.28%(2.73+0.87)	12.74%(1.39+1.02)	19.26%(1.59+1.14)	8.38%(1.14+0.94)	55.56%(2.66+1.43)	1.61%(0.99+0.70)	30.17%(2.06+0.99)	16.31%(1.73+0.87)	3.24%(1.13+0.73)	43.67%(2.64+1.51)	NO
ENSG00000198028	ZNF560	11.24%(0.95+2.03)	3.50%(0.53+1.25)			25.49%(2.24+2.31)	2.41%(0.47+1.00)	1.16%(0.43+0.75)	2.82%(0.28+0.69)	13.87%(0.99+1.89)	59.45%(3.98+2.66)	10.85%(0.80+1.81)	14.14%(1.16+2.27)	10.43%(0.90+1.80)	53.64%(3.53+2.89)		12.85%(1.22+1.92)	36.63%(2.56+2.83)	45.55%(2.62+2.18)	4.43%(0.61+1.32)	NO
ENSG00000198033	TUBA3C	12.36%(0.92+2.07)	27.69%(1.77+1.89)	1.94%(0.30+0.87)			1.61%(0.37+0.68)	28.76%(1.85+2.21)	4.23%(0.43+1.27)	5.20%(1.34+0.88)		28.77%(2.25+3.12)	7.38%(0.67+1.79)	5.11%(0.55+1.19)	4.21%(0.43+1.30)		1.12%(0.28+0.54)	46.52%(2.45+1.25)		13.29%(0.99+1.79)	NO
ENSG00000198054	DSCR8	31.46%(2.16+3.15)	9.92%(0.77+1.59)	4.85%(0.43+1.44)	3.45%(0.21+0.99)		5.63%(0.45+1.15)	4.05%(0.28+1.16)	4.69%(0.40+1.31)			24.53%(1.85+2.86)	9.43%(0.74+1.90)	13.70%(0.91+2.10)	29.89%(1.99+2.83)	2.42%(0.39+0.77)	6.70%(0.57+1.00)	1.07%(0.13+0.53)		35.44%(2.59+3.21)	YES
ENSG00000198062	POTEH	6.37%(0.52+1.24)	2.36%(0.57+0.80)	1.46%(0.08+0.53)			1.01%(0.11+0.49)		1.41%(0.08+0.51)			1.89%(0.18+0.64)	1.02%(0.09+0.42)	3.68%(0.31+0.89)	6.51%(0.67+0.93)			73.53%(4.15+2.25)		2.53%(0.21+0.71)	YES
ENSG00000198173	FAM47C	5.62%(0.64+0.95)		1.46%(0.17+0.45)									1.64%(0.31+0.61)	1.02%(0.19+0.51)						1.90%(0.47+0.73)	NO
ENSG00000198178	CLEC4C	2.25%(0.42+0.74)	11.53%(0.95+1.26)	3.40%(0.49+0.82)			11.07%(1.03+1.20)	1.35%(0.60+0.71)		35.26%(2.17+2.70)			11.68%(1.14+1.08)	7.16%(0.92+0.97)	1.15%(0.43+0.64)	4.84%(0.74+0.95)	1.68%(0.21+0.53)		1.42%(0.28+0.59)		NO
ENSG00000198445	CCT8L2								1.41%(0.29+0.61)	1.16%(0.39+0.65)	1.36%(0.54+0.69)										NO
ENSG00000198471	RTP2							19.50%(1.48+1.29)	2.35%(0.29+0.72)									1.34%(0.15+0.51)			NO
ENSG00000198573	SPANXC	9.74%(0.69+1.79)	2.93%(0.31+1.12)	3.40%(0.32+0.93)	1.15%(0.09+0.45)		15.90%(1.08+1.96)						5.33%(0.39+1.24)	8.59%(0.65+1.50)							YES
ENSG00000198681	MAGEA1	35.21%(2.66+3.39)	19.94%(1.46+2.52)	14.56%(1.39+2.92)	4.21%(0.45+1.58)	3.27%(0.26+0.88)	23.14%(1.95+3.21)	1.54%(0.13+0.65)	2.82%(0.24+1.08)	1.16%(0.09+0.70)		54.72%(4.35+3.98)	20.08%(1.55+2.82)	53.17%(4.19+3.95)	18.39%(1.43+2.46)	1.61%(0.14+0.51)	18.99%(1.20+1.87)	5.61%(0.44+1.28)		13.29%(1.16+2.51)	YES
ENSG00000198704	GPX6	3.37%(0.27+0.86)		1.94%(0.12+0.58)										1.64%(0.20+0.65)	1.15%(0.13+0.51)						NO
ENSG00000198723	C19orf45	55.06%(3.20+2.30)	59.74%(2.92+1.39)	47.09%(2.46+1.45)	94.25%(5.00+1.27)	29.41%(1.95+1.16)	7.85%(0.95+1.00)		11.74%(1.30+1.19)	15.03%(1.27+1.44)	27.49%(1.95+1.03)	13.68%(1.14+1.22)	29.51%(2.02+1.50)	23.11%(1.68+1.26)	83.91%(4.15+1.54)	41.13%(2.48+1.39)	69.83%(3.14+1.36)	70.32%(3.46+1.57)		84.81%(4.29+1.60)	NO
ENSG00000198754	OXCT2	83.52%(3.64+1.17)	30.91%(2.12+1.06)	79.61%(3.48+1.19)	71.65%(2.95+0.76)	22.22%(1.73+1.04)	42.25%(2.50+1.29)	57.14%(2.80+1.09)	80.75%(4.03+1.58)	30.06%(2.04+1.33)	46.59%(2.48+0.97)	64.15%(3.39+1.84)	70.90%(3.24+1.30)	51.74%(2.76+1.23)	36.02%(2.21+1.20)	84.68%(3.23+0.71)	88.27%(3.98+1.22)	90.91%(3.94+0.98)	77.33%(3.56+1.30)	58.86%(2.85+1.14)	NO
ENSG00000198765	SYCP1	1.12%(0.14+0.69)	9.74%(0.74+1.48)	4.37%(0.34+0.99)			2.82%(0.28+0.83)			1.16%(0.08+0.39)				4.29%(0.32+0.75)	5.75%(0.46+0.90)					3.16%(0.22+0.83)	YES
ENSG00000198798	MAGEB3													1.64%(0.24+0.63)	7.28%(0.52+1.04)		2.23%(0.25+0.65)				YES
ENSG00000198870	C9orf96	49.44%(2.64+1.11)	83.55%(3.48+0.92)	40.78%(2.46+0.84)	16.09%(1.90+0.71)	95.42%(3.92+0.82)	21.13%(1.94+0.88)	64.86%(2.91+0.94)	70.42%(3.03+0.82)	99.42%(4.58+0.75)	99.81%(4.62+0.66)	64.62%(3.04+1.02)	68.44%(3.07+1.00)	32.72%(2.26+0.92)	86.97%(3.74+0.99)	51.61%(2.63+0.82)	73.74%(3.11+0.83)	95.45%(3.85+0.77)	63.77%(2.82+0.76)	75.95%(3.23+1.01)	NO
ENSG00000198883	PNMA5	21.35%(1.95+3.02)	4.25%(0.88+1.19)	15.05%(1.81+2.91)	8.05%(1.00+1.81)	43.79%(2.47+1.61)	21.33%(1.85+2.38)	11.78%(1.48+1.04)	8.45%(1.23+1.00)	82.66%(3.88+1.69)	86.16%(4.69+1.87)	22.17%(1.86+2.49)	19.47%(1.84+2.06)	23.72%(2.01+2.48)	21.07%(1.65+1.60)	5.65%(1.26+1.00)	2.79%(0.79+0.73)	2.41%(0.60+1.05)	6.28%(0.96+0.94)	14.56%(1.51+2.16)	NO
ENSG00000198885	ITPRIPL1	79.78%(4.01+1.65)	87.52%(4.05+1.31)	93.69%(5.07+1.55)	88.12%(4.22+1.27)	99.35%(6.99+0.78)	98.19%(5.33+1.33)	97.88%(4.75+0.88)	88.73%(3.89+1.10)	100.00%(6.76+1.00)	95.52%(4.98+1.42)	70.28%(3.25+1.36)	97.75%(4.70+1.09)	96.32%(5.34+1.49)	96.17%(4.82+1.28)	93.55%(4.33+1.03)	64.25%(2.95+1.17)	87.17%(4.11+1.28)	90.08%(3.64+0.89)	79.11%(3.82+1.67)	NO
ENSG00000198889	DCAF12L1	2.25%(0.33+0.81)	4.35%(0.40+1.18)	11.65%(0.99+2.40)				66.99%(4.46+2.99)	81.69%(5.86+2.75)	2.31%(0.12+0.66)		6.13%(0.49+1.29)	10.45%(0.69+1.49)	9.61%(0.62+1.56)	68.20%(4.55+2.85)	24.19%(1.67+1.49)	3.91%(0.45+0.90)	13.90%(1.37+1.07)	60.73%(3.06+1.85)	57.59%(3.84+3.03)	NO
ENSG00000198930	CSAG1	41.95%(3.46+3.65)	11.91%(0.99+2.00)	12.62%(1.29+2.35)	9.96%(0.74+1.88)	67.97%(3.07+1.14)	43.46%(3.07+3.09)	8.88%(1.11+1.20)	1.88%(0.26+1.00)		33.33%(2.30+0.85)	33.96%(2.70+3.39)	21.72%(1.83+2.90)	37.01%(2.92+3.27)	14.18%(1.28+1.68)	1.61%(0.76+0.93)	5.03%(0.56+1.03)	3.48%(0.42+1.06)	11.94%(1.11+1.46)	15.82%(1.31+1.88)	YES
ENSG00000203690	TCP10				30.27%(1.79+1.29)							12.26%(0.87+1.35)			3.83%(0.49+0.94)	2.42%(0.32+0.69)					NO
ENSG00000203778	C6orf225	99.25%(6.28+1.11)	100.00%(7.22+0.82)	99.51%(6.38+1.30)	99.62%(5.05+1.02)	100.00%(9.52+0.74)	100.00%(5.63+1.11)	100.00%(7.96+0.64)	100.00%(8.76+0.67)	94.22%(4.88+1.30)	100.00%(9.52+0.42)	100.00%(6.62+1.22)	99.80%(6.74+1.08)	100.00%(6.72+1.06)	100.00%(7.46+0.92)	100.00%(7.23+0.72)	100.00%(8.00+0.81)	99.73%(7.29+0.75)	100.00%(8.32+0.50)	100.00%(8.10+1.22)	NO
ENSG00000203780	FANK1	99.63%(5.94+1.11)	99.15%(6.85+1.43)	99.51%(6.02+1.11)	98.08%(5.40+1.09)	96.08%(5.08+1.29)	100.00%(5.54+0.87)	100.00%(6.37+0.86)	100.00%(7.64+0.97)	93.06%(5.36+1.65)	97.08%(4.86+1.12)	18.87%(1.55+1.34)	98.57%(6.54+1.37)	98.36%(5.61+1.18)	99.62%(6.17+1.17)	100.00%(6.73+0.85)	94.41%(4.43+1.19)	98.66%(5.38+0.97)	100.00%(8.14+0.56)	97.47%(7.01+1.76)	NO
ENSG00000203784	LELP1						2.01%(0.33+0.68)														NO
ENSG00000203907	OOEP	19.48%(1.14+1.62)	7.37%(0.62+1.13)	18.45%(1.20+1.91)	21.07%(1.08+1.71)		20.52%(1.28+1.62)	19.31%(1.12+1.64)	23.47%(1.33+2.13)	1.73%(0.49+0.74)		16.98%(1.02+1.73)	23.57%(1.43+1.81)	31.29%(1.68+1.84)	13.41%(0.95+1.74)	33.06%(1.99+1.81)	1.68%(0.36+0.68)	32.89%(1.85+1.97)	18.62%(1.11+1.49)	23.42%(1.49+2.30)	NO
ENSG00000203909	DPPA5			1.46%(0.14+0.56)									1.43%(0.16+0.74)	2.86%(0.19+0.70)	2.30%(0.20+0.82)				2.63%(0.21+0.60)	2.53%(0.23+0.81)	NO
ENSG00000203910	C1orf146						1.21%(0.08+0.42)			8.09%(1.18+0.91)											NO
ENSG00000203926	SPANXA2	6.74%(0.46+1.50)	2.65%(0.28+1.22)	2.91%(0.19+0.71)			12.88%(0.84+1.81)						3.48%(0.25+0.98)	6.95%(0.47+1.31)							YES
ENSG00000203933	CXorf66											11.79%(1.01+1.23)									NO
ENSG00000203942	C10orf62	1.50%(0.42+0.66)				3.27%(0.98+0.79)		24.52%(1.82+1.10)	50.23%(2.56+1.09)		9.36%(1.35+0.90)	13.21%(1.38+1.03)		1.43%(0.67+0.73)	4.21%(1.02+0.87)	1.61%(0.64+0.70)	12.29%(1.54+0.85)			5.06%(0.81+0.97)	NO
ENSG00000203963	C1orf141					5.88%(0.72+1.11)				9.25%(0.71+1.58)	6.43%(1.00+1.05)	1.42%(0.10+0.57)	18.03%(1.12+1.64)	8.18%(0.67+1.12)	8.81%(0.85+1.33)		1.12%(0.09+0.50)			1.27%(0.10+0.77)	NO
ENSG00000203989	RHOXF2B	3.37%(0.49+1.30)	1.04%(0.20+0.62)	3.88%(0.33+0.92)		1.96%(0.67+0.70)	1.81%(0.26+0.65)	2.90%(0.40+1.01)	1.88%(0.29+0.95)	63.58%(2.92+1.36)		21.70%(1.54+2.79)	3.28%(0.36+1.05)	2.86%(0.35+0.93)	4.98%(1.03+1.12)					5.06%(0.53+1.51)	NO
ENSG00000204019	CXorf61	16.48%(1.05+2.16)	14.56%(1.03+2.44)	18.93%(1.50+2.92)	6.90%(0.44+1.46)		8.65%(0.55+1.40)		1.88%(0.13+0.88)			12.26%(0.62+1.56)	49.39%(3.42+3.34)	31.29%(2.01+2.85)	1.92%(0.16+0.83)	24.19%(1.50+2.41)		1.07%(0.09+0.59)		4.43%(0.35+1.09)	YES
ENSG00000204022	LIPJ			1.46%(0.39+0.68)		1.31%(0.24+0.57)		1.16%(0.47+0.61)						1.02%(0.40+0.57)	3.83%(0.60+0.84)			1.34%(0.69+0.70)	2.23%(0.57+0.69)	3.16%(0.41+0.80)	NO
ENSG00000204052	LRRC73	82.77%(3.88+1.42)	94.99%(5.18+1.48)	75.73%(3.67+1.57)	79.31%(3.68+1.33)	98.69%(5.48+1.00)	80.08%(3.73+1.36)	97.10%(4.91+1.18)	97.65%(6.12+1.19)		99.81%(5.90+1.17)	68.40%(3.47+1.75)	89.34%(4.27+1.40)	86.71%(3.99+1.29)	100.00%(5.97+1.29)	99.19%(4.82+0.97)	100.00%(7.56+0.76)	99.20%(5.56+1.03)	99.80%(4.77+0.82)	98.10%(6.07+1.59)	NO
ENSG00000204086	RPA4	5.62%(1.12+0.83)	1.23%(0.65+0.63)	4.85%(0.99+0.86)	10.73%(1.62+0.77)	2.61%(0.96+0.83)	1.61%(0.77+0.75)	11.39%(1.46+0.92)	1.88%(0.71+0.77)	97.69%(4.91+0.98)		4.72%(1.03+0.82)	2.25%(1.02+0.73)	11.45%(1.39+1.00)	11.11%(1.55+0.87)	1.61%(1.03+0.68)	5.59%(1.03+0.81)	4.81%(1.17+0.81)		4.43%(0.92+0.83)	NO
ENSG00000204188	GGNBP1						2.41%(0.26+0.70)			15.03%(1.39+1.04)	3.51%(0.61+0.78)			1.84%(0.20+0.69)			1.68%(0.24+0.56)			1.90%(0.15+0.65)	NO
ENSG00000204246	OR13C3									6.36%(0.95+1.05)											NO
ENSG00000204293	OR8B2								1.88%(0.36+0.68)												NO
ENSG00000204296	C6orf10	7.87%(0.56+1.43)		10.19%(0.59+1.37)			51.51%(2.61+1.95)			9.83%(0.92+1.11)				34.56%(1.83+1.93)	1.53%(0.39+0.63)			4.81%(0.45+1.18)		3.16%(0.28+0.79)	NO
ENSG00000204311	DFNB59	86.89%(3.97+1.20)	95.18%(4.22+0.95)	91.26%(4.07+1.14)	79.69%(3.24+0.91)	98.69%(4.84+0.86)	66.80%(3.12+1.19)	97.88%(4.36+0.95)	98.59%(5.56+1.38)	93.64%(4.51+1.09)	99.81%(5.18+0.73)	94.34%(4.23+0.97)	90.57%(3.89+1.00)	91.00%(4.04+1.10)	95.40%(4.35+1.00)	96.77%(4.39+0.84)	97.77%(4.21+0.83)	87.17%(3.69+0.92)	98.58%(4.44+0.82)	97.47%(4.71+1.09)	NO
ENSG00000204363	SPANXN5						1.61%(0.26+0.65)														YES
ENSG00000204481	PRAMEF14											2.36%(0.27+0.69)									NO
ENSG00000204540	PSORS1C1	59.18%(2.97+1.38)	60.96%(3.07+1.51)	71.36%(3.93+1.89)	81.61%(4.10+1.55)	73.20%(3.59+1.56)	71.23%(3.63+1.84)	95.75%(4.95+1.37)	95.31%(5.77+1.64)		32.94%(2.15+1.42)	30.66%(1.96+1.59)	77.05%(3.73+1.59)	62.58%(3.06+1.48)	93.10%(4.77+1.50)	84.68%(4.61+1.78)	5.03%(0.94+0.82)	20.32%(1.70+1.07)	72.27%(3.69+1.69)	72.15%(3.57+1.61)	NO
ENSG00000204661	C5orf60						2.41%(0.56+0.72)		1.41%(0.71+0.68)					1.64%(0.46+0.64)	2.30%(0.91+0.80)					10.76%(1.26+1.07)	NO
ENSG00000204669	C9orf57				3.07%(0.63+0.77)				3.76%(0.33+0.84)	2.31%(0.61+0.78)		20.28%(1.48+1.83)									NO
ENSG00000204671	IL31						1.61%(0.17+0.53)			13.87%(1.13+1.31)		2.83%(0.30+0.83)		2.25%(0.23+0.65)							NO
ENSG00000204688	OR2H1							3.67%(0.36+0.82)	2.35%(0.25+0.75)		1.36%(0.33+0.56)	5.19%(0.32+0.86)								1.27%(0.15+0.49)	NO
ENSG00000204694	OR11A1								1.41%(0.18+0.61)								3.91%(0.45+0.80)				NO
ENSG00000204897	KRT25						4.63%(0.35+1.05)	12.16%(0.91+1.61)	14.08%(1.02+1.47)										2.02%(0.23+0.70)	6.96%(0.56+1.53)	NO
ENSG00000204930	C9orf128	5.62%(0.91+0.95)	38.00%(2.22+1.34)	8.74%(0.88+1.13)	19.92%(1.64+1.13)	1.31%(0.78+0.71)	1.21%(0.39+0.60)	2.90%(0.82+0.90)	4.69%(0.92+0.95)	32.37%(1.97+1.39)	5.65%(1.59+0.69)	3.77%(0.84+0.85)	25.20%(1.81+1.32)	3.48%(0.89+0.81)	9.58%(1.18+0.95)	8.06%(1.18+0.96)		76.20%(3.29+1.07)	12.35%(1.56+0.89)	20.25%(1.42+1.27)	NO
ENSG00000204952	FBXO47		1.04%(0.21+0.57)												1.53%(0.62+0.72)					1.27%(0.23+0.53)	NO
ENSG00000204961	PCDHA9	5.62%(0.64+1.00)	25.99%(1.76+1.39)	2.43%(0.49+0.79)	1.15%(0.40+0.63)	32.03%(2.31+1.93)	2.01%(0.34+0.70)	45.37%(2.37+1.24)	39.44%(2.21+1.55)	6.94%(0.46+0.97)	76.22%(3.75+2.02)	6.13%(0.53+1.00)	28.48%(1.86+1.33)	9.00%(1.01+1.18)	42.15%(2.25+1.62)	25.81%(1.86+1.31)	65.92%(3.49+1.98)	24.33%(1.57+1.53)	31.58%(1.99+1.15)	10.13%(0.99+1.17)	NO
ENSG00000205078	SYCE1L	72.66%(3.69+1.67)	39.41%(2.27+1.79)	90.29%(4.53+1.60)	59.00%(2.87+1.52)	77.12%(3.41+1.39)	66.20%(3.21+1.36)	69.69%(3.54+1.81)	93.90%(6.19+2.00)	5.20%(0.90+0.95)	37.04%(2.10+1.40)	32.55%(1.99+1.65)	77.66%(3.72+1.51)	45.19%(2.42+1.37)	87.74%(4.10+1.33)	68.55%(3.49+1.82)	81.01%(4.42+2.01)	93.58%(5.43+1.87)	94.94%(5.40+1.52)	90.51%(5.02+1.87)	NO
ENSG00000205085	FAM71F2	49.44%(2.53+1.25)	52.65%(2.68+1.15)	34.95%(2.17+1.10)	31.42%(2.00+1.03)	92.81%(4.32+1.11)	28.97%(1.99+1.08)	51.74%(2.70+1.34)	41.78%(2.35+1.38)	95.95%(4.43+1.02)	94.35%(4.18+0.98)	31.60%(2.01+1.25)	52.46%(2.68+1.24)	50.31%(2.59+1.18)	77.01%(3.67+1.36)	64.52%(2.98+1.12)	74.30%(3.42+1.16)	47.33%(2.54+1.05)	32.79%(2.21+1.00)	56.33%(2.73+1.33)	NO
ENSG00000205108	FAM205A		1.51%(0.68+0.70)			1.31%(0.45+0.70)	11.67%(1.24+1.17)	1.16%(0.83+0.72)	1.41%(0.61+0.76)	21.97%(1.48+1.46)				6.75%(0.92+1.12)	3.07%(0.77+0.80)		2.23%(0.82+0.78)				NO
ENSG00000205111	CDKL4	4.12%(0.73+0.90)	1.04%(0.36+0.55)	7.77%(0.83+1.08)		4.58%(0.73+0.86)	1.41%(0.37+0.63)	2.70%(0.50+0.75)	8.92%(0.76+1.06)	8.67%(1.01+1.23)		2.36%(0.42+0.70)	2.46%(0.58+0.76)	4.29%(0.61+0.86)	8.05%(0.82+1.08)		13.41%(1.04+1.23)		3.44%(0.53+0.79)	16.46%(1.22+1.26)	NO
ENSG00000205129	C4orf47	37.83%(2.20+1.32)	71.83%(3.23+1.18)	65.05%(3.21+1.40)	4.21%(1.13+0.82)	98.69%(5.41+1.20)	43.06%(2.48+1.16)	96.72%(5.91+1.36)	93.43%(5.01+1.48)		80.12%(3.64+1.32)	15.57%(1.39+1.23)	71.52%(3.51+1.46)	67.28%(3.12+1.25)	91.95%(4.37+1.28)	53.23%(2.71+1.21)	13.97%(1.45+1.21)	41.71%(2.46+1.01)	93.72%(4.12+0.99)	89.87%(4.67+1.74)	NO
ENSG00000205174	C7orf66																			1.27%(0.09+0.48)	NO
ENSG00000205212	CCDC144NL	9.36%(0.79+1.26)	7.37%(0.80+1.17)	14.56%(0.93+1.59)		2.61%(0.63+0.89)	9.66%(0.76+1.19)	2.32%(0.46+0.71)	3.29%(0.42+0.84)	11.56%(1.20+1.35)	8.77%(1.09+1.07)	9.43%(0.61+1.27)	6.15%(0.66+1.08)	15.54%(1.07+1.48)	17.24%(1.11+1.41)	3.23%(0.70+0.78)	13.97%(0.94+1.52)	16.31%(1.48+1.32)		6.96%(0.66+1.30)	NO
ENSG00000205359	SLCO6A1	22.10%(1.38+1.55)	2.17%(0.17+0.64)	16.50%(1.16+1.41)			15.90%(1.35+1.26)	1.16%(0.17+0.53)	1.41%(0.13+0.54)			16.51%(1.06+1.92)	10.25%(0.65+1.17)	7.98%(0.95+1.05)	12.64%(1.04+1.18)		5.59%(0.55+1.07)		1.01%(0.07+0.41)	12.66%(0.75+1.25)	YES
ENSG00000205642	VCX3B	8.61%(0.92+1.62)	1.51%(0.25+0.76)	2.43%(0.39+0.68)			1.61%(0.32+0.73)		2.82%(0.58+0.88)			9.43%(0.76+1.48)	3.28%(0.39+0.97)	3.27%(0.59+0.77)	4.98%(0.84+1.07)		1.12%(0.36+0.58)			5.06%(0.54+1.12)	NO
ENSG00000205777	GAGE1	11.61%(0.82+2.27)	3.12%(0.23+1.22)	3.88%(0.32+1.44)	2.30%(0.13+0.80)		8.05%(0.64+1.95)		2.82%(0.21+1.23)			15.57%(1.12+2.52)	5.94%(0.45+1.75)	18.61%(1.27+2.70)	8.05%(0.48+1.46)					6.33%(0.53+1.84)	YES
ENSG00000205784	ARRDC5	17.60%(1.55+1.13)	17.86%(1.69+1.06)	34.95%(2.13+1.06)	1.92%(0.92+0.77)	24.18%(1.91+0.91)	14.89%(1.49+1.01)	44.79%(2.52+1.24)	31.92%(2.01+1.11)	100.00%(7.36+0.82)	20.27%(1.89+0.83)	11.32%(1.30+0.99)	40.98%(2.38+0.95)	22.29%(1.81+1.03)	22.61%(1.85+1.04)	43.55%(2.50+1.08)	2.79%(0.97+0.77)	6.15%(1.18+0.81)	9.51%(1.19+0.95)	19.62%(1.52+1.10)	NO
ENSG00000205832	C16orf96	3.00%(0.69+0.78)	7.84%(1.30+0.87)	14.08%(1.35+1.09)		82.35%(3.84+1.23)	9.26%(1.15+0.97)	59.65%(2.79+0.99)	39.91%(2.46+1.17)	89.60%(4.29+1.38)	98.83%(4.95+0.83)	26.42%(1.81+1.35)	27.05%(1.86+1.26)	7.57%(1.24+1.00)	33.33%(2.08+1.36)	12.90%(1.51+0.92)	36.31%(2.29+0.97)	35.56%(2.14+1.03)	52.02%(2.73+1.04)	7.59%(1.07+1.01)	NO
ENSG00000205838	TTC23L	65.17%(3.33+1.81)	76.84%(3.65+1.37)	34.95%(2.18+1.37)	2.30%(0.88+0.72)	86.93%(3.91+1.14)	13.28%(1.37+1.10)	81.08%(3.39+0.95)	84.04%(3.59+1.12)	11.56%(1.16+1.09)	73.49%(3.24+1.08)	25.94%(1.89+1.02)	57.79%(2.85+1.22)	59.51%(2.88+1.24)	77.01%(3.49+1.26)	37.10%(2.40+0.94)	65.92%(2.91+1.08)	85.83%(3.41+0.81)	78.54%(3.29+0.92)	68.35%(3.39+1.57)	NO
ENSG00000205856	C22orf42															17.74%(1.24+1.52)	15.08%(0.97+1.97)	25.13%(1.71+1.86)		1.27%(0.12+0.71)	NO
ENSG00000206026	C18orf62																	1.87%(0.44+0.76)			NO
ENSG00000206150	RNASE13	1.12%(0.50+0.68)				1.96%(0.82+0.75)		1.35%(0.77+0.73)	3.76%(0.78+0.80)	6.94%(0.86+1.02)	2.73%(1.20+0.70)	16.51%(1.57+1.06)	1.02%(0.41+0.58)		6.90%(0.99+0.93)	17.74%(1.58+1.16)			3.44%(0.86+0.77)	1.27%(0.35+0.57)	NO
ENSG00000206181	TCEB3B						2.01%(0.45+0.70)			31.21%(1.98+1.09)			1.64%(0.44+0.66)	4.09%(0.85+0.88)	7.28%(1.09+0.92)					3.80%(0.74+0.86)	NO
ENSG00000206531	CD200R1L									3.47%(0.55+0.91)											NO
ENSG00000206557	TRIM71	4.49%(0.43+1.10)	1.80%(0.32+0.61)	1.94%(0.20+0.66)	6.51%(0.53+1.04)	19.61%(1.45+1.21)		30.12%(1.60+1.64)	15.49%(0.91+1.72)	83.24%(5.70+2.78)	26.51%(1.61+1.44)	27.36%(1.67+2.21)	15.57%(1.18+1.43)	5.52%(0.80+0.96)	42.91%(2.57+2.30)					5.70%(0.52+0.93)	NO
ENSG00000212122	TSSK1B	8.99%(1.29+0.97)	6.52%(1.13+0.84)	4.37%(1.15+0.83)		36.60%(2.29+0.82)	28.97%(2.03+0.92)	4.63%(1.32+0.81)	3.76%(0.81+0.94)		31.19%(2.12+0.84)	2.36%(0.69+0.79)		6.54%(1.47+0.80)	4.60%(1.05+0.85)		2.79%(1.09+0.76)			7.59%(0.77+0.93)	NO
ENSG00000212123	PRR22	98.50%(5.13+1.27)	98.02%(4.98+1.21)	99.03%(5.61+1.19)	100.00%(5.55+0.98)	100.00%(5.65+0.92)	94.57%(4.59+1.33)	98.46%(5.18+1.13)	99.53%(5.70+1.09)	100.00%(5.87+0.85)	100.00%(6.10+0.91)	100.00%(5.64+1.06)	97.13%(4.69+1.12)	97.55%(5.16+1.27)	99.62%(5.68+1.00)	93.55%(4.88+1.40)	100.00%(5.85+0.98)	100.00%(5.91+1.04)	100.00%(5.61+0.85)	100.00%(6.57+1.23)	NO
ENSG00000213218	CSH2	1.12%(0.18+0.57)								2.31%(0.22+0.70)				1.23%(0.12+0.49)						3.80%(0.35+1.01)	NO
ENSG00000213231	TCL1B	5.99%(0.61+1.28)	20.42%(1.50+1.97)	1.94%(0.34+0.65)	1.15%(0.27+0.58)		3.82%(0.49+0.98)	8.69%(0.81+1.08)	1.88%(0.33+0.66)	17.92%(1.37+1.36)		4.72%(0.51+1.06)	4.10%(0.48+0.91)	8.79%(0.83+1.36)	14.94%(1.05+1.42)	8.87%(1.00+1.27)		1.07%(0.20+0.50)	1.21%(0.25+0.60)	32.28%(2.08+2.25)	NO
ENSG00000213401	MAGEA12	38.58%(3.38+3.96)	11.53%(1.02+2.29)	12.62%(1.05+2.35)	10.73%(0.89+2.20)	77.12%(3.24+1.00)	29.38%(2.50+3.30)	5.41%(0.89+1.16)	2.35%(0.28+1.18)		30.99%(2.31+0.86)	33.49%(2.79+3.70)	23.77%(2.08+3.33)	38.04%(3.25+3.65)	5.75%(0.64+1.56)		4.47%(0.46+1.09)	4.01%(0.48+1.19)	1.21%(0.25+0.58)	9.49%(0.95+1.92)	YES
ENSG00000213471	TTLL13	70.79%(3.03+0.99)	62.00%(2.85+0.92)	83.01%(3.40+0.94)	56.70%(2.76+0.81)	92.81%(3.81+0.79)	71.43%(3.14+0.98)	61.78%(2.89+0.96)	80.75%(3.41+0.93)	99.42%(4.30+0.69)	99.03%(4.35+0.72)	60.85%(2.88+0.97)	66.19%(2.93+0.94)	69.73%(3.07+0.91)	53.26%(2.75+1.01)	72.58%(3.16+0.80)	86.59%(3.45+0.80)	90.11%(3.57+0.76)	71.86%(3.04+0.80)	77.85%(3.38+1.16)	NO
ENSG00000214107	MAGEB1	5.99%(0.40+1.24)	9.92%(0.62+1.43)		1.15%(0.07+0.57)		5.63%(0.42+1.51)					16.04%(1.07+2.13)	8.20%(0.52+1.45)	11.25%(0.78+1.86)	8.05%(0.56+1.36)					3.16%(0.27+0.91)	YES
ENSG00000214188	ST7-OT4				1.53%(0.89+0.66)	10.46%(1.49+0.89)		6.37%(1.24+0.82)	12.68%(1.46+0.92)	78.03%(3.54+1.45)	10.53%(1.60+0.81)	3.30%(0.86+0.86)	4.10%(1.07+0.86)		31.42%(2.06+1.03)				1.82%(1.04+0.68)	1.27%(0.80+0.68)	NO
ENSG00000214216	IQCJ	2.62%(0.37+0.86)	5.39%(0.54+0.99)							1.16%(0.17+0.52)											NO
ENSG00000214415	GNAT3	5.24%(0.45+1.53)	3.59%(0.28+1.26)	1.94%(0.15+0.92)	1.92%(0.18+0.62)								1.23%(0.12+0.63)	2.66%(0.23+0.78)		8.06%(0.78+1.06)			1.62%(0.20+0.58)		NO
ENSG00000214842	RAD51AP2	18.73%(1.24+1.33)	11.06%(1.26+1.06)	44.17%(2.33+1.63)	41.38%(2.29+1.01)	9.15%(0.86+1.05)	52.72%(2.63+1.06)	1.35%(0.22+0.57)	20.19%(1.29+1.50)		11.11%(1.28+1.01)	27.83%(1.83+1.26)	7.99%(0.96+1.02)	59.71%(2.79+1.36)	6.90%(0.80+0.97)	16.94%(1.70+0.94)	10.06%(1.19+1.01)		1.01%(0.47+0.62)	6.33%(0.80+1.06)	NO
ENSG00000214946	TBC1D26	2.62%(0.69+0.82)	2.46%(0.67+0.77)	2.91%(0.56+0.67)		13.07%(1.30+1.05)		5.21%(0.85+0.89)			27.49%(1.93+1.07)		1.23%(0.45+0.62)	2.45%(0.67+0.76)	10.73%(1.18+1.17)		11.17%(0.95+1.22)		2.83%(0.75+0.76)	24.05%(1.69+1.25)	NO
ENSG00000215009	ACSM4																			5.06%(0.36+1.08)	NO
ENSG00000215131	C16orf90						3.22%(0.38+0.73)			6.94%(1.10+0.92)					1.15%(0.61+0.61)						NO
ENSG00000215186	GOLGA6B	1.50%(0.56+0.73)	7.28%(1.14+0.91)			7.84%(1.18+0.97)	1.81%(0.60+0.68)	12.36%(1.38+1.02)	7.98%(1.13+0.94)	43.93%(2.37+1.18)	48.93%(2.51+1.09)	43.40%(2.78+2.24)	3.69%(0.97+0.85)	8.18%(1.25+0.92)	4.98%(0.81+0.90)		3.35%(0.76+0.77)	1.34%(0.71+0.67)	1.01%(0.63+0.62)	3.16%(0.78+0.80)	NO
ENSG00000215262	KCNU1	1.87%(0.22+0.88)	5.10%(0.52+1.11)	1.94%(0.35+0.69)				1.16%(0.10+0.63)				27.83%(2.02+3.13)	15.37%(0.93+1.84)	6.54%(0.52+1.04)	4.21%(0.33+0.97)			21.93%(1.86+1.27)		2.53%(0.37+1.06)	NO
ENSG00000215343	ZNF705D							2.51%(0.22+0.65)	1.41%(0.15+0.53)					1.02%(0.15+0.54)	3.45%(0.44+0.77)					3.16%(0.24+0.63)	NO
ENSG00000215568	GAB4	2.62%(0.22+0.72)		4.85%(0.33+1.18)			1.41%(0.16+0.63)			9.83%(0.78+1.68)		4.25%(0.33+1.08)	3.48%(0.28+1.03)	5.73%(0.45+1.07)	22.61%(1.31+1.83)					12.66%(0.75+1.58)	NO
ENSG00000217442	SYCE3	28.09%(1.96+1.20)	61.06%(3.11+1.58)	41.75%(2.55+1.42)	13.79%(1.43+0.99)	57.52%(2.90+1.31)	34.81%(2.29+1.12)	30.50%(2.17+1.24)	76.06%(3.74+1.49)		36.06%(2.26+1.13)	54.25%(2.89+1.49)	46.31%(2.66+1.44)	48.67%(2.62+1.32)	52.87%(2.84+1.48)	17.74%(1.89+1.16)	8.94%(1.11+1.01)	23.53%(1.75+1.24)	82.79%(3.59+1.16)	58.23%(3.01+1.97)	NO
ENSG00000218823	PAPOLB								2.82%(0.57+0.80)	11.56%(1.03+1.13)					3.83%(0.45+0.82)		17.32%(1.38+1.14)				NO
ENSG00000220891	LL22NC03-63E9.3	2.25%(0.25+0.64)	9.26%(0.61+1.08)	1.94%(0.25+0.64)		2.61%(0.15+0.65)	3.02%(0.32+0.72)	5.98%(0.57+0.93)	5.16%(0.82+0.95)			2.83%(0.25+0.71)	5.33%(0.52+0.91)	30.47%(1.76+1.51)	43.30%(2.43+1.36)					37.34%(2.06+1.18)	NO
ENSG00000221843	C2orf16	98.13%(4.61+0.91)	98.87%(5.45+0.97)	97.09%(4.36+0.80)	91.57%(4.09+1.10)	100.00%(5.38+0.63)	99.60%(4.94+0.82)	99.81%(4.83+0.66)	99.53%(5.04+0.78)	99.42%(5.44+0.82)	99.81%(5.34+0.64)	100.00%(5.43+1.09)	100.00%(5.46+0.73)	99.59%(5.27+0.86)	100.00%(5.51+0.84)	99.19%(5.01+0.66)	100.00%(5.27+0.70)	98.40%(5.37+0.90)	100.00%(6.04+0.49)	87.97%(4.35+1.39)	NO
ENSG00000221867	MAGEA3	55.81%(4.94+4.50)	17.49%(1.42+2.96)	21.84%(1.89+3.36)	16.86%(1.42+2.98)	2.61%(0.34+0.85)	49.70%(4.52+4.48)	5.21%(0.54+1.26)	6.10%(0.42+1.61)		2.34%(0.20+0.80)	38.68%(3.67+4.36)	31.35%(2.73+3.92)	60.33%(5.47+4.33)	9.96%(0.67+1.43)		7.26%(0.66+1.67)	6.15%(0.45+1.33)		18.35%(1.51+2.89)	YES
ENSG00000221882	OR3A2	2.25%(0.29+0.79)	2.36%(0.63+0.77)	6.31%(0.41+1.09)		5.23%(1.22+0.85)	1.41%(0.32+0.64)	5.02%(0.92+0.94)	5.16%(0.60+0.97)	16.76%(1.11+1.89)	7.99%(1.39+0.86)		2.46%(0.55+0.87)	3.48%(0.48+0.92)	11.49%(0.97+1.61)		6.15%(0.69+1.01)		4.25%(0.59+0.89)		NO
ENSG00000221888	OR1C1									4.05%(0.69+0.94)											NO
ENSG00000221947	XKR9	83.90%(4.69+1.98)	70.42%(3.71+1.90)	84.47%(4.60+1.89)	78.54%(4.63+2.18)	84.97%(3.81+1.19)	84.31%(4.58+1.71)	86.29%(4.25+1.46)	77.46%(3.70+1.38)	26.59%(1.72+1.28)	49.90%(2.57+1.12)	75.00%(4.65+2.44)	93.44%(5.75+1.77)	89.16%(4.92+1.61)	87.74%(4.95+1.78)	97.58%(5.79+1.48)	58.10%(2.94+1.52)	78.34%(3.83+1.43)	64.78%(3.25+1.54)	71.52%(3.71+1.91)	NO
ENSG00000222004	C7orf71	2.25%(0.57+0.77)							1.88%(0.77+0.76)	73.41%(3.30+1.37)		1.89%(0.29+0.69)		1.43%(0.42+0.61)							NO
ENSG00000224089	CT47A10											3.30%(0.24+1.29)									YES
ENSG00000224586	GPX5	1.12%(0.17+0.61)										1.89%(0.21+0.62)	1.02%(0.09+0.43)		4.21%(0.23+0.71)			20.86%(1.50+1.59)			NO
ENSG00000224659	GAGE12J	13.86%(1.10+2.40)	3.31%(0.24+1.15)	5.83%(0.44+1.60)	2.30%(0.16+0.93)		9.86%(0.75+2.11)		3.29%(0.29+1.56)			19.34%(1.43+2.65)	6.35%(0.52+1.74)	19.02%(1.44+2.68)	4.21%(0.28+1.05)		1.12%(0.14+0.67)			8.86%(0.66+1.94)	YES
ENSG00000224854	C9orf53	12.73%(0.97+1.19)	3.97%(0.57+0.80)	61.65%(2.74+1.13)		16.34%(0.79+1.29)	14.69%(1.10+1.22)					2.36%(0.84+0.85)	2.66%(0.54+0.81)	4.29%(0.93+0.95)	19.92%(1.46+1.15)	2.42%(0.55+0.76)				9.49%(1.08+1.04)	NO
ENSG00000225362	CT62	13.48%(1.18+1.26)	78.92%(4.56+2.19)	15.53%(1.21+1.21)	3.45%(0.89+0.76)		27.57%(1.73+1.51)	3.67%(0.43+0.88)				2.83%(0.42+0.79)	2.87%(0.81+0.83)	7.98%(0.98+0.96)	25.67%(1.80+1.26)	5.65%(1.06+0.84)	1.68%(0.59+0.72)	66.58%(3.25+1.51)	53.85%(2.61+0.91)	8.86%(1.01+1.03)	YES
ENSG00000226023	CT47A6											2.83%(0.28+1.12)									YES
ENSG00000226372	DCAF8L1	4.49%(0.39+1.04)					1.81%(0.16+0.66)					21.70%(1.32+2.26)	3.07%(0.27+0.81)	3.68%(0.33+0.97)	4.60%(0.34+0.92)		1.12%(0.20+1.02)			1.90%(0.21+0.59)	NO
ENSG00000226600	CT47A9											4.25%(0.30+1.49)									YES
ENSG00000226650	KIF4B	72.66%(3.15+0.91)	61.15%(2.90+1.00)	90.29%(3.74+0.83)	90.42%(3.69+0.77)	89.54%(3.65+0.89)	99.80%(5.59+0.81)	27.22%(2.15+0.87)	7.98%(1.37+0.88)	76.88%(3.16+1.04)	18.52%(1.95+0.87)	32.55%(2.23+1.04)	61.89%(2.94+1.08)	90.59%(3.49+0.77)	92.34%(3.84+0.88)	36.29%(2.23+0.74)	6.70%(1.59+0.72)	11.23%(1.54+0.81)		77.85%(3.23+1.08)	NO
ENSG00000226941	RBMY1J	2.62%(0.14+0.83)								1.16%(0.06+0.49)		9.43%(0.50+1.43)	1.64%(0.08+0.56)	2.86%(0.18+0.89)							NO
ENSG00000227488	GAGE12D	16.48%(1.24+2.85)	4.16%(0.37+1.56)	8.74%(0.74+2.41)	2.30%(0.15+0.86)	1.31%(0.25+1.08)	11.67%(0.91+2.36)		3.76%(0.43+2.08)			22.64%(1.77+3.37)	9.02%(0.77+2.39)	23.11%(1.89+3.44)	22.22%(1.82+3.50)		1.12%(0.15+1.03)	1.07%(0.07+0.67)		9.49%(0.79+2.36)	YES
ENSG00000228927	TSPY3	4.49%(0.36+1.57)					1.01%(0.12+1.01)					10.38%(0.69+1.96)	2.46%(0.18+1.15)	6.75%(0.52+1.98)							YES
ENSG00000229937	PRPS1L1											4.25%(0.60+0.97)	1.02%(0.67+0.69)	1.02%(0.46+0.55)			1.12%(0.66+0.65)			1.27%(0.31+0.51)	NO
ENSG00000229972	IQCF3								2.35%(0.31+0.66)												NO
ENSG00000231171	RP11-389E17.1	3.00%(0.33+0.73)				2.61%(0.29+0.79)	1.21%(0.41+0.64)						2.66%(0.31+0.75)	1.23%(0.25+0.54)	3.83%(0.47+0.84)	1.61%(0.34+0.66)	1.12%(0.10+0.41)			1.27%(0.25+0.64)	NO
ENSG00000232040	SCAND3	85.02%(5.25+2.15)	73.72%(4.42+2.31)	35.92%(2.34+2.35)	63.60%(3.65+2.50)	87.58%(5.10+1.77)	67.00%(4.03+2.45)	95.56%(6.28+1.48)	94.84%(5.93+1.58)	8.67%(0.85+1.34)	78.95%(3.88+1.62)	88.21%(5.66+2.10)	85.66%(5.25+1.95)	94.48%(6.07+1.59)	96.55%(6.38+1.40)	82.26%(4.08+1.65)	100.00%(6.50+0.87)	100.00%(7.84+0.87)	100.00%(6.25+0.59)	84.81%(5.40+2.19)	NO
ENSG00000232423	PRAMEF6			1.46%(0.11+0.48)			1.41%(0.18+0.64)					19.34%(1.24+2.03)		1.02%(0.09+0.40)	16.86%(1.20+1.49)					5.06%(0.31+0.89)	NO
ENSG00000233436	BTBD18	1.87%(0.96+0.70)	1.51%(1.15+0.70)			15.69%(1.92+0.72)	1.61%(0.86+0.69)	4.83%(1.48+0.71)	4.69%(1.24+0.79)	100.00%(7.14+0.68)	34.50%(2.34+0.62)		1.43%(0.98+0.69)	1.43%(1.01+0.71)	66.28%(2.95+0.95)		2.23%(1.18+0.71)			1.90%(0.87+0.75)	NO
ENSG00000233701	PRR23C						1.01%(0.15+0.54)		2.35%(0.16+0.59)											1.27%(0.06+0.37)	NO
ENSG00000233803	TSPY4	3.00%(0.21+1.15)				1.96%(0.16+0.58)						6.60%(0.35+1.30)	1.64%(0.11+0.84)	4.91%(0.35+1.54)							NO
ENSG00000234068	PAGE2	13.11%(1.09+2.68)	4.44%(0.39+1.41)				6.84%(0.62+1.98)		1.88%(0.19+0.81)			19.34%(1.53+3.06)	9.43%(0.73+2.13)	15.13%(1.31+2.92)	12.26%(0.94+2.42)		1.68%(0.19+0.84)			10.76%(0.85+2.11)	YES
ENSG00000234414	RBMY1A1	4.12%(0.31+1.37)					1.61%(0.16+0.80)			1.73%(0.17+0.89)		13.68%(0.87+2.03)	2.46%(0.18+0.86)	5.52%(0.40+1.34)							NO
ENSG00000234511	C5orf58	25.84%(1.82+1.66)	23.35%(1.89+1.17)	17.96%(1.50+1.17)	13.03%(1.50+1.10)	16.99%(1.67+0.90)	10.66%(1.35+1.02)	57.34%(2.83+1.28)	12.68%(1.46+1.00)	99.42%(5.66+0.91)	9.55%(1.44+0.85)	37.26%(2.44+2.18)	48.16%(2.56+1.14)	43.56%(2.45+1.26)	18.39%(1.62+1.15)	49.19%(2.45+1.02)	11.73%(1.39+1.24)	2.41%(0.95+0.77)	10.93%(1.42+0.92)	7.59%(1.16+1.29)	NO
ENSG00000235631	RNF148	4.87%(1.07+0.91)	24.39%(1.85+1.04)	10.68%(1.43+0.96)	8.43%(1.30+0.88)	4.58%(1.06+0.84)	2.41%(0.83+0.75)	11.58%(1.67+0.76)	5.63%(1.27+0.78)	1.16%(0.31+0.66)		16.04%(1.57+1.00)	50.41%(2.59+1.06)	8.38%(1.23+0.88)	3.45%(0.90+0.85)	11.29%(1.50+0.83)	10.61%(1.42+0.88)	22.19%(2.06+0.80)	2.63%(1.03+0.67)	6.33%(1.09+0.98)	NO
ENSG00000236027	PATE3									2.31%(0.50+0.77)											NO
ENSG00000236311	RP11-108L7.11	3.75%(0.37+0.77)	11.53%(0.87+1.37)		14.56%(1.41+1.02)	17.65%(1.07+1.33)	5.23%(0.66+0.89)				47.17%(2.62+2.41)	9.43%(0.95+1.09)		8.18%(0.60+1.10)		1.61%(0.48+0.70)	15.64%(0.98+1.55)			3.80%(0.26+0.96)	NO
ENSG00000236371	CT47A1	1.12%(0.08+0.73)										5.66%(0.44+1.66)									YES
ENSG00000236446	CT47B1	1.50%(0.13+0.72)							2.35%(0.18+1.11)			14.62%(0.92+1.81)	1.64%(0.13+0.60)	1.02%(0.09+0.61)						1.27%(0.08+0.47)	YES
ENSG00000237136	C4orf51		2.65%(0.19+0.76)	5.34%(0.32+0.92)			3.82%(0.32+0.80)	1.54%(0.22+0.63)						3.07%(0.31+0.73)	1.15%(0.30+0.60)					1.27%(0.25+0.63)	NO
ENSG00000237247	MBD3L5			1.46%(0.09+0.57)																1.90%(0.22+0.78)	NO
ENSG00000237521	OR7E24																			7.59%(0.47+1.30)	NO
ENSG00000238269	PAGE2B	13.48%(1.27+2.54)	4.63%(0.54+1.37)	4.37%(0.72+1.20)			6.44%(0.68+1.53)	1.16%(0.35+0.87)	3.76%(0.49+1.43)	1.16%(0.65+0.76)		21.23%(1.81+3.20)	8.20%(0.75+1.92)	14.31%(1.19+2.28)	6.51%(0.44+1.37)		3.35%(0.42+0.94)			10.13%(1.03+1.90)	YES
ENSG00000239605	C2orf61	6.37%(0.92+0.95)		5.83%(0.69+0.90)	8.81%(1.32+0.89)	1.31%(0.90+0.71)		1.16%(0.58+0.64)	1.88%(0.43+0.64)	71.68%(3.01+0.97)			1.02%(0.67+0.70)		2.30%(0.91+0.77)	8.06%(1.26+0.89)	8.94%(1.36+0.92)				NO
ENSG00000240021	C1orf49	3.75%(0.54+0.82)	1.80%(0.34+0.68)	1.46%(0.37+0.78)			4.63%(0.56+0.88)						4.92%(0.48+0.89)	6.75%(0.72+0.99)		7.26%(0.84+1.12)		1.34%(0.60+0.67)		1.90%(0.24+0.60)	NO
ENSG00000240563	L1TD1	16.85%(1.42+1.33)	62.10%(3.21+1.70)	15.05%(1.47+1.28)	86.97%(6.61+3.40)	16.99%(1.55+1.03)	22.94%(1.77+1.48)	54.63%(2.71+1.19)	23.47%(1.72+1.38)	7.51%(0.77+1.20)	3.51%(0.90+0.79)	5.19%(0.88+1.17)	64.96%(3.09+1.42)	43.76%(2.46+1.59)	19.16%(1.70+1.76)	65.32%(3.08+1.41)	43.02%(2.35+1.43)	13.90%(1.39+1.02)	26.72%(1.84+1.15)	16.46%(1.58+1.41)	NO
ENSG00000241476	SSX2	16.10%(1.27+2.80)	4.82%(0.34+1.31)	2.91%(0.29+1.12)	1.15%(0.12+0.58)		2.01%(0.22+0.73)	1.16%(0.16+0.80)	2.35%(0.29+0.82)			31.13%(2.08+3.07)	5.53%(0.46+1.44)	5.73%(0.52+1.60)	12.26%(0.85+1.64)			4.28%(0.32+1.10)	79.55%(3.91+1.58)	5.70%(0.43+1.52)	YES
ENSG00000242220	TCP10L	34.08%(2.23+1.37)	91.87%(4.14+1.08)	73.30%(3.35+1.27)	37.16%(2.31+1.07)	98.69%(4.69+0.82)	43.66%(2.44+1.19)	91.70%(3.85+0.96)	90.14%(4.17+1.15)	73.99%(3.54+1.32)	100.00%(5.39+0.66)	87.26%(5.51+2.32)	75.20%(3.35+1.17)	69.53%(3.17+1.16)	95.79%(4.81+1.15)	93.55%(3.54+0.68)	76.54%(3.38+0.98)	97.86%(4.25+0.78)	84.62%(3.48+0.91)	84.81%(4.42+1.58)	NO
ENSG00000242362	CT47A2											8.96%(0.45+1.21)	1.23%(0.06+0.44)		2.68%(0.27+0.97)					1.27%(0.06+0.51)	YES
ENSG00000242389	RBMY1E	1.12%(0.08+0.52)										2.83%(0.18+0.67)									NO
ENSG00000242715	CCDC169	79.40%(4.09+1.82)	42.25%(2.25+1.48)	36.41%(2.09+1.48)	4.21%(0.60+1.04)	96.08%(4.60+1.19)	25.35%(1.78+1.39)	28.57%(1.96+1.25)	66.20%(3.14+1.23)	91.91%(4.87+1.51)	86.94%(3.62+0.98)	6.60%(0.49+1.12)	65.57%(3.16+1.54)	64.42%(3.16+1.58)	63.60%(3.18+1.46)	8.87%(1.26+1.12)	69.83%(3.12+1.24)	70.86%(3.85+2.15)	26.92%(1.99+1.02)	72.15%(3.46+1.61)	NO
ENSG00000242875	RBMY1B	1.87%(0.12+0.82)										5.66%(0.28+1.18)		1.84%(0.09+0.64)							NO
ENSG00000243543	WFDC6	2.25%(0.16+0.63)	21.55%(1.31+1.82)	4.85%(0.33+0.89)			1.41%(0.11+0.45)						13.32%(0.83+1.36)	4.50%(0.46+0.98)	7.28%(0.79+1.04)			1.07%(0.21+0.52)	2.23%(0.22+0.69)	20.89%(1.47+1.98)	NO
ENSG00000243710	WDR65	11.61%(1.44+1.06)	61.63%(3.22+1.76)	21.84%(1.72+1.21)	3.07%(0.70+0.70)	30.07%(2.05+1.42)	22.33%(1.77+1.12)	47.30%(2.46+0.98)	82.63%(3.75+1.34)	11.56%(1.12+1.20)	21.44%(1.73+1.42)	34.43%(1.94+1.39)	54.10%(3.04+1.84)	32.11%(2.13+1.54)	70.11%(3.74+1.81)	18.55%(1.68+1.04)	4.47%(0.66+0.81)	31.82%(2.12+1.14)	54.25%(2.74+1.13)	54.43%(3.10+2.13)	NO
ENSG00000243978	RGAG1	10.11%(1.30+1.32)	53.97%(2.74+1.37)	11.17%(1.38+1.34)	1.92%(0.88+0.70)	91.50%(3.86+0.97)	22.54%(1.87+1.13)	15.64%(1.67+1.19)	12.68%(1.21+1.23)	28.90%(1.87+1.54)	98.83%(4.62+0.81)	58.96%(3.33+2.21)	13.52%(1.54+1.05)	27.20%(2.00+1.28)	40.23%(2.42+1.62)	8.06%(1.53+0.83)	88.27%(3.97+1.13)	6.68%(1.32+0.80)	62.35%(2.96+1.30)	23.42%(1.78+1.19)	NO
ENSG00000244588	RAD21L1	1.12%(0.26+0.62)	4.73%(0.50+1.16)						2.35%(0.54+0.79)				1.43%(0.35+0.68)							1.27%(0.14+0.46)	NO
ENSG00000248099	INSL3	56.55%(2.70+1.05)	17.39%(1.56+1.08)	33.98%(2.17+1.05)	38.31%(2.31+0.78)	7.19%(1.11+0.95)	26.36%(2.00+1.07)	42.47%(2.41+1.26)	48.83%(2.55+1.35)	82.66%(4.09+1.32)	3.70%(0.84+0.88)	11.32%(1.24+1.13)	47.13%(2.57+1.01)	31.08%(2.07+1.01)	80.84%(3.80+1.40)	67.74%(2.90+0.83)	1.68%(0.76+0.73)	4.81%(1.07+0.85)	47.37%(2.25+1.34)	46.20%(2.60+1.53)	NO
ENSG00000248483	POU5F2						1.01%(0.33+0.54)	2.12%(0.64+0.72)	1.88%(0.43+0.72)	90.75%(3.73+0.89)											NO
ENSG00000249481	SPATS1	1.12%(0.35+0.74)	2.17%(0.45+0.74)			8.50%(0.59+1.07)	4.02%(0.96+0.86)	1.54%(0.22+0.75)	4.23%(0.48+1.14)		3.90%(0.80+0.99)	2.83%(0.43+0.82)	13.93%(1.15+1.45)	9.20%(0.92+1.15)	12.26%(0.89+1.47)		39.11%(2.38+1.42)	1.34%(0.44+0.66)		25.95%(1.79+2.33)	NO
ENSG00000250423	KIAA1210	5.24%(0.78+1.05)	49.53%(2.70+1.64)	5.34%(0.66+0.92)		3.27%(0.65+0.74)	1.81%(0.65+0.74)	17.95%(1.52+1.20)	6.10%(0.57+1.07)	2.31%(0.24+0.90)	1.17%(0.68+0.69)	3.30%(0.45+0.90)	13.93%(1.30+1.36)	6.13%(0.86+1.08)	80.08%(4.60+2.12)	6.45%(1.13+0.87)	17.32%(1.31+1.91)	95.45%(6.75+2.13)		44.94%(2.64+2.20)	NO
ENSG00000251258	RFPL4B	4.12%(0.60+1.31)	8.41%(1.01+1.07)	2.43%(0.33+0.84)	2.30%(0.41+0.79)		1.81%(0.50+0.97)	11.39%(1.08+1.29)	2.82%(0.48+0.84)		22.22%(1.73+1.10)	31.13%(2.19+2.93)	3.07%(0.46+1.00)	2.04%(0.30+0.84)	1.15%(0.44+0.75)	4.03%(0.79+0.84)				3.16%(0.53+1.02)	NO
ENSG00000255150	EID3	92.51%(4.19+1.24)	97.07%(4.63+1.00)	97.09%(5.23+1.21)	84.29%(3.30+0.74)	96.08%(5.10+1.11)	91.55%(4.04+1.13)	99.81%(5.24+0.70)	98.12%(4.51+0.97)	100.00%(6.22+0.82)	76.41%(3.64+1.37)	81.60%(3.70+1.20)	99.39%(4.88+1.07)	99.39%(5.23+1.26)	99.62%(5.21+0.89)	100.00%(4.99+0.81)	99.44%(6.34+0.94)	98.13%(4.77+0.91)	98.99%(4.67+0.74)	95.57%(4.68+1.31)	NO
ENSG00000255181	CCDC166						1.21%(0.28+0.58)						1.23%(0.26+0.56)		21.84%(1.56+1.23)					1.90%(0.31+0.61)	NO
ENSG00000255346	NOX5	53.93%(2.83+1.74)	54.25%(2.90+1.70)	41.26%(2.40+1.64)	2.30%(0.63+0.69)	6.54%(0.97+1.10)	62.37%(3.17+1.59)	39.00%(2.32+1.50)	39.44%(2.27+1.49)	15.03%(1.21+1.64)	17.93%(1.75+1.08)	7.55%(0.79+1.03)	39.75%(2.43+1.68)	33.74%(2.08+1.64)	54.79%(2.98+1.77)	35.48%(2.30+1.23)	36.87%(2.39+2.11)	68.45%(3.39+1.55)	63.36%(3.76+2.31)	40.51%(2.36+1.73)	NO
ENSG00000256660	CLEC12B	20.60%(1.54+1.64)	3.78%(0.83+0.83)	6.80%(1.06+0.98)	1.92%(0.56+0.70)	5.23%(1.05+0.93)	27.16%(1.79+1.36)	27.41%(1.86+1.26)	10.33%(1.15+1.04)	99.42%(7.15+1.29)	7.60%(1.24+0.94)		24.18%(1.67+1.21)	18.40%(1.57+1.23)	3.45%(0.76+0.79)	13.71%(1.54+0.97)	1.68%(0.66+0.72)		5.47%(0.95+0.88)		NO
ENSG00000258223	PRSS58																3.35%(0.46+0.99)				NO
ENSG00000258713	C20orf141	10.86%(0.86+1.41)	4.54%(0.60+0.91)	13.59%(1.00+1.52)		3.92%(0.55+0.88)	27.36%(1.76+1.62)	4.25%(0.44+0.88)	5.16%(0.57+1.04)		1.17%(0.16+0.53)	1.42%(0.10+0.42)	5.33%(0.50+0.99)	4.50%(0.56+1.01)	20.69%(1.49+1.35)	1.61%(0.49+0.64)	2.79%(0.25+0.74)			4.43%(0.70+1.02)	NO
ENSG00000258992	TSPY1	5.24%(0.34+1.35)					1.21%(0.11+0.77)					9.91%(0.51+1.46)	2.25%(0.14+0.90)	5.93%(0.43+1.67)							NO
ENSG00000259060	AL163195.3							1.16%(0.23+0.54)	6.57%(0.55+0.96)	2.31%(0.29+0.71)									24.70%(1.52+1.55)		NO
ENSG00000261509	TP53TG3B	17.23%(1.09+1.66)	12.85%(1.20+1.20)	26.21%(1.47+1.69)	2.30%(0.28+0.70)	11.11%(1.02+1.42)	29.78%(1.72+1.83)	4.83%(0.58+0.93)	5.16%(0.62+1.24)	5.20%(0.52+1.01)	16.96%(1.30+1.25)	17.45%(0.98+1.56)	10.66%(0.88+1.40)	53.17%(2.94+2.10)	74.71%(4.39+2.50)	9.68%(1.02+1.07)	28.49%(1.59+1.82)	2.94%(0.54+0.76)	2.23%(0.53+0.77)	30.38%(1.76+2.17)	NO

## Sheet: Supplementary Data 3B
Supplementary Data 3B. Information of CT genes and EECTGs defined in our study: For each CT gene defined in our study, the percentage of activated samples is listed.
ENname	Description	BLCA	BRCA	CESC	COAD	GBM	HNSC	KIRC	KIRP	LAML	LGG	LIHC	LUAD	LUSC	OV	PAAD	PCPG	PRAD	THCA	UCEC	Known
ENSG00000004809	SLC22A16	0.0225	0.0198	0.0194	0.0115	0.0131	0.0181	0.0193	0.0141	0	0.0078	0.0189	0.0102	0.002	0.0153	0.0081	0.0279	0.0053	0.0142	0	NO
ENSG00000004838	ZMYND10	0.0075	0	0	0.0115	0	0.0161	0.0019	0	0	0.0253	0	0	0.002	0.0038	0.0081	0	0.008	0.002	0	NO
ENSG00000005189	AC004381.6	0.0075	0.0028	0	0	0	0.002	0	0.0047	0	0.0058	0	0.0082	0.0082	0.0038	0.0081	0	0.0053	0.002	0.0063	NO
ENSG00000006047	YBX2	0.0037	0	0	0	0.0065	0	0	0	0.0173	0	0	0	0	0	0.0161	0.0168	0.0027	0	0	NO
ENSG00000006059	KRT33A	0.0112	0.0161	0			0.006		0.0282		0.0234		0.0102	0.0184						0.0253	NO
ENSG00000006634	DBF4	0	0.0028	0	0	0	0.002	0.0174	0.0047	0	0.0058	0	0	0.0041	0.0038	0.0081	0	0.0053	0.002	0	NO
ENSG00000007038	PRSS21	0	0.0009	0	0.0192	0.0065	0	0.0154	0.0141	0	0.0175	0.0472	0	0	0	0	0.0168	0	0.0101	0	NO
ENSG00000007350	TKTL1	0.0337	0.0142	0.034	0.023	0.0065	0.0302	0.0097	0.0094	0.0173	0.0078	0.0236	0.0266	0.0348	0	0.0081	0.0168	0		0.0253	NO
ENSG00000010318	PHF7	0.0037	0.0009	0	0	0.0065	0.002	0.0212	0	0	0	0	0.002	0.002	0	0.0081	0	0.008	0.0101	0.0063	NO
ENSG00000011590	ZBTB32	0.0037	0.0028	0.0049	0.0115	0	0.008	0.0039	0.0047	0	0	0.0094	0	0.002	0	0.0081	0.0056	0.0134	0.0081	0.0127	NO
ENSG00000013810	TACC3	0.015	0.0009	0.0049	0	0.0131	0.006	0.0077	0.0047	0	0.0058	0	0.002	0.0061	0.0038	0.0081	0	0.0107	0.0061	0	NO
ENSG00000024526	DEPDC1	0	0.0009	0	0	0	0.002	0.0077	0.0094	0	0.0019	0	0	0	0	0	0	0.0107	0.004	0	NO
ENSG00000039600	SOX30	0.0075	0.0142	0	0.0153	0.0065	0	0.0135	0.0282	0.0058	0.0058	0.0142	0.0061	0.0123	0.0153	0.0081	0.0112	0.008	0.0061	0.0063	NO
ENSG00000042813	ZPBP																0.0168				NO
ENSG00000046774	MAGEC2	0.0112	0.0312	0.0388	0.0307	0.0261	0.0241	0.0193	0.0329			0	0.0225	0.0123	0.0421	0.0161	0.0335	0.0321		0.0253	YES
ENSG00000048545	GUCA1A	0.0037	0.0095	0.0243	0.0038	0	0.004	0.0251	0.0235	0.0058	0.0058		0.0041	0.0102	0.0115	0	0.0223		0.0101	0.0127	NO
ENSG00000051180	RAD51	0	0	0	0	0	0	0.0097	0.0047	0	0.0058	0	0	0	0.0038	0	0	0.008	0.002	0	NO
ENSG00000057468	MSH4	0.0225	0.0123	0.0146	0.0153	0.0065	0.0141	0.0077	0.0141	0.0116	0.0097	0.0047	0.0164	0.0164	0.0115	0.0242	0.0056	0.0187	0.0121	0.019	NO
ENSG00000063127	SLC6A16	0	0	0	0.0115	0.0065	0.002	0	0	0	0.0078	0	0	0.0061	0.0038	0	0.0056	0	0	0.0063	NO
ENSG00000063438	AHRR	0.0037	0.0028	0.0097	0.0038	0.0065	0.004	0.0039	0.0094	0.0231	0.0039	0.0236	0.002	0.002	0.0077	0	0.0056	0.008	0.0081	0.0063	NO
ENSG00000064199	SPA17	0	0.0009	0	0.0038	0	0.002	0.0019	0	0	0.0117	0	0.002	0.002	0.0038	0.0161	0	0.0027	0	0	YES
ENSG00000064703	DDX20	0	0.0047	0	0	0.0065	0	0.0019	0	0	0.0019	0.0047	0	0	0.0038	0	0	0.0053	0	0	NO
ENSG00000065371	ROPN1	0.0112	0.0019	0.0049	0.0153	0.0065	0.0141		0.0141	0.0058	0.0019	0	0.002	0.0143	0.0153	0	0	0.0027	0.0121	0.0127	YES
ENSG00000066185	ZMYND12	0.0037	0	0	0	0	0.006	0.0019	0	0	0.0039	0	0	0	0.0038	0	0.0056	0	0	0	NO
ENSG00000066923	STAG3	0.0075	0.0227	0	0.0153	0	0	0.0097	0.0047	0.0058	0.0019	0	0.0061	0.0184	0.0077	0.0081	0.0112	0.0134	0.0101	0.0127	NO
ENSG00000068985	PAGE1	0.0187		0.034	0.0307		0.0201		0.0329			0.033	0.0389	0.0327	0.0345					0.0443	YES
ENSG00000069188	SDK2	0.0037	0.0009	0	0.0038	0	0	0.0077	0.0047	0	0.0039	0	0.0041	0	0	0.0081	0	0	0.004	0	NO
ENSG00000069206	ADAM7							0.0347	0.0469									0.0053			NO
ENSG00000070601	FRMPD1	0.015	0.0038	0.0194	0.0153	0	0.002	0.0019	0	0.0289	0	0	0.0143	0.0184	0	0.0081	0	0.0053	0.0061	0	NO
ENSG00000070886	EPHA8	0.0262	0.0047	0.0243	0.0268	0.0065	0.0221	0.0232	0.0282		0.0039	0.0142	0.0246	0.0102	0.0038	0	0	0	0.0182	0	NO
ENSG00000071539	TRIP13	0.0037	0.0009	0.0097	0	0	0.002	0.0077	0.0094	0	0.0078	0	0	0	0	0	0	0.008	0.002	0	NO
ENSG00000072571	HMMR	0	0	0	0	0	0	0.0077	0.0047	0	0	0	0	0.002	0	0	0	0	0.002	0	NO
ENSG00000073146	MOV10L1	0.0075	0.0104	0	0	0	0.002	0.0039	0.0141	0.0116	0	0	0.0123	0.0061	0.0115	0	0	0.0027	0.0061	0.0127	NO
ENSG00000073598	FNDC8	0.0037	0.0028	0	0	0	0.002	0	0	0	0	0	0.002	0	0.0038	0	0	0	0	0	NO
ENSG00000075702	WDR62	0	0.0019	0	0	0	0.004	0.0116	0	0	0.0019	0	0.0041	0	0.0038	0	0	0.008	0.0101	0	NO
ENSG00000075886	TUBA3D	0.0187	0.0038	0.0146	0	0.0065	0.0161	0	0.0188	0	0.0019	0.0047	0.0082	0.0204	0.0192	0.0242	0	0.0053	0.0061	0.0063	NO
ENSG00000077327	SPAG6	0.0225	0.0019	0.0097	0.023	0.0131	0.0302	0.027	0	0	0.0058	0.0283	0	0	0	0.0161	0	0	0.0263	0.019	YES
ENSG00000077800	FKBP6	0.0112	0.0208	0		0.0065	0		0.0094	0		0.0283	0.0123	0.0061	0.0153			0.0107		0.0127	NO
ENSG00000077935	SMC1B	0	0.0019	0	0.023	0.0196	0	0.0251	0.0282	0	0.0214	0	0	0.002	0	0.0242	0	0.0107	0.002	0	NO
ENSG00000078043	PIAS2	0	0.0038	0	0.0038	0.0065	0.004	0	0	0	0.0019	0.0094	0.0041	0.0061	0.0077	0	0	0.0027	0	0	NO
ENSG00000078487	ZCWPW1	0	0.0009	0	0	0	0.002	0.0077	0	0	0.0039	0	0	0.0061	0	0.0161	0	0.0027	0.002	0	NO
ENSG00000078795	PKD2L2	0.0075				0.0065				0											NO
ENSG00000080007	DDX43	0	0.0132	0	0	0.0196	0	0	0	0	0.0078	0	0	0	0.0115	0	0.0112	0	0	0	YES
ENSG00000080224	EPHA6	0.0112	0.018	0	0.0192	0.0131	0.0241	0	0		0	0.0283	0.0061	0.0041	0	0.0081	0	0	0.0081	0	NO
ENSG00000080572	CXorf41		0.0255	0.0243		0.0327	0.0221				0.0214		0.0041	0.0204	0.023			0.0267	0.0202	0	NO
ENSG00000084693	AGBL5	0.0037	0.0038	0	0	0	0.002	0.0039	0	0	0.0117	0	0.0041	0	0	0	0	0.0027	0.0061	0	NO
ENSG00000086288	TXNDC3	0.0075	0.0095	0.0146	0.0115	0.0065	0.006	0.0039	0.0047	0	0.0078	0.0142	0.0041	0.0123	0.0192	0	0	0	0.0243	0	NO
ENSG00000086717	PPEF1	0	0.0019	0.0097	0.0038	0.0065	0	0.0058	0	0.0116	0.0019	0.0094	0.0102	0.0041	0	0	0	0.0027	0	0.0127	NO
ENSG00000087586	AURKA	0	0.0009	0	0	0	0	0.0116	0	0	0.0039	0	0.002	0	0	0	0.0168	0.0107	0.0101	0	NO
ENSG00000088325	TPX2	0	0	0.0049	0	0	0.002	0.0116	0	0	0	0	0	0.0041	0	0	0	0.0053	0	0	NO
ENSG00000088756	ARHGAP28	0	0.0009	0	0	0.0065	0.002	0	0	0	0.0019	0.0047	0.0061	0	0.0038	0	0	0	0	0	NO
ENSG00000089505	CMTM1	0.0037	0.0009	0	0	0	0	0.0019	0	0.0058	0.0019	0	0.0041	0.002	0	0	0	0	0.002	0	NO
ENSG00000091651	ORC6	0	0	0	0.0038	0	0.004	0.0116	0.0047	0	0.0058	0	0.002	0	0.0038	0	0.0112	0.0107	0	0	NO
ENSG00000092200	RPGRIP1	0	0.0038	0.0146	0.0038	0	0.006	0	0.0047	0	0.0078	0	0	0.0061	0.0153	0	0	0.0027	0.004	0	NO
ENSG00000092345	DAZL	0.0225	0.0189	0.0194	0.0115	0.0261	0.0201			0.0173		0.0236	0.0164	0.0164	0.0115	0		0.0187	0.0202		NO
ENSG00000092853	CLSPN	0	0	0	0	0	0	0.0039	0	0	0	0	0	0	0	0	0	0.0027	0	0	NO
ENSG00000093009	CDC45	0	0	0	0	0	0.004	0.0058	0	0	0	0	0	0.0041	0	0	0	0	0	0	NO
ENSG00000095627	TDRD1	0.015	0.0047	0.0437	0.0268	0.0065	0.0423	0.0367	0.0141	0.0347	0.0078	0.0377	0.0164	0.0327	0.023	0.0081	0.0279	0		0.0253	YES
ENSG00000095777	MYO3A	0.0075	0.017	0	0.023	0.0327	0	0	0		0.0195	0.0472	0.002	0	0	0	0.0112	0.0027	0	0.0253	NO
ENSG00000099338	CATSPERG	0.0037	0.0047	0	0.0038	0	0.008	0.0097	0.0282	0	0.0039	0.0094	0.0041	0.0061	0.0038	0.0161	0.0056	0.0053	0	0.0063	NO
ENSG00000099399	MAGEB2	0.03	0.0265	0.0243	0.0307		0.002	0.0232		0.0289		0	0.041	0	0.0383	0.0323				0.038	YES
ENSG00000099840	IZUMO4	0.0037	0.0009	0.0146	0	0	0	0	0.0047	0	0	0.0047	0	0.002	0	0.0081	0	0.0027	0	0.0063	NO
ENSG00000100027	YPEL1	0	0.0028	0	0.0038	0	0.008	0.0019	0	0	0.0019	0.0189	0.002	0.0061	0.0038	0.0081	0.0056	0	0	0	NO
ENSG00000100206	DMC1	0.0075	0.0009	0	0	0.0131	0	0.0058	0	0	0.0019	0.0047	0.0041	0	0	0	0	0.0027	0	0.0063	NO
ENSG00000100312	ACR	0.015	0.0095	0.0146	0	0	0.002	0	0.0047	0	0	0	0.002	0.0061	0	0	0	0.0107	0.004	0	NO
ENSG00000100526	CDKN3	0	0.0009	0	0	0	0.006	0.0097	0	0	0.0039	0	0	0.002	0	0	0	0.0053	0.004	0	NO
ENSG00000100565	C14orf166B					0.0131				0.0116	0.0136					0.0161					NO
ENSG00000100583	SAMD15	0	0	0	0.0038	0	0	0	0.0047	0	0.0078	0.0047	0.002	0	0.0038	0	0	0.008	0	0	NO
ENSG00000101003	GINS1	0	0	0	0.0038	0	0.004	0.0116	0	0	0.0019	0	0	0	0	0	0	0.0053	0	0	NO
ENSG00000101057	MYBL2	0	0	0	0	0	0.002	0.0077	0	0	0	0	0	0	0	0	0.0112	0.0053	0.0081	0	NO
ENSG00000101276	SLC52A3	0	0	0	0	0	0	0.0077	0	0	0.0019	0	0	0	0	0	0	0.0027	0.002	0	NO
ENSG00000101353	C20orf132	0.0037	0.0019	0.0049	0	0	0.006	0.0039	0	0	0.0019	0	0.002	0.002	0	0.0161	0	0	0.002	0	NO
ENSG00000101435	CST9L		0.0198				0.0241		0.0188						0.0268						NO
ENSG00000101448	SPINLW1	0.0187	0.018	0.0194	0.0192	0.0261	0.0282	0.0154	0.0141				0.0102	0.0204	0.0077				0.0223	0	YES
ENSG00000101883	RHOXF1	0.0075	0.0085	0.0049	0.0115	0	0.0282	0.0039	0	0	0.0019	0.0142	0.0184	0.0123	0.0307	0.0081	0.0056	0.0053	0.002	0.019	NO
ENSG00000101890	GUCY2F									0.0116				0.0204						0.019	NO
ENSG00000102021	LUZP4	0.015		0.0243			0.0181					0.0425		0.0184	0.0115						YES
ENSG00000102048	ASB9	0.0112	0.0095	0	0	0.0065	0.008	0.0135	0.0094	0	0.0039	0	0.002	0	0.0038	0	0.0056	0.0107	0.0061	0.0063	NO
ENSG00000102387	TAF7L	0.0037	0.0113	0	0.0077	0	0.0201	0.027	0.0141	0	0.0097	0	0.0266	0.0082	0.023	0.0081	0.0112	0.0107	0.0243	0.0127	YES
ENSG00000102924	CBLN1	0.015	0.0085	0.0049	0.0038	0	0.002	0.0019	0.0094	0.0173	0	0	0.0123	0.0164	0.0115	0.0161	0	0.0027	0	0.0063	NO
ENSG00000103023	PRSS54	0.0337		0.034		0.0196	0.0201				0.0019	0.0236					0.0223		0.0263	0.0443	YES
ENSG00000103546	SLC6A2	0.0037	0.0246	0	0.023	0.0196	0	0.0309	0.0141	0.0231	0.0156	0	0.0246	0	0.0268	0.0161	0	0	0.0142	0.0063	NO
ENSG00000104147	OIP5	0	0	0	0.0038	0	0.002	0.0116	0.0094	0	0.0058	0	0	0	0.0038	0	0.0056	0.0053	0.0061	0	YES
ENSG00000104755	ADAM2	0.0225	0.0302		0.0192			0.0212					0.0328	0.0225	0.0307	0.0161		0		0.0443	YES
ENSG00000104804	TULP2					0	0.0221			0.0058	0.0078	0.0283	0.0102	0.0143	0.0077					0.019	YES
ENSG00000104818	CGB2	0.015		0.0049			0.0161		0.0282				0.0225	0.0123	0.0153	0.0081	0.0223			0.0127	NO
ENSG00000104901	DKKL1	0.0075	0.0019	0.0049	0.0077	0.0065	0.0101	0.0174	0		0.0117	0.0142	0.0041	0.002	0.0038	0		0.008	0.0162	0	YES
ENSG00000104941	RSPH6A	0.0337					0.0241	0.0212	0.0188	0.0058	0.0175		0.0266	0.0184	0.0038				0	0.0253	NO
ENSG00000105011	ASF1B	0	0	0.0049	0	0	0.002	0.0039	0	0	0	0	0.002	0.002	0.0038	0	0	0.0027	0	0	NO
ENSG00000105143	SLC1A6	0	0.0302	0.034		0	0.0221	0.0309	0.0094	0.0231	0	0.0142	0.0184	0	0.023	0.0242	0.0335	0.016		0.038	NO
ENSG00000105146	AURKC	0.015	0.0132	0.0049	0.0038	0.0196	0.008	0.0058	0.0094	0	0.0097	0.0094	0.0123	0.0102	0.0153	0	0	0.0027	0.002	0.0127	NO
ENSG00000105198	LGALS13																		0.0324		NO
ENSG00000105428	ZNRF4								0.0188												NO
ENSG00000105467	SYNGR4	0.0075	0.0085	0	0.0153	0.0065	0.0181	0.0135	0.0047	0	0.0156	0.0047	0.0184	0.0164	0.0115	0.0161	0.0168	0.016	0.0182	0.0127	NO
ENSG00000105549	THEG	0.015	0.0066	0.0146	0.0268		0.002	0.0232	0.0329		0.0175		0.0123	0.0061	0.0268	0.0161		0.0027	0.0263	0.0316	YES
ENSG00000105672	ETV2	0.0037	0.0076	0.0097	0	0	0.008	0.0058	0	0	0.0019	0.0047	0.002	0	0	0.0081	0	0.0027	0.0081	0	NO
ENSG00000105679	GAPDHS	0.0037	0.0095	0	0	0	0.0101	0.0116	0.0047	0	0.0039	0.0142	0.0041	0.0102	0	0	0	0	0.0101	0.0063	NO
ENSG00000105982	RNF32	0	0.0028	0.0049	0	0	0.006	0.0019	0	0.0058	0	0.0047	0.002	0.0041	0	0.0081	0	0.008	0.0061	0	NO
ENSG00000106013	ANKRD7	0.03	0.0161	0.0243		0	0.0181	0	0	0.0058	0.0019	0.033	0	0	0	0.0161	0	0.016	0.002	0	NO
ENSG00000106304	SPAM1	0.0187																			NO
ENSG00000106328	FSCN3	0.0075	0.0009	0.0049	0.0077	0	0.004	0.0077	0.0047	0	0.0039	0	0.002	0.002	0	0	0	0.0027		0	NO
ENSG00000106336	FBXO24	0	0.0038	0	0.0038	0.0065	0.006	0.0039	0	0	0.0039	0	0.002	0.0041	0.0038	0	0	0	0.0101	0	NO
ENSG00000106410	NOBOX	0.0225		0.0194			0.0463							0.0429	0.0268						NO
ENSG00000106638	TBL2	0.0037	0.0057	0.0049	0.0038	0.0065	0.006	0.0154	0	0	0.0078	0.0094	0.0041	0.0061	0	0.0081	0	0.0053	0.0101	0.0063	NO
ENSG00000106648	GALNTL5					0.0065					0										NO
ENSG00000108106	UBE2S	0.0037	0.0009	0	0	0	0.0101	0.0058	0.0047	0.0058	0.0156	0.0047	0	0.002	0.0038	0	0	0.0053	0.0101	0	NO
ENSG00000109265	KIAA1211	0	0	0.0049	0	0.0131	0.004	0.0019	0	0	0.0019	0	0	0	0	0	0	0	0.004	0	NO
ENSG00000109832	DDX25	0.03	0.0284	0.0243		0	0.0241	0.0154	0	0.0289	0	0.0283	0.0328	0.0041	0	0	0	0.0107	0	0.0127	NO
ENSG00000109881	CCDC34	0.0075	0.0057	0.0049	0.0077	0.0065	0.004	0.0174	0	0	0.0019	0	0.0082	0.0041	0.0038	0.0161	0	0.008	0.0081	0.0063	NO
ENSG00000111254	AKAP3	0.0037	0.0009	0.0049	0.0038	0	0.002	0	0	0.0058	0.0019	0	0.002	0.002	0	0	0	0.0027	0	0	YES
ENSG00000111305	GSG1	0.015		0.0146		0.0065		0.0154	0	0.0173	0.0136		0.0164	0.0123		0.0081	0.0335				NO
ENSG00000111644	ACRBP	0	0.0009	0	0	0.0065	0.002	0.0019	0	0.0058	0.0039	0	0.0041	0	0.0038	0	0.0056	0.0027	0.0061	0.0063	YES
ENSG00000111837	MAK	0	0.0019	0	0.0153	0.0065	0.0101	0.0019	0.0047	0	0.0312	0	0.0061	0.0061	0	0.0161	0	0.0053	0.0101	0	NO
ENSG00000112038	OPRM1										0.0253		0.0225		0.0345	0.0081	0			0.0316	NO
ENSG00000112053	SLC26A8	0.0112	0.0038	0.0194	0	0.0131	0.0141	0.0077	0.0047	0	0	0.0142	0.0102	0.0102	0.0077	0.0081	0.0056		0	0.0063	NO
ENSG00000112238	PRDM13	0.0187	0.0378	0	0	0	0		0.0376		0.0312	0.0283	0.0225	0	0.0268	0.0161		0.016		0.0063	NO
ENSG00000112273	HDGFL1	0.0262					0.0302					0.0236		0.0266							NO
ENSG00000112742	TTK	0	0.0009	0	0.0077	0	0	0.0058	0.0047	0	0	0	0	0.002	0	0	0	0	0.004	0	YES
ENSG00000113525	IL5			0.034	0.0307					0											NO
ENSG00000114349	GNAT1	0.0187	0.017	0.0097		0.0065	0.0121	0.0193	0.0235	0.0289	0.0175	0	0.0266	0.0164	0.0115					0.0127	NO
ENSG00000114487	MORC1	0.03	0.0113			0	0.0161			0.0231	0.0019	0.0189	0.0123	0.0429	0.0153		0.0112	0.0134			YES
ENSG00000114547	ROPN1B	0.0037	0.0028	0	0.0153	0	0.0101	0.0174	0.0141	0	0.0039	0	0	0.0041	0.0115	0.0081	0	0	0.0101	0	NO
ENSG00000114656	KIAA1257	0	0	0	0	0	0.004	0.0058	0	0	0.0117	0.0094	0	0.0041	0	0.0081	0	0.0053	0	0	NO
ENSG00000115194	SLC30A3	0.0037	0.0142	0.0097	0.0077	0	0.006	0.0039	0.0329	0.0173	0	0.0189	0.0102	0.0041	0.023	0	0.0112	0.0107	0	0.0063	NO
ENSG00000115257	PCSK4	0	0	0	0	0	0.004	0	0	0	0	0	0	0	0	0	0	0.0027	0	0	NO
ENSG00000116721	PRAMEF1			0.0291			0.0201					0.0283			0.0268					0.0253	NO
ENSG00000116726	PRAMEF12	0.0262		0.0291			0.0181					0.0189		0.0266	0.0192			0.0294		0.0316	NO
ENSG00000117148	ACTL8	0.0112	0.0132	0.0243	0.0192	0.0065	0.0181	0.0347	0.0376	0.0173	0.0117	0.0142	0.0246	0.0143	0	0.0161	0	0.0241		0	YES
ENSG00000117155	SSX2IP	0.0037	0.0047	0	0	0	0.002	0.0058	0.0094	0	0	0.0047	0.0102	0.002	0	0.0081	0	0	0	0	NO
ENSG00000117650	NEK2	0	0	0	0.0038	0	0.002	0.0097	0.0047	0	0	0	0	0	0	0	0	0.0053	0.004	0.0063	NO
ENSG00000118156	ZNF541	0.0075	0	0	0.0077	0	0	0	0	0.0058	0.0058	0	0.0102	0.0184	0	0.0161	0	0.0053	0.0081	0.0063	NO
ENSG00000118245	TNP1											0.0189								0.019	NO
ENSG00000118307	CASC1	0	0.0009	0.0049	0.0115	0	0.0121	0	0	0	0.0156	0.0094	0.002	0.0061	0	0.0081	0	0.0053	0.0061	0	NO
ENSG00000118434	SPACA1							0.0212	0.0282			0.0236									NO
ENSG00000118491	ZC2HC1B	0.0187										0.0236					0.0168			0.0253	NO
ENSG00000118492	ADGB		0.0236	0.0146	0	0.0392	0.0181		0.0141	0.0058	0.0292		0.0102	0.0164	0.023	0.0323	0.0223	0.0241		0	NO
ENSG00000119703	ZC2HC1C	0	0.0028	0	0.0038	0	0.002	0.0039	0	0	0.0039	0	0.002	0	0.0153	0	0	0.0053	0.002	0	NO
ENSG00000120051	CCDC147	0.0112	0.0076	0.0146	0.0038	0.0131	0.0141	0	0.0094	0.0058	0.0136	0.0047	0.0082	0.0082	0.0038	0.0081	0.0112	0.0053	0.002	0	NO
ENSG00000120160	C9orf11			0.0146		0.0065	0.0121			0.0058						0.0161				0.0127	NO
ENSG00000120210	INSL6	0.0337	0.035	0.0291			0.0201		0.0141	0		0.0472	0.0328	0.0204	0.046	0.0242		0.0214		0.038	NO
ENSG00000120329	SLC25A2	0.0037				0		0.0135	0.0141	0			0.0061	0.0061		0.0081	0	0		0.0063	NO
ENSG00000120440	TTLL2	0.0262	0.018	0.0243	0	0	0.0201	0.0116	0	0.0058	0	0	0	0.0041	0.0038	0	0.0223	0		0.0063	NO
ENSG00000120498	TEX11	0.0037	0.0066	0.0146	0.0077		0.006	0	0			0	0.0123	0.0204	0.0077	0.0161	0.0391	0.0187		0.0127	NO
ENSG00000120563	LYZL1		0.0274																		NO
ENSG00000120669	SOHLH2	0	0.0095	0.0146	0.0268	0	0.002	0.0019	0	0	0	0	0.0082	0.0164	0.0038	0.0161	0	0	0	0	NO
ENSG00000120952	PRAMEF2			0.0194								0.0283								0.0253	NO
ENSG00000121101	TEX14	0.0112	0.0038	0.0194	0.0077	0.0131	0.0101	0.0135	0.0094	0.0173	0.0117	0.0142	0.0123	0.0102	0.023	0	0.0112	0.0027	0.0081	0.0127	YES
ENSG00000121152	NCAPH	0	0	0	0	0	0.004	0.0077	0.0047	0	0	0	0	0	0	0	0.0056	0.0053	0	0	NO
ENSG00000121211	MND1	0	0	0.0049	0	0	0.002	0.0039	0	0	0	0	0.002	0.002	0	0.0081	0	0.0053	0	0	NO
ENSG00000121380	BCL2L14	0	0.0066	0	0	0.0131	0	0.0039	0.0235	0.0173	0.0097	0	0	0.0061	0	0	0.0168	0	0.0081	0	NO
ENSG00000121446	RGSL1	0.0262		0.034			0.0201					0.0047		0.0225							NO
ENSG00000121570	DPPA4	0.0225	0.018			0.0131	0.0121	0.0193	0.0188	0	0.0136	0.0142	0.0102	0.0184	0.0268	0.0081	0.0112		0.0283	0.0253	NO
ENSG00000121621	KIF18A	0	0	0	0	0	0	0.0058	0.0047	0	0	0	0.002	0	0	0	0	0.0027	0.002	0	NO
ENSG00000121634	GJA8							0.0232	0.0235						0.0077					0.019	NO
ENSG00000122304	PRM2																			0.0316	YES
ENSG00000123171	CCDC70									0.0289											NO
ENSG00000123485	HJURP	0	0	0	0.0038	0	0	0.0077	0	0	0	0	0	0	0	0	0	0.0027	0.002	0	NO
ENSG00000123496	IL13RA2	0.015	0.0104	0	0.0038	0	0.0141	0.0077	0.0329	0.0173	0.0019	0.0189	0.0061	0.0102	0.0192	0.0242	0	0.0027	0	0.0127	YES
ENSG00000123569	H2BFWT	0.0037		0.0243	0.0307		0.0101					0.0236	0.0328	0.0041	0	0.0323				0.019	NO
ENSG00000123576	ESX1	0.0337	0.0302	0.034		0.0327	0.0181				0.0039		0.0246	0.0266	0.0268					0.0253	NO
ENSG00000123584	MAGEA9B	0	0.0388	0.0485	0.0307	0.0131	0		0.0235			0.033	0.0369	0	0.0038	0.0161	0.0223			0	YES
ENSG00000123975	CKS2	0.0037	0.0038	0	0.0038	0	0.008	0.0097	0	0.0058	0.0097	0	0.002	0.002	0	0	0	0.0053	0.002	0.0063	NO
ENSG00000123977	WDR69	0.03		0.0291	0.0192	0.0131	0.0262	0.0097	0		0.0156		0.002	0.0061	0.0038	0.0161			0.002	0.019	NO
ENSG00000124092	CTCFL	0.0187	0.0095	0	0	0	0.0362	0.0058	0.0047	0	0.0019	0.0094	0.0246	0.0266	0	0.0161	0.0056	0.0027	0.002	0	YES
ENSG00000124116	WFDC3	0	0.0047	0.0097	0	0	0.004	0.0097	0	0.0173	0	0	0	0.0061	0	0	0.0056	0	0.004	0.0063	NO
ENSG00000124196	GTSF1L	0.0225	0.0104	0.0146			0.004	0.0116	0.0235	0.0116		0.033	0.002	0.0082	0.0192	0.0081			0.0202	0.0063	NO
ENSG00000124260	MAGEA10	0	0.0293	0.0437			0.0161	0.0154	0.0141			0.033	0.0451	0	0.0307					0.038	YES
ENSG00000124449	IRGC									0					0.0192						NO
ENSG00000124490	CRISP2	0.0262	0.0265	0.0388	0.0192		0.0282	0.0212	0.0376	0.0116		0.0236	0.0041	0.0061	0.0345	0		0	0.0304	0.0253	YES
ENSG00000124678	TCP11	0.015	0.0255	0	0.0153	0	0	0.0097	0.0047	0	0.0019	0.0189	0.0102	0.0245	0	0.0161	0	0.0107	0.002	0.019	NO
ENSG00000124721	DNAH8	0.0187	0.0113	0.0097	0.0192	0.0131	0.0161	0.0039	0.0094	0.0231	0.0058	0.0047	0.0041	0.0082	0.0153	0	0.0056	0.0053	0.0101	0.0063	NO
ENSG00000124812	CRISP1		0.0255												0.0307			0.0294			NO
ENSG00000124818	OPN5					0.0131	0.0201		0.0141								0.0168			0.038	NO
ENSG00000125207	PIWIL1	0.0225	0.0104	0.0097	0	0.0131	0.0221	0.0097	0.0235	0.0116		0.0142	0.0266	0.0307	0	0	0.0056	0.0107	0	0.0063	YES
ENSG00000125319	C17orf53	0	0.0019	0.0049	0	0	0.004	0.0135	0	0	0.0039	0	0.002	0	0	0.0081	0.0056	0.0053	0	0	NO
ENSG00000125388	GRK4	0.0037	0.0009	0.0097	0	0.0065	0	0.0116	0	0.0058	0.0019	0.0094	0.0082	0	0	0.0081	0.0056	0.0053	0.002	0	NO
ENSG00000125409	TEKT3	0.0075	0.0038	0.0146	0.0038	0	0.008	0.0019	0	0.0058	0.0039	0.0047	0.0082	0.0082	0	0.0081	0	0.0027	0.0081	0.0063	NO
ENSG00000125531	C20orf195	0	0.0038	0.0049	0	0	0.004	0.0077	0	0	0.0175	0.0283	0.002	0	0	0.0081	0	0.0053	0.002	0	NO
ENSG00000125533	BHLHE23									0.0231										0.019	NO
ENSG00000125788	DEFB126	0.0075	0.0293	0.0194			0.0181		0.0235				0.0328	0.0041	0		0.0335	0.0241		0.019	NO
ENSG00000125823	CSTL1	0.0187	0.0236	0.0097	0.0153		0.0121					0.0236	0.0123	0.0102	0.0077	0.0323				0.019	NO
ENSG00000125888	BANF2											0.0142			0.0115	0.0323			0.0324	0.0253	NO
ENSG00000125900	SIRPD	0.015				0.0065		0.0058	0.0047	0			0.0082			0					NO
ENSG00000125975	C20orf173									0.0058											NO
ENSG00000126467	TSKS	0.0037	0.0095	0.0146	0.0153	0.0065	0	0.0077	0.0047	0	0.0117	0.0142	0.0123	0.0082	0.0115	0	0.0112	0.016	0.004	0.0063	NO
ENSG00000126752	SSX1	0.0412	0.0369	0.0291			0.0201	0.0174	0.0141			0	0.043	0.0245	0.0268		0.0112	0.0241	0	0.0253	YES
ENSG00000126787	DLGAP5	0	0	0	0	0	0	0.0077	0	0	0	0	0	0	0	0	0	0.0027	0	0	NO
ENSG00000126856	PRDM7								0.0141	0.0116		0.0047	0.0184		0.0153		0.0168				NO
ENSG00000127252	HRASLS	0	0	0	0.0192	0.0065	0	0	0	0.0462	0	0.0236	0	0	0	0.0242	0	0.0241	0	0	NO
ENSG00000127423	C1orf135	0	0.0009	0	0	0	0	0.0212	0.0094	0	0.0039	0	0.002	0.002	0	0	0	0.0134	0.002	0	NO
ENSG00000127564	PKMYT1	0	0	0.0049	0	0	0	0.0039	0	0	0	0	0	0	0	0	0	0.0027	0	0	NO
ENSG00000128040	SPINK2	0.0112	0.017	0	0.0115	0.0261	0.006	0.0212	0.0094	0	0.0156		0.0041	0.0102	0.0077	0	0.0279	0.0187	0.002	0.0127	NO
ENSG00000128346	C22orf23	0	0.0066	0	0	0.0065	0	0.0019	0.0094	0.0058	0.0019	0.0047	0.0102	0	0.0153	0	0	0	0.0101	0	NO
ENSG00000128408	RIBC2	0	0.0038	0	0	0	0	0.0019	0.0047	0	0.0214	0	0.002	0	0	0	0	0.0027	0	0	NO
ENSG00000128596	CCDC136	0.0037	0.0009	0.0049	0	0	0.004	0.0097	0.0094	0	0	0.0094	0.0102	0	0	0.0081	0	0	0.002	0	NO
ENSG00000128610	FEZF1	0.0037	0.0236	0.0049	0	0	0.0161				0.0312	0.033	0	0	0.023	0		0.0267		0.0253	NO
ENSG00000129221	AIPL1	0.0262	0.0208	0.0097		0.0131	0.0201	0.0135				0.0189		0.0245	0.0153					0.0316	NO
ENSG00000129646	QRICH2	0	0.0085	0	0	0	0.002	0	0	0	0.0039	0	0	0	0.0038	0.0081	0	0.0053	0.004	0.0127	NO
ENSG00000129673	AANAT			0.0146		0.0131	0.0101	0.0097		0	0.0058				0		0.0112		0.0121	0	NO
ENSG00000129810	SGOL1	0	0	0	0.0038	0	0	0.0135	0.0047	0	0	0	0	0	0	0	0	0.0107	0.004	0	NO
ENSG00000129873	CDY2B									0.0347								0.0241			NO
ENSG00000130167	TSPAN16									0											NO
ENSG00000130270	ATP8B3	0.0112	0.0066	0.0097	0.0115	0	0.004	0	0	0	0.0019	0	0.002	0.002	0.0153	0	0	0.0027	0.0142	0	NO
ENSG00000130377	ACSBG2	0.0075	0.0066		0.0115	0		0.0058	0.0141	0	0.0097	0.033	0.0082	0.0082	0.0038			0.0107		0.0063	NO
ENSG00000130561	SAG		0.0236							0.0347							0.0279			0.0316	NO
ENSG00000130656	HBZ					0.0065			0.0141	0.0173	0.0117				0.0153		0.0056				NO
ENSG00000130783	CCDC62	0.0112	0.0019	0.0049	0	0	0.0101	0.0097	0	0.0058	0.0039	0.0047	0.002	0.0061	0.0077	0.0081	0.0056	0.0027	0	0	YES
ENSG00000130943	PKDREJ	0	0.0028	0	0	0	0.002	0.0039	0	0.0058	0	0.0047	0	0	0	0	0	0	0	0	NO
ENSG00000130948	HSD17B3	0.015	0.0123	0.0049	0.0038	0	0.002	0	0.0047	0.0173	0	0	0.0164	0	0.0038	0.0081	0	0	0.0081	0.0063	NO
ENSG00000131044	TTLL9	0.0075	0.0009	0.0146	0.0077	0	0.0141	0.0039	0	0	0.0117	0	0.0123	0.0143	0	0.0161	0.0056	0.008	0.004	0	NO
ENSG00000131050	BPIFA2	0.03	0.0265	0.0243	0.0307		0.0221	0.0251	0.0094			0.0189	0.0061	0.0307	0.0192	0.0242			0.0061	0.0253	NO
ENSG00000131126	TEX101	0.0225	0.0189	0.0146	0.0153		0.002		0.0235	0.0347		0.0377	0.0328	0.0082	0.023	0.0242		0.0187		0.0127	YES
ENSG00000131379	C3orf20	0.015						0.0232	0.0141	0.0058	0.0039	0.0142		0.0164	0.0115						NO
ENSG00000131738	KRT33B	0.0075	0.0198	0.0097	0.0153		0.0101	0.0251	0.0047		0.0214		0.0307	0.0123						0.0253	NO
ENSG00000131747	TOP2A	0	0.0028	0	0.0077	0	0.002	0.0058	0.0047	0	0	0	0	0.002	0	0	0	0.0053	0	0	NO
ENSG00000131864	USP29					0.0261					0.0253										NO
ENSG00000131914	LIN28A	0.015	0.0425	0.0146			0.0141	0.0135	0.0282	0	0.0175	0.0283	0.0348	0.0164	0.0307					0.038	NO
ENSG00000132016	C19orf57	0	0.0047	0	0	0	0.002	0.0019	0.0188	0	0.0039	0	0.002	0.0102	0	0.0081	0.0056	0.008	0	0	NO
ENSG00000132141	CCT6B	0	0.0009	0	0	0	0	0.0019	0	0	0	0	0	0	0.0038	0.0081	0	0	0.0081	0	NO
ENSG00000132446	FTHL17	0.0337	0.0236	0.0146			0.0423					0.033	0.0307	0.0532	0.0192						YES
ENSG00000132554	RGS22	0.0112	0	0.0194	0.0115	0	0.0181	0.0019	0.0188	0.0231	0.0097	0.0236	0.002	0.0082	0	0	0	0	0.0101	0	YES
ENSG00000132681	ATP1A4	0	0.0019	0.0097		0.0196	0.0101	0.0116	0.0235	0.0173	0.0039	0.0283	0.0082	0.0184	0.0268	0.0161		0.0053	0.0162	0.0253	NO
ENSG00000132749	MTL5	0	0.0047	0.0049	0	0.0065	0.006	0.0116	0	0	0.0078	0	0	0.0082	0	0.0081	0.0056	0.0053	0	0	NO
ENSG00000132958	TPTE2	0.015	0.017			0	0.0141	0.0212		0	0.0039		0.0102	0.0102	0.0153	0.0161	0.0112		0.0182	0.019	NO
ENSG00000132972	RNF17	0.0262	0.0142	0.0146			0.0181	0.0193		0.0116		0.0283	0.0164	0.0143		0.0081	0.0168	0.016	0.0121	0.0127	YES
ENSG00000133101	CCNA1	0.0075	0.0198	0.0049	0.0115	0	0	0.0174	0.0094	0	0	0.0189	0.002	0	0	0.0161	0	0.0107	0	0	YES
ENSG00000133477	FAM83F	0	0.0009	0	0	0.0196	0	0	0	0.0058		0.0047	0.002	0	0	0.0161	0.0279	0	0.002	0	NO
ENSG00000133640	LRRIQ1	0	0.0009	0	0.0192	0.0065	0.006	0	0		0.0253	0.0047	0	0.002	0	0.0081	0	0.008	0.0061	0	NO
ENSG00000133863	TEX15	0.015	0.034	0	0.0192	0	0.004	0	0.0094	0.0058	0.0039	0.0189	0.0102	0.002	0	0.0161	0.0223	0.0187	0.0142	0.0063	YES
ENSG00000133980	VRTN	0.0337	0.0321	0.0243	0.0038		0.0241	0.0174	0.0188				0.0143	0.0307	0.0192	0.0161		0.0267	0.0283	0.0253	NO
ENSG00000134007	ADAM20	0	0	0		0	0.002	0.0058	0.0141	0.0058	0.0058		0.0041	0.0041	0.0115		0	0.0053	0.002	0	NO
ENSG00000134249	ADAM30									0.0116											NO
ENSG00000134588	USP26	0.0225	0.017		0.0077		0.0161							0.0225						0.0127	NO
ENSG00000134640	MTNR1B	0.015	0.0265						0.0235			0.033		0.0225			0.0112				NO
ENSG00000134690	CDCA8	0	0	0	0.0038	0	0	0.0097	0.0047	0	0	0	0	0.0041	0.0077	0.0081	0.0056	0.008	0.0101	0	NO
ENSG00000134940	ACRV1	0.0075	0.0095	0	0.0038	0.0065	0.004			0	0.0019	0.0142	0.0184	0.0123	0	0.0081	0.0056	0.0027		0	NO
ENSG00000135222	CSN2		0.0161									0.0472		0.0184	0.023		0.0168			0.0316	NO
ENSG00000135248	FAM71F1	0.0262	0.0123	0.0291		0	0.0201	0.0174		0.0231	0.0039		0.0246	0.0082	0.0115	0.0242	0.0056	0.016		0.0127	NO
ENSG00000135436	FAM186B	0	0	0.0049	0.0038	0.0065	0.002	0.0019	0	0	0.0019	0	0.002	0.0061	0.0077	0.0081	0	0	0.0101	0	NO
ENSG00000135451	TROAP	0	0	0	0	0	0.002	0.0097	0	0	0	0	0	0	0	0	0	0.008	0.0061	0	NO
ENSG00000135577	NMBR		0.0104			0					0.0019				0		0.0168		0	0.0127	NO
ENSG00000135625	EGR4	0.0037	0.018	0.0049	0	0.0065	0.002	0.027	0.0141	0.0058	0.0019	0.0189	0.0041	0.0041	0.0077	0	0	0.0107	0.0121	0.019	NO
ENSG00000135898	GPR55	0.0037	0.0085	0.0146	0.0077	0.0131	0	0	0.0047	0	0.0058	0.0094	0	0.0041	0.0038	0	0	0.0053	0.002	0.0063	NO
ENSG00000135951	TSGA10	0	0.0028	0	0	0	0.002	0.0019	0	0	0.0097	0	0.0102	0.002	0	0	0	0	0.002	0	YES
ENSG00000136231	IGF2BP3	0	0.0293	0	0	0	0	0.0019	0.0188	0	0.0156	0	0	0	0	0	0.0335	0.008	0.0182	0	YES
ENSG00000136327	NKX2-8	0	0.0113	0.0049	0.0345	0.0196	0	0.029	0.0141		0.0019	0.0283	0.002	0	0.0038	0.0081	0.0223	0	0.002	0	NO
ENSG00000136449	MYCBPAP	0.0037	0.0019	0.0049	0.0077	0	0.008	0.0116	0.0094	0	0.0097	0.0094	0.0061	0.002	0.0038	0.0081	0	0.008	0.002	0	NO
ENSG00000136492	BRIP1	0	0	0	0.0038	0	0	0.0039	0.0047	0	0	0	0	0	0.0038	0	0.0056	0.0027	0	0	NO
ENSG00000136811	ODF2	0	0.0028	0	0.0038	0.0065	0	0.0077	0.0047	0	0.0078	0.0094	0.0041	0.002	0	0.0081	0.0112	0.0107	0.004	0	NO
ENSG00000136929	HEMGN		0.0208		0.0192	0.0131		0.0212	0.0188	0	0.0078	0.0236	0.0061	0.0164		0.0081	0.0168		0.0142		YES
ENSG00000137090	DMRT1	0.0262	0.0284	0.0097	0.0307	0.0131	0.0241	0.0232	0.0282	0.0405	0.0175	0.0283	0.0184	0.0041	0.0038	0.0323			0	0	YES
ENSG00000137225	CAPN11	0.0187	0.0038	0	0.0192	0.0131	0.008	0.0039	0.0094	0	0.0039	0	0.0102	0.0061	0.0077	0	0	0.0027	0	0.0063	NO
ENSG00000137434	C6orf52	0	0	0.0049	0.0077	0	0.006	0.0077	0	0.0058	0.0039	0.0189	0.0041	0.002	0	0.0081	0.0056	0.008	0.004	0	NO
ENSG00000137473	TTC29	0.0375	0.0246	0.0194	0.0421	0	0.0241	0.0135	0.0141	0.0405	0.0195	0.0189	0.0041	0.0143	0.0077	0.0242	0.0112	0.016	0.0182	0	NO
ENSG00000137674	MMP20	0.0262	0.0284		0.0268		0.0322	0.0193				0.0283	0.0205	0.0266	0.0268			0.016		0.0253	NO
ENSG00000137691	C11orf70	0.0075	0.0009	0.0049	0.0038	0	0.008	0	0		0.0039	0.0236	0	0	0	0	0	0.0027	0	0	NO
ENSG00000137707	BTG4			0.034			0.0121						0.0123	0.002	0.0345					0.038	NO
ENSG00000137812	CASC5	0	0	0	0	0	0	0.0019	0.0047	0	0	0	0	0	0	0	0	0	0	0	YES
ENSG00000137948	BRDT	0.0375	0.0151	0.0194			0.0342					0.033	0	0	0.0153			0.0241		0.019	YES
ENSG00000138483	CCDC54	0.0187												0.0102							NO
ENSG00000138587	MNS1	0.0037	0.0009	0	0	0	0.002	0.0039	0	0	0.0097	0.0142	0.0061	0	0	0.0081	0	0.0027	0.004	0	NO
ENSG00000138646	HERC5	0	0.0028	0	0	0	0	0.0019	0	0	0	0	0	0	0	0	0	0.0027	0.004	0	NO
ENSG00000138684	IL21		0.0312				0.0201						0.0266								NO
ENSG00000138813	C4orf17			0.0291										0.0225							NO
ENSG00000139151	PLCZ1						0.0241						0.0307	0.0225							NO
ENSG00000139351	SYCP3			0.0146						0.0058										0.0253	NO
ENSG00000139445	FOXN4	0.0187	0.0189	0.0049	0.0153	0	0.0302	0.0193	0.0141	0.0058	0.0039	0	0.0184	0.0286	0		0	0		0	NO
ENSG00000139537	CCDC65	0.0075	0.0019	0.0097	0.0192	0	0.0121	0	0	0	0.0214	0.0047	0.0061	0.0102	0.0038	0.0081	0	0.0134	0	0	NO
ENSG00000139714	MORN3	0.0075	0.0038	0.0049	0.0192	0	0.004	0	0	0	0.0019	0.0142	0.0041	0.002	0.0038	0	0	0.008	0	0	NO
ENSG00000139734	DIAPH3	0	0.0019	0	0	0.0065	0	0.0019	0	0	0.0019	0.0142	0.002	0	0	0	0	0.008	0	0	NO
ENSG00000139797	RNF113B	0.0112					0.0201	0.0135	0.0141	0.0173				0.0143	0			0.016			NO
ENSG00000139800	ZIC5	0	0.0151	0	0	0	0	0.029	0.0516		0	0	0.002	0	0	0.0081		0		0	NO
ENSG00000140067	FAM181A	0.0112	0.0217	0.034		0	0.0181		0.0141		0		0.0102	0.0123	0		0.0223		0	0	NO
ENSG00000140478	GOLGA6D											0.0236									NO
ENSG00000140527	WDR93	0	0.0009	0.0097	0	0	0.008	0.0039	0	0	0.0175	0.0094	0.0061	0.0041	0.0077	0	0.0056	0.0027	0.002	0	NO
ENSG00000140623	2011-09-11	0.0225	0.0113	0.0146		0.0131	0.0262				0.0097		0.0184	0.0204	0.0153		0.0223	0.008		0.0127	NO
ENSG00000140798	ABCC12		0.0038			0.0261	0.0282				0.0019	0.0283	0.0225	0.0184	0.0307	0.0242		0.0267	0.0243	0.019	NO
ENSG00000140932	CMTM2	0.0075	0.0057	0	0.0038	0.0065	0.0121	0.0135	0.0094	0	0.0039	0.0142	0.002	0.0102	0.0115	0	0.0056	0.0053	0.0081	0.0127	NO
ENSG00000140955	ADAD2	0	0.0142	0.0049	0.0077	0	0.008	0.0077	0.0282		0.0058	0.0142	0.0164	0.0082	0.0192	0	0	0	0.0182	0.019	NO
ENSG00000141096	DPEP3	0.0225	0.0151	0.0146	0.0115	0.0131	0.0161	0.0135	0.0141	0.0289	0.0136	0.0142	0.0184	0.0348	0	0.0161	0.0112	0.0134	0.0202	0.0316	NO
ENSG00000141255	SPATA22	0.0225	0.017	0.0194	0.0192	0.0065	0.0221	0.029	0.0188	0.0231	0.0156	0.0189	0.0225	0.0225	0.0307	0.0081	0.0223		0.0121	0.0253	NO
ENSG00000141316	SPACA3	0.0262		0.0243	0		0.0221						0.0266	0.0204	0.0268	0.0242				0.019	YES
ENSG00000141371	C17orf64	0.0262	0.0104	0.0146		0.0065	0.0201	0.0097	0.0094	0.0058	0.0156	0.0283	0.0164	0.0143	0.0115	0.0161				0.019	NO
ENSG00000141497	ZMYND15	0	0.0009	0	0	0	0	0	0	0.0058	0	0.0047	0	0	0	0	0.0056	0	0	0	NO
ENSG00000141665	FBXO15	0.0037	0	0.0049	0.0077	0	0.006	0	0	0	0.0058	0.0047	0.0041	0.0082	0	0.0081	0	0.0027	0	0	NO
ENSG00000141946	ZIM3						0.0302														NO
ENSG00000141977	CIB3		0.0019	0.034								0.0236						0.0134		0.0253	NO
ENSG00000142025	DMRTC2	0.015	0.0095	0.0243			0.0181						0.0184	0.0245	0.0268			0.0294		0.038	NO
ENSG00000142513	ACPT	0.015	0.0217				0.0241			0		0.0142		0.0204			0.0168	0.008			NO
ENSG00000142530	FAM71E1	0	0.0095	0.0049	0	0	0.0141	0.0116	0	0	0	0	0.0082	0.0102	0	0	0	0.0053	0.0081	0.0127	NO
ENSG00000142621	FHAD1	0.0075	0.0009	0	0.0115	0	0	0.0039	0.0094	0	0.0175	0	0.0061	0	0	0	0.0056	0.0107	0.002	0	NO
ENSG00000142698	C1orf94	0.0112	0.035	0.0194		0	0.0181	0.0212			0		0.0184	0.0225	0.0268	0.0161	0.0168			0.0316	NO
ENSG00000142731	PLK4	0	0	0	0	0	0	0.0097	0.0094	0	0.0058	0	0	0	0	0	0	0.0053	0	0	NO
ENSG00000142920	ADC	0	0	0	0	0	0.004	0.0019	0	0.0058	0	0	0	0.002	0.0038	0	0.0056	0.0027	0.0121	0.0063	NO
ENSG00000142945	KIF2C	0	0	0	0	0	0	0.0116	0.0047	0	0	0	0	0	0	0	0	0.0107	0.004	0	YES
ENSG00000143006	DMRTB1			0.034			0.0141					0.0236	0.0225	0.0143	0.0268	0.0323			0.0243	0.0127	NO
ENSG00000143032	BARHL2	0.0262	0.0198	0.0243		0.0196					0.0234		0.0266	0.0307	0.0268			0.0321			NO
ENSG00000143194	MAEL	0.0187	0.0255	0.0146	0.0345	0	0.0262	0.0019	0	0.0058	0	0.0189	0.0307	0.0307	0.0077	0	0.0279	0.0107	0.0101	0.019	YES
ENSG00000143199	ADCY10	0.015	0.0198	0.0194	0.0192	0	0.0141	0.0097	0.0094	0.0058	0.0058	0	0.0164	0	0.0115	0.0161	0	0.0107	0.0142	0.0127	NO
ENSG00000143228	NUF2	0	0	0	0.0038	0	0.002	0.0116	0	0	0	0	0	0.002	0	0	0.0056	0.0053	0	0	YES
ENSG00000143443	C1orf56	0	0.0066	0.0049	0	0	0.008	0.0077	0	0.0058	0.0039	0.0047	0.0061	0	0.0038	0.0242	0	0.0027	0.002	0	NO
ENSG00000143450	OAZ3	0.0037	0	0.0097	0	0	0.006	0.0039	0	0.0116	0.0019	0	0.002	0.0041	0.0115	0.0081	0.0056	0.0027	0.004	0	NO
ENSG00000143452	HORMAD1	0	0.0047	0	0.0345		0	0.0135	0.0188	0		0.0142	0	0	0.0307	0.0323			0.0324	0	YES
ENSG00000143476	DTL	0	0.0009	0	0	0	0.002	0.0019	0	0	0	0	0	0	0	0	0	0.008	0	0	NO
ENSG00000143479	DYRK3	0.0037	0.0019	0	0	0	0	0	0.0094	0	0.0097	0	0	0	0	0	0	0.008	0.0061	0	NO
ENSG00000143512	HHIPL2	0.0225	0.0028	0.0243	0.0115	0.0065	0.0161	0.0212	0.0376	0	0.0117	0.0047	0	0.0102	0.0038	0.0323	0	0.0027	0.0162	0.019	NO
ENSG00000143552	NUP210L		0.0189	0.0194		0.0261	0.0181	0.0193	0.0141	0.0058	0.0312	0.0189	0	0.0164	0.023	0.0242	0.0279	0.008	0.0182	0.0127	NO
ENSG00000143994	ABHD1	0	0	0	0	0	0.008	0	0	0.0058	0	0	0.002	0.002	0	0	0	0	0.004	0.0063	NO
ENSG00000144015	TRIM43	0.0225	0.0321	0.034			0.0262						0.0225	0.0348	0.0077					0.0253	NO
ENSG00000144395	CCDC150	0	0.0009	0	0	0	0	0	0.0047	0	0.0117	0	0.0041	0	0	0	0	0.0053	0.002	0	NO
ENSG00000144671	SLC22A14	0.0112		0		0	0.0101	0.0116	0.0141	0.0116	0		0.0102	0.0041	0.0115	0	0.0056			0.0063	NO
ENSG00000144962	SPATA16									0.0173					0.0307						NO
ENSG00000145309	CABS1													0.0286			0.0112	0.0107		0.0253	NO
ENSG00000145491	ROPN1L	0.015	0.0076	0.0194	0.0268	0.0065	0.0181	0.0058	0	0	0.0234	0.0142	0.0041	0.0061	0	0.0081	0.0056	0.0187	0.0081	0	NO
ENSG00000145757	SPATA9	0.0037	0	0.0146	0	0.0065	0	0	0.0047	0	0	0.0047	0.0061	0.002	0.0077	0	0.0056	0.0053	0	0.0063	NO
ENSG00000145850	TIMD4	0.0075	0.0047	0.0194	0.0077	0.0065	0.0141	0.0019	0	0.0058	0.0175	0	0.0041	0.0102	0.0038	0	0.0279	0.008	0.0061	0.0063	NO
ENSG00000145975	FAM217A							0.0193	0.0235	0		0.0142			0.0268	0				0.038	NO
ENSG00000146221	TCTE1	0.015	0.0132	0.0049		0.0196	0.0221	0.0058	0.0141	0.0231	0.0039	0.0142	0.0082	0.0102	0.0153	0.0161	0	0.0107	0.0162	0	NO
ENSG00000146276	GABRR1	0.0037	0.017	0.0097	0.0192	0.0196	0	0.0058		0.0289	0.0195	0.0236	0.0225	0	0.0038	0.0242	0.0112	0.0134	0.0162	0.0127	NO
ENSG00000146410	FAM54A	0	0	0	0	0	0.002	0.0097	0.0047	0	0.0019	0	0	0.002	0	0	0.0056	0.0134	0.004	0	NO
ENSG00000146453	PNLDC1	0.0337	0.0378	0	0.0192	0.0196	0	0.0174	0.0094	0.0116	0.0078	0.0142	0.0225	0	0.0153	0.0081	0.0335	0.0214	0.0202	0.0253	NO
ENSG00000146670	CDCA5	0	0.0009	0	0	0	0	0.0116	0.0047	0	0	0	0	0	0	0	0.0056	0.008	0.004	0	NO
ENSG00000147081	AKAP4				0.023					0.0173					0.023		0			0.019	YES
ENSG00000147127	RAB41	0	0.0057	0.0049	0	0	0.008	0.0019	0	0	0	0	0.002	0	0	0.0081	0	0	0	0	NO
ENSG00000147183	CPXCR1	0.0337				0.0327	0.0221						0.0246	0.0286	0.0192					0.0253	YES
ENSG00000147378	FATE1	0.015	0.0189	0.0243	0.0038	0.0196	0.0201	0	0.0094		0.0214	0	0.002	0.0123	0.0077	0.0161	0	0.0134	0.004	0.019	YES
ENSG00000147381	MAGEA4	0	0.0416	0	0.0383	0.0131	0	0.0251	0.0141		0.0234	0.0425	0.0307	0	0	0.0242				0.019	YES
ENSG00000147570	DNAJC5B	0.0075	0.0009	0.0049	0	0	0.004	0	0	0.0058	0.0117	0	0	0	0.0038	0	0.0112	0.0053	0	0.0063	NO
ENSG00000147596	PRDM14							0.0328	0.0282						0.0115						NO
ENSG00000148156	ACTL7B									0.0116										0.0316	NO
ENSG00000148200	NR6A1	0	0	0	0	0	0	0	0	0	0	0	0.0041	0.002	0	0	0	0	0	0	YES
ENSG00000148680	HTR7	0	0.0028	0	0.0038	0	0	0.0019	0	0	0.0019	0.0094	0.0102	0	0	0.0081	0.0056	0	0.004	0.0063	NO
ENSG00000148814	LRRC27	0.0037	0.0009	0	0	0	0.004	0.0019	0	0	0.0019	0	0	0.0041	0	0.0081	0.0056	0.0053	0.004	0	NO
ENSG00000148832	PAOX	0.0037	0.0028	0	0	0	0.002	0.0019	0	0	0.0019	0	0	0.002	0.0038	0	0.0056	0.0027	0.004	0	NO
ENSG00000149243	KLHL35	0	0.0038	0	0.0077	0	0.004	0.0212	0.0094	0	0	0.0142	0	0.0102	0	0.0081	0	0.0053	0	0	NO
ENSG00000149507	PLAC1L																	0.0294			NO
ENSG00000149548	CCDC15	0	0	0	0	0.0065	0.002	0.0019	0.0047	0	0.0019	0	0	0	0	0	0	0.0027	0	0	NO
ENSG00000149646	C20orf152	0.0112	0.0113	0.0097	0.0038	0	0.0121	0.0039	0.0047		0	0.0047	0.0061	0.0123	0.0038	0.0161	0	0.0053	0.004	0.0127	NO
ENSG00000149679	CABLES2	0	0.0076	0	0	0	0.002	0.0039	0	0.0058	0.0078	0.0094	0.0102	0	0	0.0161	0.0223	0.0053	0.0142	0	NO
ENSG00000149926	FAM57B	0.0187	0.0038	0	0.0115	0	0.0121	0.0212	0.0094	0	0	0.0047	0.0082	0.0164	0.0038	0.0081	0	0.0107	0.0121	0.019	NO
ENSG00000150628	SPATA4		0	0.0146		0	0.0201	0	0		0.0097		0.0041	0.0164	0	0.0161	0.0056	0.0053	0	0.0063	NO
ENSG00000150667	FSIP1	0.0112	0	0	0.0268	0	0.006	0.0039	0.0047	0	0.0078	0.0047	0.0041	0.0082	0.0038	0.0081	0	0.0134	0.002	0	NO
ENSG00000150676	CCDC83		0.018		0.0192				0.0141							0.0242		0.0107			YES
ENSG00000150773	PIH1D2	0	0	0.0049	0	0	0.002	0	0	0	0.0156	0.0047	0.0061	0.0041	0	0.0081	0	0.008	0.002	0	NO
ENSG00000150783	TEX12	0.0112		0.0097	0	0.0065		0		0			0.0061		0.0038		0.0056			0.0063	NO
ENSG00000151005	TKTL2		0.0227			0				0	0	0.0236	0.0205	0.0266	0.0307						NO
ENSG00000151033	LYZL2		0.0255		0.0307							0.0236	0.0225		0.023					0.0316	NO
ENSG00000151164	RAD9B	0.0075	0.0095	0	0.0038	0	0.002	0.0058	0.0047	0	0.0058	0	0.0041	0.0061	0.0077	0	0	0.0053	0	0	NO
ENSG00000151287	TEX30	0.0037	0.0113	0	0	0	0.008	0.0077	0	0	0.0058	0	0.0061	0.0041	0.0038	0.0081	0.0112	0.0107	0.0061	0	NO
ENSG00000151360	ALLC	0.0225				0.0065		0.0251	0.0235		0.0136	0.0094	0.0225	0.0245	0.0153	0.0242	0.0223	0.0134		0.019	NO
ENSG00000151615	POU4F2	0.015				0.0261					0.0175		0.0143	0.0204			0.0335			0.0127	NO
ENSG00000151725	MLF1IP	0	0	0	0	0	0.002	0.0019	0	0	0	0	0	0	0	0	0	0.0027	0	0	NO
ENSG00000151846	PABPC3	0	0.0019	0	0	0.0065	0.006	0.0058	0.0047	0.0058	0.0019	0	0.0082	0.0041	0	0	0	0	0	0	NO
ENSG00000151962	RBM46	0.0225	0.0198	0.034		0	0.0161	0.0019	0.0141	0.0173	0.0136	0.0236	0.0205	0.0327	0.0345	0.0161	0.0223		0.0283	0.0127	YES
ENSG00000152086	TUBA3E	0.0375	0.0038	0.0146		0.0131	0.0302	0.0039	0.0376	0	0.0117	0.0094	0.0184	0.0348	0.023	0.0242	0.0112	0.008	0.0162	0.0063	NO
ENSG00000152192	POU4F1	0.0037	0.0255	0	0.0038	0	0.002	0.027	0.0282	0.0347	0.0019	0.0236	0.002	0.002	0.023	0.0081	0.0279	0.0241	0.0142	0.019	NO
ENSG00000152208	GRID2	0.03	0.017	0.0291		0	0.0241	0.0212			0		0.0266	0.0266	0.0038		0	0.0241		0.0253	NO
ENSG00000152430	BOLL	0.0112	0.0142				0.0101			0.0116		0.0283	0.0123	0.0184	0.0077						NO
ENSG00000152463	OLAH	0.0225	0.0359	0.0243	0.0192	0.0131	0.006	0.0097	0.0235	0.0347	0.0078	0.0377	0.0143	0.0245	0.0153	0.0161	0.0056		0	0.0127	NO
ENSG00000152503	TRIM36	0.0037	0.0019	0	0	0	0	0.0019	0.0047	0	0	0.0094	0.0061	0.0102	0.0038	0.0161	0	0	0	0	NO
ENSG00000152592	DMP1	0.0075	0.0095		0.0153	0.0131	0.0101	0.0097	0.0235		0.0214	0.0142	0.0061	0.0082	0.0038	0.0081	0.0168		0.0081	0.0127	NO
ENSG00000152670	DDX4	0.0187					0.0221				0.0019	0.0283	0.0164	0.0266						0.0253	NO
ENSG00000152705	CATSPER3	0.0037	0.0009	0	0.0038	0	0.006	0	0.0047	0	0.0039	0	0	0.002	0	0.0081	0	0.0027	0.004	0	NO
ENSG00000153044	CENPH	0	0	0	0	0	0.002	0.0116	0	0	0.0058	0	0.002	0	0	0	0.0056	0.0053	0	0	NO
ENSG00000153060	TEKT5	0.0037	0.0066	0.0097	0.0077	0.0065	0.0121	0.0174	0.0188	0	0.0058	0.0047	0.0082	0.0061	0.0038	0	0.0168	0.008	0.0121	0.0063	YES
ENSG00000153347	FAM81B	0.0187	0.0028	0.0049	0.0192	0	0.0322	0	0	0	0.0312	0.0236	0	0.0082	0	0	0.0168	0.0107	0	0	NO
ENSG00000153495	TEX29	0.0112	0.0085	0.0049	0	0	0.004	0.0193	0.0141	0.0116	0	0.0189	0.0123	0.0143	0.0038	0.0081	0.0168	0.008	0.0121	0.0063	NO
ENSG00000153779	TGIF2LX	0.0262	0.0293				0.0282		0.0235			0.0094	0.043	0.0266	0.0345			0.0214			NO
ENSG00000153790	C7orf31	0	0.0019	0	0	0	0	0.0039	0	0	0.0019	0	0	0.002	0.0038	0	0	0	0.0081	0	NO
ENSG00000154007	ASB17							0.0039	0.0282												NO
ENSG00000154040	CABYR	0.0075	0.0009	0.0097	0.0038	0	0	0.0097	0	0	0.0019	0	0	0	0	0	0	0.0027	0.0081	0	YES
ENSG00000154099	DNAAF1	0.0037	0	0.0097	0.0115	0.0131	0.0141	0	0	0.0058	0.0156	0.0047	0.0041	0.0041	0.0038	0	0	0.0107	0.002	0	NO
ENSG00000154143	PANX3	0.0337	0.0331							0.0289		0.0377	0.0287	0.0368	0.023			0.0241		0.038	NO
ENSG00000154438	ASZ1	0.0187	0.0284									0.0283	0.0307	0.0164				0.0294			NO
ENSG00000154479	C2orf77	0.0037	0.0009	0	0.0115	0	0	0	0.0047	0	0.0097	0	0.0041	0.0041	0	0.0081	0	0.0027	0.0081	0	NO
ENSG00000154548	SRSF12	0.0112	0.0028	0	0.0077	0	0	0.0019	0	0	0	0	0	0	0	0.0081	0	0	0	0	NO
ENSG00000154611	PSMA8	0.0225	0.0236				0.0221			0.0058		0.033	0.0143	0.0204		0.0161	0.0279		0.0202	0.0253	NO
ENSG00000154645	CHODL	0.0037	0.0038	0	0.0115	0	0	0.0116	0.0047	0	0.0136	0.0189	0.002	0	0	0	0.0112	0	0.004	0	NO
ENSG00000154920	EME1	0	0.0019	0	0	0	0.002	0.0077	0.0047	0	0	0	0	0	0.0038	0	0.0056	0.0107	0.004	0	NO
ENSG00000154997	2011-09-13	0.03		0.0146		0.0327	0.0181		0.0141		0.0175	0.0472	0.0348	0.0327	0.0421					0.038	NO
ENSG00000155367	PPM1J	0	0	0	0	0	0.002	0.0097	0.0047	0	0	0.0047	0.002	0	0.0038	0	0	0.0053	0.002	0.0063	NO
ENSG00000155495	MAGEC1	0.0225	0.0265	0.034	0.0307	0.0261	0.0443	0.0212	0.0282			0	0.0287	0.0082	0.0038	0.0242	0.0223	0.0294		0.038	YES
ENSG00000155530	LRGUK	0.0037	0.0009	0.0049	0.0077	0	0.006	0.0039	0	0	0.0117	0.0047	0.0061	0.002	0	0.0081	0.0056	0.0027	0.0081	0	NO
ENSG00000155714	PDZD9					0			0	0	0						0				NO
ENSG00000155719	OTOA	0.0075	0.0095	0.0049	0	0.0131	0.004	0	0	0.0058	0.0078	0.0047	0.0041	0.002	0.0077	0	0	0.0053	0.004	0.0063	YES
ENSG00000155749	ALS2CR12	0.0037	0.0113	0.0049	0	0	0.006	0.0039	0.0047	0	0.0117	0.0047	0.0164	0.0082	0.0192	0.0081	0	0.0027	0	0.0063	NO
ENSG00000155754	ALS2CR11	0	0.0104	0	0.0115	0.0196	0.008	0.0019	0.0094	0	0.0019	0.0283	0	0	0	0.0081	0	0.008	0.0061	0.0063	NO
ENSG00000155875	FAM154A	0.0187	0.0104					0.0058	0			0.0189	0.0225		0.0115			0.0053			NO
ENSG00000155890	TRIM42																			0.0253	NO
ENSG00000156009	MAGEA8	0.0412	0.018	0.0194			0.0201		0.0188	0		0.033	0.0389	0.0286	0.0192			0.016		0.0443	YES
ENSG00000156269	NAA11	0.0337	0.0265	0.0146			0.0342		0.0235		0.0078	0.0047	0.0492	0.0491	0.0421					0.0443	NO
ENSG00000156509	FBXO43	0.0075	0.0028	0	0.0038	0	0.002	0.0058	0.0047	0	0.0136	0	0.0041	0	0.0038	0	0	0.0107	0.0061	0	NO
ENSG00000156970	BUB1B	0	0	0	0	0	0	0.0097	0.0047	0	0.0019	0	0	0	0	0	0	0.0027	0.0061	0	NO
ENSG00000157060	SHCBP1L			0			0.0503						0.0287	0.0266	0.023					0.019	NO
ENSG00000157093	LYZL4				0.0307						0.0253										NO
ENSG00000157330	C1orf158	0.03	0.0227	0.0291		0	0.0282		0.0282		0.0292	0.033	0.0061	0.0123	0	0.0242	0.0223	0.0214	0.0223	0	NO
ENSG00000157343	ARMC12	0.0075	0.0047	0.0049	0.0077	0.0065	0.006	0.0077	0.0047	0	0	0.0047	0	0.0041	0	0.0081	0	0	0.0061	0	NO
ENSG00000157456	CCNB2	0	0	0	0	0	0.002	0.0077	0.0047	0	0	0	0.002	0	0	0	0	0.0107	0.0061	0	NO
ENSG00000157578	LCA5L	0	0	0.0097	0.0077	0	0.002	0.0097	0	0	0.0136	0	0.0061	0.0041	0.0038	0	0.0056	0	0	0	NO
ENSG00000157653	C9orf43	0.0037	0	0	0	0.0131	0.002	0.0019	0	0	0.0039	0.0047	0.002	0	0	0.0081	0	0.0027	0.0081	0	NO
ENSG00000157884	CIB4	0.0262	0.0321	0.0291	0.0268			0	0.0282				0.0287		0.0268	0.0161	0.0223	0.016	0.0081	0.0316	NO
ENSG00000158402	CDC25C	0	0	0	0	0	0.004	0.0058	0	0	0	0	0	0.002	0	0	0	0.0027	0.0061	0	NO
ENSG00000158423	RIBC1	0	0	0.0097	0	0	0.006	0	0	0	0.0175	0.0094	0.0041	0.0041	0.0153	0.0242	0	0.0053	0	0	NO
ENSG00000158525	CPA5	0.0075	0.0104	0.0097	0.0115	0	0.004	0.0154	0.0282	0.0116	0.0156	0.0189	0.0143	0.0164	0.0153	0.0242	0	0.0214	0.0162	0.0253	NO
ENSG00000158553	POM121L2	0.0075	0.0236	0.0194	0.0153		0.0241	0.0212	0.0329	0.0173		0.0377	0.0123	0.0102	0.0115	0.0161	0.0168			0.0063	NO
ENSG00000158639	PAGE5	0.0225	0.0265		0.0115		0.0161		0.0282	0.0231		0	0.0307	0.0184	0.0307		0.0223			0.0316	YES
ENSG00000159217	IGF2BP1	0	0.0104	0	0.0038	0.0261	0	0	0			0	0	0	0.0038	0	0.0168	0.016	0.0202	0	NO
ENSG00000159224	GIP						0.0382					0.0283	0.0328	0.0286	0.0268	0.0323	0			0.038	NO
ENSG00000159289	GOLGA6A					0.0131			0.0188	0.0116	0.0019	0.0047			0.0153						NO
ENSG00000159374	C2orf65	0.0037	0	0	0.0383	0	0	0.0019	0	0	0.0019	0.0189	0.0061	0.002	0	0	0.0279	0.0027	0	0	NO
ENSG00000159495	TGM7		0.0198	0.0097		0.0261	0.0241	0.0309						0.0184	0.0153			0.0134		0.0063	NO
ENSG00000159625	CCDC135	0.0225	0.018	0.0146	0.023	0	0.0262	0.0019	0	0	0.0136	0	0.0041	0.0082	0	0.0081	0.0335	0.0187	0.0101	0	NO
ENSG00000159761	C16orf86	0	0.0028	0.0049	0	0	0.004	0	0	0	0.0019	0	0	0.002	0	0	0.0112	0	0.004	0	NO
ENSG00000160207	HSF2BP	0.0075	0.0009	0	0.0038	0.0065	0.004	0.0058	0.0047	0	0	0	0	0.002	0	0	0.0056	0	0	0	NO
ENSG00000160318	CLDND2	0.0037	0.0076	0.0146	0.0038	0	0.0141	0.0039	0.0047	0	0	0.0094	0.0123	0.0041	0	0.0081	0	0	0.004	0.0063	NO
ENSG00000160396	HIPK4	0.0037	0.0028	0.0097	0.0038	0.0131	0.002	0.0039	0.0047	0	0	0	0.0061	0.0082	0.0038	0	0.0056	0.0027	0	0	NO
ENSG00000160471	COX6B2	0.0037	0.0123	0	0	0.0065	0.002	0.0174	0.0094	0.0116	0.0097	0.0094	0.0102	0.002	0.0115	0	0.0168	0	0.0142	0.0127	YES
ENSG00000160505	NLRP4	0.03	0.017	0.0243	0.023	0	0.0262	0.0174	0.0188	0.0173	0.0019	0.033	0.0307	0.0307	0.0268	0.0242	0.0112	0.0241	0.0304	0.0443	YES
ENSG00000160838	LRRC71	0.015	0.0265	0.0146		0.0392	0.0201	0.0097		0.0173	0.0234		0.0082	0.0123	0.0038	0.0242	0.0056	0.0294		0	NO
ENSG00000160886	LY6K	0	0	0	0.0153	0.0131	0	0.0135	0.0094	0.0173	0	0.0236	0	0	0	0.0081	0.0056	0	0.0061	0	YES
ENSG00000161036	LRWD1	0	0.0019	0.0049	0	0	0.004	0	0.0047	0	0.0078	0.0094	0.002	0.002	0.0115	0	0.0112	0	0.0081	0	NO
ENSG00000161040	FBXL13	0.015	0.0255	0.0146	0.0077	0	0.0241	0.0058	0.0047	0.0058	0.0156	0.0283	0.0164	0.0245	0	0	0.0112	0.0053	0.002	0	NO
ENSG00000161180	CCDC116	0.0037	0.0057	0.0049	0.0038	0	0.006	0	0.0047	0	0	0	0.0143	0.0082	0.0038	0	0	0.0027	0.004	0.0063	NO
ENSG00000161594	KLHL10	0.0037	0.0028			0		0.0077	0.0047	0		0.0047	0.0082	0.002	0.0038	0.0081		0.0027	0.002	0	NO
ENSG00000161609	CCDC155	0.0225	0.0208	0	0.0153		0.0282		0.0141	0.0116		0	0.002	0.0204	0.0038	0.0161				0.0063	NO
ENSG00000161652	IZUMO2	0.03			0.0038		0.0241						0.0287	0.0348		0.0161		0.0107	0.0202	0.0316	NO
ENSG00000161798	AQP5	0.0262	0.0009	0	0.0038	0	0.002	0.0212	0		0	0.0189	0	0	0	0	0	0.0053	0	0	NO
ENSG00000161860	SYCE2	0.0075	0.0028	0	0.0307	0	0.006	0.0058	0.0235	0	0	0.0047	0.002	0.002	0.0038	0.0081	0.0223	0.0027	0.0061	0	NO
ENSG00000161973	CCDC42	0.0187		0.0146		0.0131	0.0121	0.0116	0.0188	0.0116		0.0142	0.0164	0.0164	0.0115				0.0101	0.019	NO
ENSG00000162039	C16orf73	0.0262	0.0217	0		0.0065	0.0201	0.0328	0.0094	0.0289	0.0097	0.033	0.0205	0	0.0038		0.0223		0.0223	0.0316	NO
ENSG00000162129	CLPB	0.0112	0.0066	0	0	0	0.006	0.0154	0	0	0	0	0.0082	0.0041	0.0038	0	0	0.0053	0.0121	0	NO
ENSG00000162148	PPP1R32	0.0037	0.0057	0.0049	0	0.0065	0.008	0	0	0	0.0117	0	0.0061	0.0061	0.0115	0	0	0.008	0	0	NO
ENSG00000162571	TTLL10	0.0037	0.0113	0.0097	0	0.0196	0.0101	0.0039	0.0141	0	0.0117	0.0047	0.0082	0.0061	0.0077	0.0081	0.0168	0.0107	0.0061	0	NO
ENSG00000162592	CCDC27							0.0251		0.0116					0.0038						NO
ENSG00000162620	LRRIQ3	0	0.0028	0	0	0	0	0.0019	0	0	0.0058	0.0047	0	0.0041	0	0	0	0	0.002	0	NO
ENSG00000162624	LHX8	0.0225	0.0293	0.0146		0.0261	0	0.0135	0.0376		0.0195	0.0236	0.0307	0.0225	0.0115	0.0323		0.0267	0.0182	0.038	NO
ENSG00000162639	HENMT1	0	0	0	0	0.0065	0	0	0.0047	0	0	0	0	0	0	0.0081	0	0.0027	0	0	NO
ENSG00000162753	SLC9C2			0.0291		0.0065		0.0193	0.0188	0.0173	0.0234	0.0236	0.0164	0.0245	0	0			0.0223	0.0127	NO
ENSG00000162763	LRRC52		0.017	0.034		0.0131		0.029	0.0376		0.0156	0.0189	0.0082	0.0164	0.0038		0.0223		0.004	0.0127	NO
ENSG00000162771	FAM71A	0.0225		0.0243		0.0131	0.0241	0.0174		0.0116			0.0225		0.023			0.0214	0.0263	0.0316	NO
ENSG00000162779	AXDND1	0	0.018	0.0146	0	0	0.0121	0.0019	0	0.0058	0.0078	0.0236	0.0102	0.0082	0.0077	0	0.0112	0.0134	0.002	0.0127	NO
ENSG00000162782	TDRD5	0	0	0	0	0.0261	0	0.0135	0	0.0289	0.0019	0.0283	0	0	0	0	0	0	0	0	NO
ENSG00000162814	SPATA17	0	0.0019	0	0	0	0.002	0	0.0047	0.0116	0.0214	0.0047	0	0	0	0.0081	0	0.0027	0.002	0	NO
ENSG00000162843	WDR64		0.0085					0.0039		0.0058		0.0094	0.0082	0.0123			0.0056		0.0223		NO
ENSG00000162931	TRIM17	0	0.0019	0	0.0115	0	0	0.0077	0.0094	0	0	0.0047	0.002	0.002	0	0.0081	0	0	0	0	NO
ENSG00000163012	ZSWIM2					0.0065					0.0078						0				NO
ENSG00000163060	TEKT4	0	0.0066	0.0049	0.0038	0.0261	0.0101	0.0077	0	0	0.0078	0	0.0082	0.0041	0.0077	0.0081	0	0.008	0.002	0	NO
ENSG00000163098	BIRC8								0.0235												NO
ENSG00000163114	PDHA2	0.0225																			NO
ENSG00000163206	SMCP	0.0225		0.0194		0.0261	0.0282				0			0.0245							NO
ENSG00000163239	TDRD10	0.015	0.0047	0	0.0077	0.0065	0.0221	0.0019	0	0.0173	0	0	0.002	0.0102	0.0077	0	0.0056	0.0027	0	0.019	NO
ENSG00000163254	CRYGC						0.0262								0.0192					0.0253	NO
ENSG00000163263	C1orf189		0.0208			0.0196	0.0201				0.0214		0.0164	0.0225	0.0268			0.0241		0.0063	NO
ENSG00000163357	DCST1	0.015	0.0095	0.0097			0.008						0.0143	0.0143	0.023	0.0161					NO
ENSG00000163424	C3orf30	0.0225	0.0284	0.0291			0.0282	0.0444	0.0047	0.0289			0.0061	0.0307	0.023	0.0161		0.0267		0.0063	NO
ENSG00000163440	PDCL2	0.0187		0.0146			0.0262	0.0347		0.0173		0.0189	0.0246	0.0348	0				0.0162	0	NO
ENSG00000163467	C1orf182	0	0.0028	0	0.0038	0	0.006	0.0135	0	0	0.0019	0	0.002	0	0	0.0161	0.0112	0	0.0101	0.0063	NO
ENSG00000163491	NEK10	0.0075	0	0.0097	0.0077	0.0131	0.0101	0.0077	0	0.0231	0.0058	0	0.0123	0.0143	0.0115	0.0081	0	0.0053	0.0061	0	NO
ENSG00000163530	DPPA2	0.0337	0.018	0.0194			0.0282	0.0251	0.0188	0.0231		0.0189	0.0389	0.0041	0.0153	0.0161				0.0127	YES
ENSG00000163535	SGOL2	0	0.0019	0.0049	0	0	0	0.0058	0	0	0.0136	0	0.002	0.002	0	0	0	0.0107	0	0	NO
ENSG00000163645	FAM194A	0	0.0057			0.0065	0.0121	0.0077	0	0		0.0094	0.0041	0.002	0		0	0.016	0.002	0.0063	NO
ENSG00000163705	C3orf24	0.0225	0.017							0					0.0115			0.0241		0.019	NO
ENSG00000163746	PLSCR2	0.0187	0.0095	0	0.0038		0.0121	0.0097	0				0.0102	0.0102	0.0077	0.0081		0.0107		0.019	NO
ENSG00000163749	CCDC158	0.0037	0	0.0194		0.0131	0.0221	0	0		0.0078	0	0.0123	0.0041	0.0115	0.0161	0	0.0027	0	0	NO
ENSG00000163793	DNAJC5G			0.0194	0.0345	0.0131	0.0201			0.0173	0.0195	0.0189	0.0225	0.0307	0.023		0.0223		0.0121	0.0253	NO
ENSG00000163806	SPDYA	0.0037	0.0038	0.0049	0	0.0065	0	0.0058	0	0	0.0039	0	0.0041	0.002	0.0038	0	0.0056	0.0027	0.0121	0	NO
ENSG00000163808	KIF15	0	0	0	0	0	0	0.0077	0.0047	0	0	0	0	0	0	0	0	0.0107	0	0	NO
ENSG00000163879	DNALI1	0	0	0	0	0	0.004	0.0039	0	0	0.0117	0	0	0.002	0	0.0081	0	0	0	0	NO
ENSG00000163885	CCDC37	0.015		0.0243		0	0.0282		0.0141	0	0.0292		0.0061	0.0143	0	0.0161		0.0267		0	NO
ENSG00000163923	RPL39L	0	0.0009	0	0	0	0	0.0058	0	0	0.0019	0	0	0	0	0	0	0	0.002	0	NO
ENSG00000163958	ZDHHC19	0.0112	0.0227	0.0194	0.0115	0.0065	0.0141	0.0135	0.0141	0.0173	0.0019	0	0.0102	0.0082	0.0038	0.0161	0.0168	0.0107		0.0063	NO
ENSG00000164037	SLC9B1	0.0075	0.0028	0	0.0077	0	0.0101	0.0019	0	0	0	0.0047	0	0.0082	0.0038	0.0081	0	0	0.002	0.0063	NO
ENSG00000164045	CDC25A	0	0	0.0049	0	0	0.002	0.0116	0.0094	0	0.0039	0	0	0	0	0	0	0.0053	0.004	0	NO
ENSG00000164070	HSPA4L	0	0	0	0	0	0	0	0	0	0	0	0	0	0	0	0	0	0.002	0	NO
ENSG00000164113	ADAD1											0.0189									NO
ENSG00000164256	PRDM9	0.0225					0.0302		0.0282			0.0189	0.0328	0.0266	0.0153	0.0323				0.0253	NO
ENSG00000164299	SPZ1	0.0262		0.0291	0.0192		0.0402			0.0231				0.0348	0.0345			0.0214		0.038	NO
ENSG00000164304	CAGE1	0.0037	0.0208	0.0049	0.0038		0.002			0.0058		0.0142	0.0184	0	0.0115			0.0107		0.0063	YES
ENSG00000164334	FAM170A	0.015										0.0189						0.0107		0.019	NO
ENSG00000164404	GDF9	0.0075	0.0227	0	0	0	0.002	0.0039	0.0047	0.0058	0	0.0047	0	0.002	0.0077	0.0081	0	0.0053	0.004	0	NO
ENSG00000164500	C7orf72									0.0347											NO
ENSG00000164512	ANKRD55	0.0112	0.0076	0.0049	0.0077	0.0131	0.004	0.0039	0.0047	0.0058	0	0.0094	0.0041	0.0082	0.0153	0.0081	0.0112	0.0134	0.0061	0.019	NO
ENSG00000164611	PTTG1	0	0	0	0	0	0.004	0.0077	0.0047	0	0.0039	0	0	0.002	0	0	0	0.0027	0	0	NO
ENSG00000164645	C7orf62									0.0231											NO
ENSG00000164675	IQUB	0.0075	0.0028	0.0049	0.0115	0	0.008	0	0	0	0.0136	0.0094	0.0082	0.0082	0.0038	0	0	0.008	0	0	NO
ENSG00000164744	SUN3	0.0187	0.018	0.034			0.0101			0.0058		0.0377	0.0287	0.0204	0.0153		0.0112			0.0316	NO
ENSG00000164900	GBX1	0.0225		0			0.0362						0.0328	0.0204	0.023		0.0112			0.019	NO
ENSG00000165059	PRKACG									0.0058											NO
ENSG00000165076	PRSS37							0.0039	0.0188	0	0				0.0153				0.0101	0.0127	NO
ENSG00000165113	GKAP1	0.0037	0.0019	0.0049	0.0038	0	0	0.0058	0	0	0	0	0	0.002	0	0	0	0	0	0	NO
ENSG00000165131	C7orf34			0.0243					0.0188	0.0058				0.0266	0.0153			0.0027			NO
ENSG00000165181	C9orf84	0.0037	0.0142	0	0.0115	0.0065	0	0.027	0.0188	0		0.0236	0	0.0041	0.0038	0.0081	0.0335		0.0142	0.019	NO
ENSG00000165182	CXorf58	0.0187		0.0097		0	0.008			0.0058	0.0136		0.0041	0.0164	0.0077				0.004	0.0063	NO
ENSG00000165309	ARMC3	0.0225	0.0009	0	0.0307	0	0.0342	0	0.0047	0.0173	0.0156	0.0236	0	0.002	0	0.0081	0.0168	0.008	0.0142	0	YES
ENSG00000165325	CCDC67	0.0225	0.0057	0.0146	0.0192		0.006	0.0039	0.0188	0.0116	0.0175	0.0283	0	0.002	0	0.0161	0	0	0.002	0	NO
ENSG00000165383	LRRC18	0.0112	0.0132	0.0146	0.0038	0	0.0181	0.0135		0	0.0234	0.0142	0.0061	0.0143	0.023	0.0081	0.0279	0.0134		0	NO
ENSG00000165490	C11orf82	0	0.0028	0	0.0038	0	0.004	0.0097	0.0047	0	0.0019	0	0	0	0	0	0.0112	0.016	0.002	0	NO
ENSG00000165496	RPL10L	0.03	0.0151		0		0.0181					0.0142	0.0266	0.0327		0.0242		0.0214		0.0253	NO
ENSG00000165555	NOXRED1	0	0	0.0049	0	0	0.002	0.0019	0	0	0	0	0.002	0	0.0038	0.0161	0	0	0	0	NO
ENSG00000165568	AKR1E2	0	0	0	0	0.0261	0	0.0019	0	0	0.0097	0.0189	0	0	0	0	0	0	0.0101	0	NO
ENSG00000165583	SSX5	0.0337			0.0153							0.0236	0.0369	0.0164	0.0383				0.0061	0.0443	YES
ENSG00000165584	SSX3	0.03										0.0283	0.0205						0.0101	0.0253	YES
ENSG00000165643	SOHLH1	0.0187	0.0274	0.0437	0.0192	0.0065	0.0221		0.0282		0	0.0283	0.0266	0	0.0345		0.0168	0.0214	0.0162	0.0253	NO
ENSG00000165695	AK8	0.0037	0	0.0049	0	0	0.006	0	0	0.0058	0	0.0094	0.002	0.002	0.0077	0.0081	0	0.0027	0	0	NO
ENSG00000165698	C9orf9	0	0.0028	0	0	0	0.002	0.0058	0	0.0058	0.0078	0	0.0123	0.0041	0.0077	0.0161	0	0.0053	0.002	0.0063	NO
ENSG00000165805	C12orf50					0.0196				0.0058							0.0112			0.0127	NO
ENSG00000165807	PPP1R36	0	0	0	0	0	0.006	0.0039	0.0047	0.0116	0.0117	0.0189	0	0.0082	0	0	0	0.0053	0.0101	0	NO
ENSG00000165863	C10orf82	0	0	0.0485	0	0	0.006	0.0174	0	0.0116	0		0.0287	0	0	0.0242	0.0168	0.0107	0	0	NO
ENSG00000165972	CCDC38	0.0262		0.0194			0.0181					0.0142		0.0204							NO
ENSG00000166049	PASD1	0.03		0.0146	0.0153		0.0282		0.0141			0.0236	0.0328	0.0286	0.0192					0.0316	YES
ENSG00000166069	TMCO5A												0.0205		0.023					0.0316	NO
ENSG00000166118	SPATA19						0.0121							0.0204	0.023				0.0304		YES
ENSG00000166220	C10orf27		0.0227					0.0154		0.0231					0.023				0.0344	0.0316	NO
ENSG00000166246	C16orf71	0.0037	0	0.0097	0	0.0131	0.0101	0.0058	0	0	0.0175	0.0047	0.0082	0.0061	0.0153	0.0081	0	0.0053	0.0101	0	NO
ENSG00000166323	C11orf65	0.0037	0.0009	0	0	0	0	0	0.0047	0.0058	0	0	0	0.0041	0	0.0081	0	0	0	0	NO
ENSG00000166351	POTED		0.0208						0.0188						0.0153			0.0241			YES
ENSG00000166359	WDR88	0.0075	0.0028	0.0049	0	0.0065	0.002	0	0	0	0.0019	0.0047	0.0041	0.0041	0.0038	0.0081	0	0	0	0.0063	NO
ENSG00000166546	BEAN1	0	0	0.0049	0.0077	0	0.002	0.0135	0	0	0	0	0	0.0082	0.0038	0	0	0	0	0.019	NO
ENSG00000166578	IQCD	0	0.0019	0	0	0.0065	0.0121	0.0019	0	0.0058	0.0175	0	0.0061	0.0102	0	0.0161	0	0.0053	0.0101	0	NO
ENSG00000166796	LDHC	0.0037	0	0	0	0	0	0	0.0047	0	0.0097	0	0	0	0	0.0081	0.0112	0	0	0	YES
ENSG00000166800	LDHAL6A	0.0187	0.0104	0.0291	0.0115	0.0131	0.0161	0.0135	0.0235	0	0.0058		0.0205	0.0164	0.023		0.0168		0.0202	0.0253	NO
ENSG00000166851	PLK1	0	0	0	0	0	0	0.0135	0	0	0.0078	0	0	0	0	0	0	0.008	0.0061	0	NO
ENSG00000166926	MS4A6E	0.0225	0.0265			0.0261		0.0309					0.0184	0.0225		0.0161					NO
ENSG00000166928	MS4A14	0	0.0019	0	0.0038	0.0065	0	0	0.0047	0	0	0	0	0.002	0	0	0	0.0027	0	0	NO
ENSG00000166984	TCP10L2				0.0038							0.0236			0.023						NO
ENSG00000167014	C15orf43		0.0142							0.0231		0.0094						0.0187			NO
ENSG00000167094	TTC16	0.0037	0.0019	0.0049	0	0.0065	0.006	0	0	0	0.0097	0	0.0082	0.0061	0	0	0	0.0107	0	0	NO
ENSG00000167194	C16orf92					0					0.0078						0.0056				NO
ENSG00000167195	GOLGA6C									0.0116		0.0283			0.0153						NO
ENSG00000167210	LOXHD1	0.0112	0.0038		0.0115	0.0131	0.008	0.0058	0.0141	0	0.0214	0	0.0041	0.0123	0.0192	0	0.0056		0.0121	0.019	NO
ENSG00000167523	C16orf55	0.0075	0.0038	0.0049	0	0	0.004	0	0	0	0.0156	0.0094	0.002	0.002	0	0.0161	0	0	0.0101	0	NO
ENSG00000167525	PROCA1	0.0037	0.0038	0	0.0038	0.0065	0.002	0.0019	0	0	0.0039	0.0047	0.0041	0.0061	0.0038	0.0081	0	0	0.002	0	NO
ENSG00000167531	LALBA		0.0284			0.0196														0.019	NO
ENSG00000167634	NLRP7	0.0037	0.0076	0.0049	0	0.0131	0.002	0.0135	0.0047	0	0.0117	0.0236	0.002	0.0061	0.0038	0	0.0279	0	0	0	NO
ENSG00000168026	TTC21A	0	0	0	0.0038	0	0.004	0.0039	0	0	0.0039	0.0047	0.0082	0.0041	0.0038	0.0081	0.0056	0.0027	0.0081	0	NO
ENSG00000168070	C11orf85	0.0337	0.0274	0			0.0262	0.0097	0			0.0236	0.0082	0.0266	0	0.0161		0.0134	0.0142	0	NO
ENSG00000168078	PBK	0	0	0	0	0	0.006	0.0058	0	0	0	0	0	0	0	0	0	0.0027	0	0	YES
ENSG00000168148	HIST3H3									0											NO
ENSG00000168263	KCNV2	0.0112			0.0038	0.0131	0.002	0	0.0047	0	0		0.0061	0.0061	0.0077					0	NO
ENSG00000168454	TXNDC2	0	0.0028	0.0097		0	0.002	0.0077		0.0058	0.0019		0.0205	0.0061	0.0115		0				NO
ENSG00000168491	CCDC110	0	0	0	0	0	0.002	0	0	0.0116	0.0078	0	0	0	0	0.0081	0	0	0.002	0	YES
ENSG00000168589	DYNLRB2	0	0	0.0049	0.0077	0	0.0101	0	0	0	0.0117	0.0094	0.002	0.0123	0.0038	0	0	0.0027	0.002	0	NO
ENSG00000168594	ADAM29	0.0262	0.0227			0.0196		0.0077		0.0289	0.0039		0.0123	0.0184		0.0161	0.0056				YES
ENSG00000168619	ADAM18	0.0187						0.0019	0.0235			0.0189								0.0253	NO
ENSG00000168676	KCTD19	0.0225	0.0085	0.0097	0.0115	0.0065	0.006	0.0039	0.0047	0	0.0078	0.0189	0.0102	0.002	0	0.0081	0		0.0182	0.0063	NO
ENSG00000168757	TSPY2	0.03					0.0141					0.0377	0.0287	0.0368							YES
ENSG00000168930	TRIM49	0.0187	0.0198	0.034			0.0262						0.0225	0.0307	0.0307			0.0214		0.0316	NO
ENSG00000169059	VCX3A	0.015	0.0227	0.0194	0.0153	0.0065	0.0141	0.0135	0.0094	0.0289	0.0078	0.0047	0.0307	0.0061	0.0077	0.0161	0.0223	0.0107	0.0081	0.0127	NO
ENSG00000169126	ARMC4	0.0037	0.0038	0.0097	0.0115	0	0.0161	0.0154	0	0.0116	0.0117	0.0189	0.0041	0	0	0.0081	0	0.0027	0	0	NO
ENSG00000169194	IL13	0.0187	0.0208	0.0146	0.0077	0.0065	0.0141	0.0154		0.0058	0.0136	0.0283	0.0164	0.0143		0.0242	0.0112	0.0241		0.0127	NO
ENSG00000169214	OR6F1									0.0058											NO
ENSG00000169393	ELSPBP1					0.0065		0.0212	0.0141		0.0175				0.023		0.0279			0.0253	NO
ENSG00000169402	RSPH10B2	0.0037	0.0076	0.0194	0.0153	0.0196	0.0121	0.0058	0.0047	0	0.0175	0.0094	0.0102	0.0102	0.0115	0.0242	0.0168	0.0107	0.0061	0	NO
ENSG00000169551	CXorf48	0.0225	0.018	0.0194	0.0153	0.0065	0.0241	0.0077	0.0141	0	0.0039	0.0472	0.0328	0.0389	0.0192	0.0242	0.0112		0.0121	0.019	YES
ENSG00000169679	BUB1	0	0.0009	0.0049	0	0	0	0.0039	0	0	0	0	0	0	0	0	0	0.008	0	0	NO
ENSG00000169717	ACTRT2														0.0421					0.0127	NO
ENSG00000169800	RBMY1F											0.0377									NO
ENSG00000169953	HSFY2	0.015				0		0.0174	0.0188	0.0173	0.0019		0.0184	0.0143			0.0223	0.0053			NO
ENSG00000170236	USP50									0.0058											NO
ENSG00000170279	C7orf33	0.03	0.0161		0.0383		0.0282					0.0189		0.0266						0.038	NO
ENSG00000170469	SPATA24	0.0037	0.0009	0	0	0	0.002	0	0	0	0.0078	0	0.0061	0.0061	0	0.0081	0	0.0027	0.004	0	NO
ENSG00000170486	KRT72	0.0187	0.0265	0.0194			0.0201	0.0174	0.0235	0.0058		0.0189	0.0205	0.0164	0.023	0.0242		0.0214	0.0223	0.0127	NO
ENSG00000170516	COX7B2	0	0.0321		0.0153		0.0382		0.0188			0	0.0369	0.0164	0.0421			0.0321		0.0316	NO
ENSG00000170627	GTSF1	0	0.0236	0.034	0.0345	0	0	0.0058	0.0094	0	0.0039	0	0.0143	0	0	0.0081	0.0223	0.0214	0.0142	0.0443	NO
ENSG00000170703	TTLL6	0.0187	0.0132	0.0146	0	0	0.0282	0	0	0	0.0039	0.0142	0.0041	0.0102	0.0115	0.0161	0.0056	0.0053		0	NO
ENSG00000170748	RBMXL2	0.0187		0.0194				0.0097	0.0047			0.0094							0.0202		NO
ENSG00000170777	TPD52L3														0.0038					0.0316	NO
ENSG00000170788	DYDC1		0.0151	0.034		0.0327	0.0302	0.0193	0.0235		0.0214	0.0094	0.0123	0.0225	0.0115					0	NO
ENSG00000170820	FSHR							0.0212	0						0.0115						NO
ENSG00000170925	TEX13B		0.0217											0.0184							NO
ENSG00000170948	MBD3L1														0.0192	0.0242				0.019	NO
ENSG00000170950	PGK2	0.015	0.0217									0.0236			0.0192			0.0294		0.0127	NO
ENSG00000170965	PLAC1	0	0.0038	0	0	0.0196	0	0.0232	0.0282	0.0173	0.0019	0.0283	0	0	0	0.0081		0.0294	0.0223	0.0127	YES
ENSG00000171102	OBP2B	0.0187	0	0.0146	0.0345	0.0196	0.008						0.0307	0.0245	0	0.0242		0.0214	0.0324	0.019	NO
ENSG00000171209	CSN3	0.0187	0.034	0.0194			0.0161	0.0154				0.0377		0.0245						0.0316	NO
ENSG00000171402	XAGE3	0.03		0.0146			0.0161		0.0188			0.0189	0.0164	0.0164	0.0498					0.0253	YES
ENSG00000171405	XAGE5	0.015										0.0142		0.0307	0.0345					0.0253	YES
ENSG00000171487	NLRP5	0.0112	0.0142						0.0188			0.0189	0.0348	0.0307	0.0192			0.0214		0.038	NO
ENSG00000171489	SPACA5					0.0196				0	0.0058								0.0081	0.0127	NO
ENSG00000171495	HEATR7B2				0.0153							0.0283									NO
ENSG00000171540	OTP	0.015	0.0198	0.0049	0.0268	0	0.0282	0.0251		0.0289	0.0273	0.0236	0.0164	0.0082		0.0081	0.0168	0.008		0.0253	NO
ENSG00000171722	C1orf111	0.0112	0.0113	0.0146	0.0077	0.0131	0.0121		0.0188	0.0116	0.0058	0.0236	0	0.0082	0.0077		0				NO
ENSG00000171772	SYCE1	0.0375	0.0331	0.0534	0.0153	0.0065	0.0201	0.0232	0.0423	0.0116	0	0.0047	0.0389	0.0389	0.0613	0	0.0112	0.0027	0.0385	0.0443	YES
ENSG00000171790	SLFNL1	0.0075	0.0028	0	0	0.0065	0.006	0.0058	0.0141	0	0.0019	0.0047	0	0.002	0.0077	0	0	0.0053	0.0101	0.0127	NO
ENSG00000171794	UTF1				0.0115	0				0.0058					0.0192		0.0168			0.0127	NO
ENSG00000171804	WDR87	0.03	0.0161	0.0049		0.0131	0.0322	0.0154	0.0282	0.0116	0.0039	0.033	0.0184	0.0245	0.0153	0.0161		0.0107	0	0.0127	NO
ENSG00000171864	PRND	0.0075	0	0.0243	0	0	0.002	0	0.0094	0.0173	0.0156	0	0.002	0.002	0	0	0.0056	0.0053	0.0081	0.0063	NO
ENSG00000171872	KLF17	0.0075	0.0076	0.0194	0.0115	0	0.0121	0.0251	0.0282	0	0.0117	0.0189	0.0082	0.0061	0.0077	0	0.0391	0		0.019	NO
ENSG00000171931	FBXW10	0	0.0142	0.0049	0.0077	0	0	0.0135	0.0188	0.0116	0.0097	0	0.0102	0.002	0.0077	0	0.0112	0.0107	0.0121	0.0127	NO
ENSG00000171956	FOXB1	0.03		0.034	0.0268	0.0261	0.0161	0.027		0.0173	0.0253		0.0082	0.0266	0.0192	0.0323				0.019	NO
ENSG00000171989	LDHAL6B	0.0037	0.0038	0.0049	0		0	0.0097	0.0094	0.0058		0.0094	0.0061	0.0082	0.0038	0					NO
ENSG00000172073	C2orf51											0.0472	0.0184	0.0184							NO
ENSG00000172139	SLC9C1	0.0037	0.0066	0.0146	0.0038		0.0161	0.0116	0	0.0116			0.002	0.0184		0.0081	0.0056	0.0053	0.002	0.0127	NO
ENSG00000172361	CCDC11	0.0075	0.0009	0.0049	0.0038	0	0.006	0	0	0	0.0078	0	0.0061	0.002	0.0038	0.0081	0	0.008	0	0	NO
ENSG00000172421	EFCAB3	0.015	0.0095					0	0.0188	0			0.0123	0.0143						0.0127	NO
ENSG00000172538	FAM170B																			0.0127	NO
ENSG00000172671	ZFAND4	0	0	0	0	0	0.002	0.0019	0	0	0.0019	0	0	0.002	0.0038	0.0161	0	0	0.002	0	NO
ENSG00000172680	MOS											0.0142					0.0391			0.0253	NO
ENSG00000172717	FAM71D	0	0.0019	0	0.0038	0.0065	0.006	0.0097	0.0188	0.0116	0.0019	0	0.0102	0.002	0	0	0	0.008	0	0	NO
ENSG00000172738	TMEM217	0.0075	0.0057	0	0	0.0065	0.004	0.0039	0.0094	0	0.0078	0	0.002	0.002	0	0	0.0112	0.0053	0.0081	0.0063	NO
ENSG00000172967	XKR3		0.018			0.0065	0.0141	0.0174	0	0.0058	0.0253	0.0283	0.0307	0.0164	0.023						NO
ENSG00000173093	CCDC63																			0.019	NO
ENSG00000173157	ADAMTS20	0	0.0208	0.0437	0.0383	0.0327	0	0.0212	0.0282	0.0289	0	0.0283	0.0184	0	0.0115		0.0279			0.019	NO
ENSG00000173261	PLAC8L1	0.0075	0.0085	0.0049	0.0038	0	0.0101	0.0058	0.0141	0.0058	0	0.0094	0.0082	0.0061	0.0038	0	0	0.008	0.0142	0.0063	NO
ENSG00000173389	IQCF1					0.0131		0.0097	0.0141			0.0377	0.0184		0.0115					0.0063	NO
ENSG00000173401	GLIPR1L1								0.0141	0							0				NO
ENSG00000173421	CCDC36	0.0037	0	0	0.0038	0.0131	0.004	0	0.0141	0.0058	0.0097	0.0236	0.0123	0.0041	0.0077	0	0.0112	0	0	0.019	YES
ENSG00000173464	RNASE11							0.0193	0.0141	0.0289									0		NO
ENSG00000173557	C2orf70	0.0037	0.0019	0	0	0	0.008	0.0097	0	0.0347	0.0253	0.033	0	0	0	0.0081	0.0168	0.0053	0.002	0	NO
ENSG00000173673	HES3																0.0168				NO
ENSG00000173699	SPATA3		0.0302			0.0065					0.0195										NO
ENSG00000173809	TDRD12	0.0187	0.0425	0.0388	0.0115		0.0322	0.0097	0.0141	0.0116	0.0058	0.0283	0.0143	0.0368	0.0421	0.0242	0.0335	0.0187	0.0405	0.0443	NO
ENSG00000173838	2011-03-09	0.0075	0.0066	0.0097		0	0.006	0.0309	0	0.0116	0.0097	0.0283	0.0041	0.0061	0.0038	0.0161	0.0056	0.0053	0	0	NO
ENSG00000173868	PHOSPHO1	0.0037	0.0123	0.0194	0.0153	0.0065	0.002	0.0058	0.0047	0	0.0019	0.0094	0.0123	0.0082	0	0	0.0112	0.0107	0.0142	0.0063	NO
ENSG00000173894	CBX2	0	0	0	0	0	0.002	0.0019	0.0141	0	0.0039	0.0047	0	0	0	0.0161	0	0.0027	0.002	0	NO
ENSG00000173908	KRT28	0.015		0.0146								0.0236		0.0123			0.0335			0.0443	NO
ENSG00000174015	SPERT	0	0.0123	0	0	0.0131	0	0.0309	0.0282		0.0234	0.0142	0	0	0	0	0.0168		0.0243	0	NO
ENSG00000174016	FAM46D	0.015	0.0132				0.0282			0.0173			0.0287	0.0082	0			0.0027		0	YES
ENSG00000174038	C9orf131	0	0.0066	0.0194		0.0131	0.0121	0.0058	0.0141	0.0058	0.0019	0	0.002	0.0041	0	0	0	0.0027	0.0061	0	NO
ENSG00000174225	ARL13A	0.015	0.018	0.0146			0.0101			0				0.0123							NO
ENSG00000174448	STARD6					0.0196															NO
ENSG00000174527	MYO1H	0.0187	0.0123	0.0049	0.0153	0	0	0.0212	0.0141	0	0.0078	0.0189	0.0041	0.0061	0.0077	0	0.0056	0.008	0.0081	0	NO
ENSG00000174788	PCP2	0	0.0019	0	0.0115		0.004	0.0077	0.0047	0		0	0	0.0041	0	0	0.0112	0.0027	0.0081	0	NO
ENSG00000175018	C10orf122			0.0146										0.0204	0.0268					0.0127	NO
ENSG00000175170	FAM182B	0.0037	0.0019	0	0	0	0	0	0	0.0058	0	0.0047	0.0102	0.0041	0.0038	0.0081	0	0	0.004	0	NO
ENSG00000175294	CATSPER1	0	0.0057	0	0.0077	0	0.008	0.0077	0	0	0.0234	0.0189	0.002	0.0204	0.0038	0	0.0112	0.0187	0	0.0063	NO
ENSG00000175449	RFESD	0.0037	0.0009	0	0.0038	0	0.002	0.0058	0.0047	0.0058	0	0	0.002	0.0041	0.0077	0	0	0	0	0	NO
ENSG00000175518	UBQLNL	0	0.0038	0.0049	0	0	0.006	0.0019	0	0	0.0039	0	0	0.002	0	0	0	0	0.002	0.0063	NO
ENSG00000175520	UBQLN3									0.0058											NO
ENSG00000175664	TEX26					0	0.0241				0.0039		0.0205	0.0286	0.0345	0.0081	0			0.057	NO
ENSG00000175809	ZNF645																			0.0127	YES
ENSG00000175820	CCDC168	0	0.0085	0	0.0077	0.0065	0.008	0.0019	0	0	0	0.0047	0.0082	0.0041	0.0038	0.0081	0	0.0053	0.0081	0	NO
ENSG00000175877	WBSCR28	0	0.0038	0.0049	0	0.0196	0.002	0.0193	0.0047		0.0175	0.0047	0.002	0	0.0038	0	0		0.0142	0	NO
ENSG00000176040	TMPRSS7	0	0.0142	0.0097	0.0077	0.0065	0.008	0.0328	0.0141		0.0253	0.0377	0.0041	0.002	0.023	0.0081		0.0187	0.0061	0.019	NO
ENSG00000176083	ZNF683	0	0	0	0	0.0065	0	0	0	0	0.0234	0	0	0	0	0	0.0112	0.0053	0	0	NO
ENSG00000176160	HSF5	0.015	0.0142	0.0243	0.0115	0.0065	0.0121	0.0077	0.0141	0		0.0047	0.0041	0.0102	0.0038	0.0081	0.0056	0.0107	0.0182		NO
ENSG00000176177	ENTHD1	0.0112	0.0066	0.0097	0.0038	0.0131	0.0101	0.0174		0.0231	0.0195	0.0189	0.0082	0.0061	0.0192	0		0.016	0.0121	0.0253	NO
ENSG00000176256	HMGB4												0.0184								NO
ENSG00000176294	OR4N2					0.0065					0			0.0307				0.0267			NO
ENSG00000176299	OR4M1									0.0231											NO
ENSG00000176302	FOXR1	0.015								0.0116	0.0078								0.0162		NO
ENSG00000176563	CNTD1	0.0112	0.0047	0	0.0153	0	0.0181	0.0019	0	0	0	0.0047	0.0082	0.0041	0.0077	0	0	0.008	0.004	0.0063	NO
ENSG00000176566	DCAF4L2	0.0375	0.0293		0.0153	0.0065	0.0302				0.0097	0	0.0389	0.0491	0.0307			0.0267		0.0316	NO
ENSG00000176571	CNBD1									0.0347											NO
ENSG00000176635	HORMAD2					0		0.0154	0	0.0231	0.0214	0	0.0082	0.0286	0.0307				0.004	0.0253	YES
ENSG00000176679	TGIF2LY											0.0236	0.0287	0.0307							NO
ENSG00000176732	PFN4	0.0037	0.0009	0	0	0	0	0	0	0	0.0039	0	0	0	0	0	0	0.0027	0	0	NO
ENSG00000176746	MAGEB6	0.0337	0.0227	0.034	0.0307		0.0181					0.0377	0.0246	0.0082	0.0268					0.0253	YES
ENSG00000176774	MAGEB18		0.0227												0.0268					0.0443	NO
ENSG00000176927	EFCAB5	0.0112	0.0113	0.0049	0	0.0065	0.006	0.0019	0	0	0.0019	0.0047	0	0.0061	0.0115	0.0161	0.0056	0.0027	0.004	0	NO
ENSG00000176979	TRIM60											0.0377									NO
ENSG00000176988	FMR1NB	0.015	0.018									0.0377	0.0184	0.0123				0.0134		0.0253	YES
ENSG00000177138	FAM9B	0.0262						0.0347				0	0.0328	0.0184	0.023		0.0279			0.0127	NO
ENSG00000177143	CETN1											0.0377									NO
ENSG00000177202	SPACA4	0.0112	0	0	0	0.0131	0.002	0.0193	0.0329	0.0116			0	0	0.0077	0	0.0112	0.0107		0	NO
ENSG00000177294	FBXO39	0.0112	0.0066	0	0.0077	0.0065	0.004	0.0039	0.0235	0	0.0175	0	0.0041	0.002	0.0115	0	0.0168	0.0107	0.004	0	YES
ENSG00000177324	BEND2									0.0173							0.0223				NO
ENSG00000177414	UBE2U		0.0217	0.0291			0.0262		0.0235			0.0283	0.0328	0.0307	0.0345					0.0063	NO
ENSG00000177483	RBM44	0.015	0.0019	0.0097	0	0.0065	0.004	0.0019	0	0	0.0019	0	0.002	0.002	0.0077	0	0.0056	0.0027	0.004	0.0063	NO
ENSG00000177504	VCX2	0.03										0.0189	0.0164							0.0127	NO
ENSG00000177558	FAM187B														0.023						NO
ENSG00000177627	C12orf54	0	0.0227	0			0.002				0.0078		0.0205	0		0.0081		0.016	0.0142		NO
ENSG00000177673	C2orf57									0.0116					0.0115						NO
ENSG00000177689	MAGEB10						0.0161	0.027				0.033		0.0245	0.0192						NO
ENSG00000177938	CAPZA3		0.0217	0.0243				0.0193				0	0.0328	0.0266		0.0242				0.0316	NO
ENSG00000177947	ODF3									0.0058					0.0153						YES
ENSG00000177992	FAM75E1	0.0187					0.0302	0.0097		0.0058			0.0266	0.0286						0.019	NO
ENSG00000177994	C2orf73		0.0038	0.0291		0.0065	0.0201	0	0		0.0156		0.0061	0.0204	0	0.0081	0	0.008	0.004	0.0063	NO
ENSG00000178021	TSPYL6					0.0131				0	0.0058		0.0102	0.0164	0.0077						NO
ENSG00000178053	MLF1	0	0.0009	0	0	0.0131	0	0	0.0047	0	0.0273	0	0.002	0	0	0.0161	0	0	0.004	0	NO
ENSG00000178093	TSSK6	0	0.0019	0	0	0	0.002	0	0	0	0	0.0047	0	0.002	0.0077	0	0	0	0	0	YES
ENSG00000178125	PPP1R42		0.0132	0.0243		0		0.0058	0		0.0097		0.0184	0.0245	0.0153	0.0242		0.0134	0.002	0	NO
ENSG00000178287	SPAG11A			0.0146									0.0164		0.0307			0.016	0.0324	0.038	NO
ENSG00000178395	C1orf65	0	0.0047	0.0049		0	0.004	0.0309	0.0094		0	0.0047	0.002	0	0	0	0.0279		0.0081	0.0063	NO
ENSG00000178403	NEUROG2	0.0262	0.0236	0.0146	0	0.0131	0.0241				0.0156		0.0266	0.0225	0.0192	0.0161	0		0.0263	0.0127	NO
ENSG00000178460	C8orf45	0.0075	0.0009	0	0	0	0	0	0.0094	0	0	0	0	0.0082	0	0.0081	0.0056	0.008	0.0081	0	NO
ENSG00000178591	DEFB125								0.0141												NO
ENSG00000178645	C10orf53												0.0307		0.0153		0.0168			0.0127	NO
ENSG00000178795	GDPD4		0.0217		0.0077		0.006	0.0039		0.0058		0.0142	0.0123	0.0082	0.0268	0.0161	0.0056			0.019	NO
ENSG00000178804	H1FOO						0.0322			0.0058										0.038	NO
ENSG00000178928	TPRX1						0.0221		0.0141											0.0253	NO
ENSG00000178997	EXD1	0.0075	0.0142	0		0.0131	0.0101			0.0116	0.0136		0.0061	0.0061	0.0077					0.0063	NO
ENSG00000179046	TRIML2	0.0262	0.0227	0.0194		0.0196	0.002	0.0154	0.0282		0.0136		0.0184	0.0286	0.0345					0.019	NO
ENSG00000179059	ZFP42	0.0412	0.035	0.0534	0.0192		0.0221	0.0212	0.0141			0.0236	0.0041	0.0266	0	0.0242	0.0112		0.0182	0.019	NO
ENSG00000179071	CCDC89	0	0.0095	0	0	0	0.006	0	0	0.0173	0.0039	0.0047	0.0041	0	0	0.0081	0	0	0.004	0	NO
ENSG00000179083	FAM133A	0.0037	0.0274	0.0291	0.0192	0	0.0282	0.0212	0.0141	0.0173	0	0	0	0	0.0115	0.0081	0	0.0107	0.004	0.0316	YES
ENSG00000179088	C12orf42	0.0075	0.0142	0.0097	0.0115	0.0131	0.006	0.0077		0	0.0058	0.0094	0.0082	0.0102	0.0153	0.0161	0.0056	0.0107	0.0223	0.0253	NO
ENSG00000179133	C10orf67	0.0075	0.0189	0	0.0077	0	0	0.0019	0		0.0136	0.0236	0.0082	0.0061	0	0	0		0	0.0063	NO
ENSG00000179165	PXT1	0.0075	0.0104	0		0.0065		0.0077		0.0116	0.0019	0.0189	0	0.0082	0.0077		0				NO
ENSG00000179168	GGN	0	0.0019	0	0	0	0.004	0.0019	0	0	0.0019	0.0047	0.002	0.002	0.0077	0	0	0.0027	0	0	NO
ENSG00000179213	C19orf75							0.0154		0											NO
ENSG00000179363	TMEM31	0.0112	0.0095	0.0097	0.0153	0	0.0141	0.0039	0.0141	0.0116	0.0058	0.0142	0.0164	0.0123	0.0115		0.0056	0.0053	0.002	0.019	NO
ENSG00000179397	C1orf101	0.0037	0.0019	0	0	0.0131	0	0	0.0047	0	0.0058	0	0.002	0.0041	0.0038	0	0	0	0.004	0	NO
ENSG00000179407	DNAJB8									0.0231							0.0056				YES
ENSG00000179636	TPPP2	0.015				0.0131					0.0019	0									YES
ENSG00000179709	NLRP8		0.0189										0.0328					0			NO
ENSG00000179873	NLRP11	0.0225	0.018	0.034	0	0.0065	0.0241	0	0	0.0173	0.0136	0	0.0225	0.0102	0	0	0.0168	0.0134	0.0202	0.0127	NO
ENSG00000180043	FAM71E2	0.03	0.0255	0.0049	0.0192		0		0.0235			0.0236	0.0225	0.002	0.0192	0.0242				0.0253	NO
ENSG00000180083	WFDC11												0.0287		0.023						NO
ENSG00000180113	TDRD6	0.0075	0.0028	0	0.0038	0	0	0	0	0	0.0019	0	0.002	0.002	0	0	0	0	0.002	0	YES
ENSG00000180116	C12orf40	0.0225					0.0241			0				0.0184							NO
ENSG00000180138	CSNK1A1L	0.0037	0.0057	0.0146	0.0077	0	0	0.0116		0.0116	0	0.0047	0	0.0102	0.0115	0.0081	0.0056	0.0027	0.004	0	NO
ENSG00000180336	C17orf104	0.0112	0.0142	0	0.0077	0	0.0141	0.0135	0.0047	0.0058	0	0.0047	0.0082	0.0184	0	0	0.0112	0.0107	0.0061	0	NO
ENSG00000180424	DEFB123														0.0153						NO
ENSG00000180481	GLIPR1L2	0	0.0009	0	0	0	0	0	0	0	0	0	0	0.002	0	0.0081	0	0.0027	0	0	NO
ENSG00000180483	DEFB119										0.0234										NO
ENSG00000180697	C3orf22					0.0261					0.0214										NO
ENSG00000180869	C1orf180	0.0337	0.0151	0.0194	0		0.0141		0.0094	0.0173			0.0205	0.0143	0.023					0.019	NO
ENSG00000180878	C11orf42		0.0038		0			0	0	0.0058	0				0.0038	0					NO
ENSG00000181013	C17orf47	0	0.0047	0.0146	0	0	0.006	0.0039	0	0	0.0039	0.0047	0.002	0.002	0.0038	0	0	0	0.0061	0	NO
ENSG00000181195	PENK	0.0187	0.0076	0.0243	0.0077	0	0.006	0.027	0.0141	0.0289	0.0019	0.0142	0.0123	0.0041	0.0268	0.0081	0	0	0.0243	0.0316	NO
ENSG00000181433	SAGE1	0.0037	0.0198	0.0194	0.0268	0.0261	0.0342	0.027	0.0188	0	0.0195	0.0377	0.0348	0	0.0192	0.0242	0.0223		0.0283	0.0443	YES
ENSG00000181562	EDDM3A	0.0225	0.0293			0.0261		0.029	0.0094	0.0116	0.0273	0.0236	0.0246		0.023			0.0187		0.0316	NO
ENSG00000181781	ODF3L2	0.0112	0.0132	0.0146	0.0038	0.0131	0.0221	0.0097	0.0047		0.0039	0.0094	0.0184	0.0204	0.0153	0.0081	0.0056	0.0053	0.0081	0	NO
ENSG00000181786	ACTL9												0.0225								NO
ENSG00000181867	FTMT	0.0262	0.0293																	0.019	NO
ENSG00000182035	ADIG					0			0.0094		0.0136	0.0189							0.004		NO
ENSG00000182111	ZNF716	0.0337	0.0416		0.0383	0.0392	0.0282		0.0282			0	0.0389	0.045	0.0038		0.0279			0.0316	NO
ENSG00000182264	IZUMO1	0.0075		0.0194	0.023	0.0196	0.0101	0.0135		0.0231	0.0097	0.0189	0.0102	0.0102	0.0077	0.0081		0.0107		0.0063	NO
ENSG00000182308	DCAF4L1	0	0.0085	0	0	0.0065	0.006	0.0039	0	0.0058	0.0019	0.0094	0.0041	0.0041	0.0038	0.0081	0.0056	0.0053	0.004	0	NO
ENSG00000182459	TEX19	0.0112	0.0123	0.0049	0.0077	0.0065	0.006	0.027	0.0282		0.0117	0.0047	0.0246	0.0143	0.0077	0.0242	0.0112	0.016	0.0061	0.0063	NO
ENSG00000182481	KPNA2	0	0.0028	0	0.0077	0	0	0.0154	0.0047	0	0.0117	0	0	0	0	0	0	0.008	0	0	NO
ENSG00000182583	VCX	0.0112	0.0265	0.0194			0.0241		0.0235	0.0289		0.0142	0.0246	0.002	0.0115		0.0279	0.0214		0.0253	NO
ENSG00000182896	TMEM95	0.0225								0.0116											NO
ENSG00000182950	ODF3L1	0	0.0066	0	0.0038	0.0065	0	0	0	0.0173	0.0117	0.0094	0	0	0.0038	0.0081	0.0056	0.008	0.004	0	NO
ENSG00000182993	C12orf60	0.0037	0.017	0	0.0077	0.0065	0	0	0	0	0.0019	0.0047	0.0082	0.002	0.0077	0	0.0112	0.008	0	0	NO
ENSG00000183066	WBP2NL	0	0.0009	0.0097	0.0038	0	0.0121	0	0.0047	0	0	0	0.0041	0.0082	0	0	0	0.0053	0	0	NO
ENSG00000183206	POTEC		0.0369						0.0282						0.0115			0.0241			YES
ENSG00000183292	AC140481.2				0.0268	0.0196	0.0262			0.0116					0.0192					0.0253	NO
ENSG00000183304	FAM9A		0.0236	0.0291	0.0153			0.0212			0.0234	0.0236									NO
ENSG00000183305	MAGEA2B	0	0.0501	0.0388	0.0421	0.0196	0	0.0154	0.0141		0.0175	0	0	0	0.0192		0.0223	0.0241		0.0316	YES
ENSG00000183318	SPDYE4									0.0058											NO
ENSG00000183324	C15orf60									0.0058		0.0236	0.0225	0.0143			0.0279				YES
ENSG00000183396	TMEM89				0.0038											0.0242		0.0107		0.0253	NO
ENSG00000183434	TFDP3		0.0028	0.0146			0.0241					0.0189	0.0287	0.0204						0.0127	YES
ENSG00000183476	SH2D7	0.0112		0.0097	0.0115	0	0.006		0	0.0116	0.0039	0.0283	0.0143	0.0102	0.0077	0	0.0112	0.0053		0.0063	NO
ENSG00000183496	MEX3B	0	0.0019	0	0	0	0	0	0	0	0	0	0.0041	0	0.0077	0	0.0056	0	0.002	0	NO
ENSG00000183559	C10orf120										0.0175			0.0266							NO
ENSG00000183629	GOLGA8G	0.0225	0.0198	0.034	0.023		0.0221	0.0232	0.0282	0.0173			0.0164	0.0307					0.0142	0.019	NO
ENSG00000183643	C15orf32																0.0223			0.019	NO
ENSG00000183654	2011-03-10	0.0262	0.0255	0.0243	0.0307	0.0261	0.0201	0.027			0	0.0189	0.0348	0.0286	0.0192	0.0242	0	0	0	0.0316	NO
ENSG00000183706	OR4N4	0.0337	0.0227			0.0196	0.0201		0.0188	0.0231	0.0039	0.0425		0.0389	0.023		0.0168	0.016		0.0127	NO
ENSG00000183753	BPY2							0.0232	0.0329			0.0236									NO
ENSG00000183831	ANKRD45	0.0037	0.0142	0.0146	0.0153	0	0.0141	0	0	0.0058	0.0058	0	0	0	0	0.0161	0	0.0027	0.002	0	YES
ENSG00000183862	CNGA2		0.0189	0.0291		0.0261								0.0164	0.0307					0.0316	NO
ENSG00000184029	DSCR4	0	0.0265	0.0291	0.0268		0.0262	0.0212	0.0235			0.0142	0.0471	0.045	0.0038					0	NO
ENSG00000184033	CTAG1B	0	0.0378	0.0291	0.0192		0.0322	0.0251	0.0188	0.0289	0.0156	0.0047	0.0287	0	0.023	0.0403	0.0168	0.0321	0.0142	0.038	YES
ENSG00000184108	TRIML1	0.03	0.0265	0.0243			0.006							0.0123	0.0192			0.0187			NO
ENSG00000184361	TEX34	0.0037	0.0028	0.0097	0		0.004	0.0058	0.0047	0		0.0142	0.0041	0.0041	0.0038	0.0081		0	0.002	0.0127	NO
ENSG00000184378	AC078802.1	0	0.0085	0	0	0.0065	0.002	0.0039	0	0	0.0019	0	0.002	0.0061	0.0038	0.0081	0.0112	0	0.0081	0	NO
ENSG00000184478	OR56A3	0.0487	0.0331				0.0282					0.0472	0.043	0.0389	0.0307					0.0443	NO
ENSG00000184507	C15orf55	0.0037	0.0302	0.0194	0.023	0.0131	0.0201	0.0174	0.0235	0			0.0225	0.0082	0.0153	0.0081				0.0253	NO
ENSG00000184560	C17orf74	0.0187				0.0065		0.0135			0.0058				0.0192					0.0316	NO
ENSG00000184571	PIWIL3	0.0337				0.0196				0.0116	0.0117	0.033	0.0451	0.0286	0.023						NO
ENSG00000184647	PRSS55					0.0131		0.0193		0.0231	0.0058				0.0268	0.0161					YES
ENSG00000184650	ODF4	0.0037	0.0208	0.0194					0.0235	0.0231											YES
ENSG00000184661	CDCA2	0	0.0019	0	0	0	0	0	0.0094	0	0	0	0	0	0	0	0	0.0107	0.0081	0	NO
ENSG00000184735	DDX53	0.0449	0.0208	0.0194	0.023		0.0423					0	0.0348	0.0286	0.0383	0.0161					YES
ENSG00000184786	TCTE3	0	0.0038	0	0	0.0065	0	0	0	0	0.0019	0	0.002	0.002	0.0038	0	0	0.0027	0.0081	0	NO
ENSG00000184814	PRR23B						0.0201		0.0282												NO
ENSG00000185013	NT5C1B	0.0037	0.0047	0	0.0038		0.002	0.0077	0.0047	0		0	0.0061	0	0	0	0	0.0027	0	0.0063	NO
ENSG00000185056	C5orf47					0.0065		0.0116	0.0094		0.0019	0.0094	0.0164		0.0153		0.0112		0.0142	0.019	NO
ENSG00000185156	MFSD6L	0	0	0	0	0.0065	0.002	0.0309	0.0141	0		0.0283	0	0.0041	0	0	0.0056	0	0	0	NO
ENSG00000185177	ZNF479	0.0337			0.0192	0.0196						0.0283	0.0307		0.0307						NO
ENSG00000185247	MAGEA11	0	0.0255	0.0291	0.0192		0		0.0235			0.0283	0.0348	0	0	0.0323				0	YES
ENSG00000185290	RP4-725G10.1	0	0	0	0.0307	0.0065	0.0101	0.0405	0.0282		0.0078	0.0283	0.002	0.0041	0	0.0161	0.0168	0	0	0	NO
ENSG00000185294	SPPL2C		0.0189			0					0.0019						0.0112				NO
ENSG00000185523	C1orf227					0				0		0.0047	0.0082								NO
ENSG00000185594	SPATA8	0.0225		0.0291				0.027	0.0282	0.0173		0.0283		0.0143			0.0335	0.0294		0.019	NO
ENSG00000185686	PRAME	0	0	0	0	0.0261	0	0	0	0	0.0214	0	0	0	0	0	0.0223	0.0027	0.0223	0	YES
ENSG00000185689	C6orf201	0	0	0.0097	0	0	0.006	0	0	0	0.0039	0	0.002	0	0.0038	0	0	0	0.002	0.0063	NO
ENSG00000185775	FAM75A6		0.0189				0.0322							0.0225	0.023						NO
ENSG00000185823	C15orf2	0.0037		0.0243	0.023	0.0196		0.0116	0.0047		0.0117	0.0142	0.0225	0.0225	0.023	0.0081	0	0.0214	0	0.0127	NO
ENSG00000185888	PRSS38								0.0141			0.0189			0.0153						NO
ENSG00000185955	C7orf61	0	0.0123	0.0049	0.0115	0	0.008	0.0058	0	0.0058	0	0.0047	0.0041	0.0041	0.0077	0.0081	0	0.0053	0.002	0	NO
ENSG00000185958	FAM186A	0.0037	0.0019	0	0	0	0.0101	0	0	0	0.0039	0.0094	0.002	0.002	0.0038	0	0.0112	0.008	0.004	0.019	NO
ENSG00000185972	CCIN	0.0037	0	0.0049	0	0	0.002	0.0077	0	0	0.0039	0.0094	0.0061	0.002	0.0038	0	0.0112	0.0027	0.0061	0.0063	NO
ENSG00000186007	LEMD1	0.0037	0.0208	0	0	0	0	0.0116	0		0.0156	0.0236	0	0	0	0	0.0279	0.0187	0	0	YES
ENSG00000186075	ZPBP2	0.03	0.0142	0.0049	0.0115		0.0483						0.0266	0.0143	0.0192						NO
ENSG00000186086	NBPF6	0.0037	0	0.034	0.0077		0.0342			0.052		0.0283	0.0389	0.0348	0.0307					0.0316	NO
ENSG00000186103	ARGFX							0.0193	0.0235					0.0164							NO
ENSG00000186118	ATPAF1-AS1	0.0037	0.0076			0.0131		0.0116	0.0047	0		0.0047			0.0077	0.0161	0	0.0107	0.0061	0	NO
ENSG00000186143	C2orf53						0.0262	0.0193	0.0235												NO
ENSG00000186150	UBL4B	0.0112	0.0123	0.0049		0	0.006	0.0135	0.0188	0.0231	0.0039	0.0189	0.0143	0.0164	0.0115		0.0223	0.016		0.019	NO
ENSG00000186235	AC016757.3	0	0.0057	0	0.0115	0	0.006	0.0058	0	0	0	0.0094	0	0	0	0.0081	0	0.0053	0.002	0.0063	NO
ENSG00000186280	KDM4D	0.0037	0.0019	0.0049	0	0	0.004	0.0019	0	0	0.0058	0.0047	0.002	0.002	0	0	0	0	0.002	0	NO
ENSG00000186334	SLC36A3									0											NO
ENSG00000186393	KRT26																			0.0127	NO
ENSG00000186451	SPATA12	0	0.0047	0.0049	0	0	0.002	0.0135	0	0	0.0039	0.0189	0.002	0.0061	0.0038	0	0.0112	0.008	0.002	0	NO
ENSG00000186452	TMPRSS12	0.0075	0.0265						0.0282	0.0058					0.0038					0.0127	YES
ENSG00000186453	C2orf84	0.0375	0.0095	0.0388	0.0077	0	0.0141	0	0	0	0	0.0142	0.0328	0.0184	0.023	0	0.0056	0.008	0.0182	0	NO
ENSG00000186471	AKAP14		0.0293	0.0291	0.0115	0.0065	0.0302		0.0188		0.0195	0.033	0.0041	0.0143	0.0077			0.0241		0	NO
ENSG00000186583	SPATC1	0.0037	0.0066	0.0049	0.0077	0	0.002	0.0019	0.0047	0	0.0039	0.0047	0	0.002	0.0115	0		0.0027	0.004	0.0063	NO
ENSG00000186638	KIF24	0	0.0038	0	0	0	0	0.0039	0.0094	0	0.0078	0.0047	0.002	0.002	0	0	0.0056	0.0027	0.002	0.0063	NO
ENSG00000186952	TMEM232	0	0.0019	0.0097	0.0038	0	0.0101	0	0	0	0.0097	0	0.0041	0.0061	0	0.0081	0.0056	0.0027	0	0	NO
ENSG00000186976	EFCAB6	0	0	0	0	0	0	0	0	0	0.0058	0	0.0061	0.002	0	0.0081	0.0056	0	0	0	NO
ENSG00000187003	ACTL7A									0.0058											NO
ENSG00000187105	HEATR4	0.0075	0.0019	0.0049	0.0077	0	0	0.0097	0	0	0.0019	0	0.0082	0.0061	0.0038	0.0081	0	0	0	0	NO
ENSG00000187166	H1FNT					0	0.0181			0	0	0.0283	0.0082	0.0184			0		0.0121		NO
ENSG00000187268	FAM9C	0.03	0.0161	0.0243			0.0221	0	0.0141	0.0116		0.0142	0.0164	0.0225	0.0115					0.038	NO
ENSG00000187475	HIST1H1T	0.0262	0.0066	0.0146			0.0121	0.0154		0.0173			0.0143	0.0164	0.0115			0.0107		0.019	NO
ENSG00000187516	CXorf27	0.03		0.034	0.023		0.0262							0.0225							NO
ENSG00000187533	C4orf40	0.03	0.0293	0.0194			0.0302					0.0283		0.0307			0.0168			0.019	NO
ENSG00000187537	POTEM	0.0412	0.017	0.0146			0.0201		0.0282			0.0142	0.0246	0.0327	0.0192			0		0.0253	NO
ENSG00000187569	DPPA3									0.0231			0.0143			0.0242				0.0253	NO
ENSG00000187581	COX8C	0.0075					0.0181			0.0058		0.0142	0.0164	0.0409	0.0345					0.019	NO
ENSG00000187600	AC018682.6	0.0225					0.0423							0.0245							NO
ENSG00000187624	C17orf97	0	0	0	0	0	0.002	0.0058	0	0	0.0019	0	0	0.002	0	0	0	0	0	0.0063	NO
ENSG00000187658	C5orf52				0.0038										0.0192					0.038	NO
ENSG00000187690	CXorf67	0.0225	0.0284	0.0146	0.0115	0	0.0382	0.0039	0.0047	0.0116	0.0039	0.0283	0.0225	0.0307	0.0153	0.0242	0.0056	0.0107	0.0081	0.019	NO
ENSG00000187753	C9orf153	0.0037	0.0028			0		0.0039		0	0.0019	0.0047		0.0123	0.0038		0.0056	0.0053	0.0101		NO
ENSG00000187754	SSX7											0.0377							0.0121		YES
ENSG00000187772	LIN28B	0	0.0369	0.0146	0.0345	0.0065	0.0201	0.0193	0.0141		0.0156	0.0047	0.0225	0.0041	0	0.0242	0	0.0321		0	NO
ENSG00000187806	TMEM202						0.0302							0.0266							NO
ENSG00000187833	C2orf78			0.0146								0.0142			0.0153					0.019	NO
ENSG00000187860	CCDC157	0.0037	0.0009	0.0049	0.0038	0	0.006	0.0019	0	0	0.0019	0.0094	0.0061	0.002	0.0077	0	0	0.0027	0	0	NO
ENSG00000188050	RNF133	0.0075	0.0076	0.0194		0.0131		0.0019	0.0047			0.0094	0.0082	0.0082		0.0081	0	0.0027		0.0127	NO
ENSG00000188163	FAM166A	0.0187	0.017	0.0243		0.0131		0.0193	0.0047	0.0116	0.0097	0.0189	0.0082		0.0115		0.0056	0.0134	0.0202	0.0063	NO
ENSG00000188306	LRRIQ4	0	0.0151	0.0194	0	0	0.0141		0	0	0	0	0.0041	0.0041	0.0077	0.0081	0.0056	0.016		0.0063	NO
ENSG00000188368	PRR19	0.0037	0.0028	0.0146	0.0038	0	0.0121	0.0135	0.0141	0.0289	0.0019	0	0.0143	0.0082	0.0115	0.0161	0.0056	0	0.0061	0.0127	NO
ENSG00000188386	PPP3R2									0.0058		0.0283						0.0187			NO
ENSG00000188425	NANOS2					0.0065	0.0221	0.0232	0.0235		0.0039				0.023					0.019	NO
ENSG00000188800	TMCO2									0.0116										0.0253	NO
ENSG00000188848	BEND4	0.0225	0.0151	0.0194	0.0077	0.0065	0.0221	0.0058	0.0188	0	0	0.0236	0.0143	0	0.0192	0.0081	0.0056	0	0.0344	0.0127	NO
ENSG00000188909	BSX	0.015																		0.0253	NO
ENSG00000189023	MAGEB16	0.0412	0.0227				0.0221					0.0472	0.0307	0.0327							NO
ENSG00000189037	DUSP21								0.0188	0.0289											NO
ENSG00000189064	GAGE2A	0.0449	0.0217	0.034			0.0362		0.0282			0.0377	0.0328	0.0266	0.023					0.038	YES
ENSG00000189134	NKAPL	0.0037	0.0076	0.0097	0.0077	0	0.0101	0.0039	0	0.0116	0	0.0142	0.0123	0.0061	0.0153	0	0	0.0027	0.002	0.0063	NO
ENSG00000189139	FSCB	0.0225																			NO
ENSG00000189167	ZAR1L	0.03								0.0116											NO
ENSG00000189252	SPANXN3						0.0161														YES
ENSG00000189269	C22orf43	0.0112	0.0076	0	0.0077	0.0065	0.0101	0.0058	0.0047	0	0.0078	0.0047	0.002	0.0102	0.0115	0.0081	0.0056	0.0027	0.002	0.0127	NO
ENSG00000189299	FOXR2				0.0115		0.0121						0.0246	0.0225	0.0192					0.038	NO
ENSG00000189332	RP11-113D6.10									0											NO
ENSG00000196074	SYCP2	0	0.0009	0	0.0115	0.0065	0	0	0	0.0058	0	0.0189	0	0.002	0	0.0081	0	0.008	0.0061	0.019	NO
ENSG00000196119	OR8A1	0.0262	0.0331									0.0142	0.0328		0.0268					0.0443	NO
ENSG00000196242	OR2C3	0.0225								0.0116		0.0283	0.0246	0.0245	0.0268			0.016			NO
ENSG00000196335	STK31	0	0.0057	0.0049	0.0077	0.0065	0	0.0309	0.0188	0.0058	0.0019	0.0189	0	0	0	0	0.0112	0.0053	0.004	0	NO
ENSG00000196388	INCA1	0	0.0038	0	0.0077	0.0065	0.004	0.0019	0	0	0.0019	0.0047	0.0041	0.0041	0.0077	0.0161	0	0.0027	0.0061	0.0063	NO
ENSG00000196427	NBPF4	0	0	0.034	0		0.0302	0.0212	0.0141	0.0289		0.0377	0.0287	0.0266	0.0268	0.0323	0.0279	0.0294		0.0127	NO
ENSG00000196431	CRYBA4	0.0262	0.0189		0.0077	0.0196	0.0121				0.0097	0.0142	0.0061	0.0245	0.0192	0.0323	0.0168	0.0241	0.0162	0.019	NO
ENSG00000196475	GK2										0.0078										NO
ENSG00000196570	PFN3			0.0243											0.023					0.0316	NO
ENSG00000196844	PATE2	0.0262				0.0196				0.0231	0.0117		0.0246		0.0038		0.0056	0.0107		0.0316	NO
ENSG00000196860	TOMM20L	0.0037	0.0038	0	0	0.0065	0.0101	0	0	0.0058		0.0047			0		0	0.0053	0.0061	0	NO
ENSG00000196900	C5orf48				0.0153																NO
ENSG00000196946	ZNF705A	0.0225	0.0217			0	0.0181	0.0193	0.0282	0.0116				0.0164	0.023					0.019	NO
ENSG00000197123	ZNF679	0.03	0.017			0.0327	0.0241				0.0175	0.033	0.0328	0.0286	0		0.0112			0.0253	NO
ENSG00000197140	ADAM32	0.0037	0.0028	0.0049	0	0	0.0101	0.0058	0.0235	0	0.0039	0.033	0.0082	0	0	0.0081	0	0	0.004	0	NO
ENSG00000197172	MAGEA6	0	0.0312	0.0049	0.0077	0.0261	0	0.0232	0.0282	0.0116	0.0214	0	0	0	0.0307	0.0161	0.0335	0.0241		0.019	NO
ENSG00000197181	PIWIL2	0.03	0.0246	0.034	0	0.0131	0	0.0019	0.0376	0	0.0058	0	0.0307	0.0286	0.0077	0	0.0279	0.0053	0.0101	0	YES
ENSG00000197213	ZSCAN5B	0.0262	0.0047	0.0097		0.0065	0.0101	0.0019	0.0094	0	0	0.0142	0.0061	0.0123			0.0056	0.0053		0.0063	NO
ENSG00000197279	ZNF165	0.0037	0.0019	0	0	0	0.002	0.0097	0.0094	0	0.0097	0	0.002	0.0061	0	0.0081	0	0.0053	0.0061	0	YES
ENSG00000197416	FABP12	0.03		0.0243			0.0181							0.0225							NO
ENSG00000197587	DMBX1	0	0.0028	0	0.0038	0	0.006	0.0251	0.0235		0.0214	0.0189	0	0	0.0038	0		0.016	0	0	NO
ENSG00000197651	C12orf12					0.0131															NO
ENSG00000197748	WDR96	0.0075	0	0.0097	0.0038	0	0.0101	0	0.0047	0	0.0136	0	0.0041	0.0041	0	0.0081	0	0.0053	0	0	NO
ENSG00000197768	C9orf173	0.015	0.0076	0.0097	0.0115	0.0131	0.0322	0.0058	0	0	0.0039	0	0.0123	0.0164	0	0	0.0056	0.0027	0.004	0.0063	NO
ENSG00000197826	C4orf22	0.03	0.0246	0.034		0.0327		0.0077	0.0235		0.0214		0.0164	0.0245	0.0268			0.0187		0	NO
ENSG00000197889	MEIG1	0.0112	0.0104	0.0049		0	0.0141		0.0047	0.0116	0.0019	0.0047	0.0061	0.0061	0	0	0.0056	0	0.0061	0	NO
ENSG00000198028	ZNF560	0.0449	0.0293			0.0131	0.0241	0.0116	0.0282	0.0462	0	0.0472	0.0225	0.0429	0		0.0447	0	0	0.0316	NO
ENSG00000198033	TUBA3C	0.0337	0.0142	0.0194			0.0282	0.0077	0.0188	0		0.0094	0.0348	0.0245	0.0307		0.0112	0.008		0.019	NO
ENSG00000198054	DSCR8	0	0.035	0.0388	0.0307		0.0322	0.0347	0.0329			0	0.0451	0.0327	0	0.0242	0.0335	0.0241		0	YES
ENSG00000198062	POTEH	0.0337	0.0123	0.0146			0.0201		0.0235			0.0283	0.0266	0.0307	0.0153			0		0.0316	YES
ENSG00000198173	FAM47C	0.0075		0.0243									0.0287	0.0245						0.019	NO
ENSG00000198178	CLEC4C	0.0225	0.018	0.0291			0.0121	0.0135		0.0116			0.0082	0.0143	0.0153	0.0242	0.0223		0.0283		NO
ENSG00000198445	CCT8L2								0.0141	0.0116	0.0117										NO
ENSG00000198471	RTP2							0.0116	0.0282									0.0267			NO
ENSG00000198573	SPANXC	0.03	0.0198	0.0291	0.0192		0.0322						0.0348	0.0286							YES
ENSG00000198681	MAGEA1	0	0.034	0.0437	0.0268	0.0261	0.002	0.0212	0.0235	0.0173		0	0.0348	0	0.0383	0.0161	0.0223	0.0348		0.057	YES
ENSG00000198704	GPX6	0.0225		0.0243										0.0266	0.0268						NO
ENSG00000198723	C19orf45	0	0.0009	0.0049	0	0.0065	0.0121		0.0141	0.0116	0	0.0094	0	0.0061	0.0038	0	0	0.0027		0	NO
ENSG00000198754	OXCT2	0.0075	0.0095	0	0	0	0.004	0.0019	0	0.0058	0	0	0.0061	0.0061	0.0077	0	0	0.0027	0.002	0.0063	NO
ENSG00000198765	SYCP1	0.0187	0.0331	0.034			0.0262			0.0173				0.0429	0.0268					0.0316	YES
ENSG00000198798	MAGEB3													0.0245	0.023		0.0279				YES
ENSG00000198870	C9orf96	0	0.0047	0.0049	0.0038	0.0065	0.0101	0.0019	0.0047	0	0.0019	0	0.002	0.0061	0	0.0081	0	0.0053	0.0061	0.0063	NO
ENSG00000198883	PNMA5	0.0449	0.017	0.0437	0.023	0.0131	0.0302	0.0077	0.0094	0.0058	0	0.0189	0.0307	0.0348	0.0115	0.0081	0	0.0187	0.0162	0.0253	NO
ENSG00000198885	ITPRIPL1	0	0.0047	0	0	0	0	0	0.0047	0	0	0.0047	0.0041	0	0.0038	0	0.0056	0	0	0	NO
ENSG00000198889	DCAF12L1	0.0225	0.0255	0.0583				0	0	0.0231		0.0377	0.0307	0.0389	0	0.0081	0.0223	0.0053	0	0	NO
ENSG00000198930	CSAG1	0	0.0416	0.0485	0.0421	0	0	0.0116	0.0188		0.0117	0	0	0	0.0307	0.0081	0.0279	0.0214	0.0162	0.0316	YES
ENSG00000203690	TCP10				0							0.0283			0.0192	0.0242					NO
ENSG00000203778	C6orf225	0	0.0019	0	0	0.0131	0.008	0.0058	0	0	0.0019	0	0.002	0.0061	0.0038	0	0	0	0.0061	0	NO
ENSG00000203780	FANK1	0	0	0.0049	0.0038	0.0065	0	0	0	0	0.0097	0.0142	0	0.0041	0	0	0	0.0027	0.002	0	NO
ENSG00000203784	LELP1						0.0322														NO
ENSG00000203907	OOEP	0.0075	0.0369	0.0049	0.0038		0.002	0.0039	0	0.0173		0.0094	0.002	0	0.0192	0	0.0391	0	0.0061	0	NO
ENSG00000203909	DPPA5			0.0146									0.0164	0.0286	0.023				0.0304	0.0253	NO
ENSG00000203910	C1orf146						0.0181			0.0058											NO
ENSG00000203926	SPANXA2	0.0262	0.0198	0.0291			0.0342						0.0225	0.0245							YES
ENSG00000203933	CXorf66											0.0142									NO
ENSG00000203942	C10orf62	0.0225				0.0065		0	0.0047		0.0039	0.0094		0.0061	0.0038	0.0081	0			0.0063	NO
ENSG00000203963	C1orf141					0.0196				0.0347	0.0156	0.0142	0.0164	0.0266	0.0268		0.0168			0.0127	NO
ENSG00000203989	RHOXF2B	0.0262	0.0113	0.034		0.0131	0.0181	0.0232	0.0188	0.0116		0.0189	0.0184	0.0245	0.0153					0.0316	NO
ENSG00000204019	CXorf61	0.0112	0.0189	0.0097	0.0421		0.0322		0.0141			0.0425	0	0	0.0192	0		0.0187		0.038	YES
ENSG00000204022	LIPJ			0.0146		0.0196		0.0154						0.0164	0.0268			0.0107	0.0223	0.0316	NO
ENSG00000204052	LRRC73	0.0037	0.0009	0	0.0038	0.0065	0	0.0039	0		0	0	0	0.0041	0	0.0161	0	0	0.002	0	NO
ENSG00000204086	RPA4	0	0.0132	0.0097	0.0038	0.0065	0.0121	0.0077	0.0094	0		0	0.0041	0.0102	0	0.0161	0	0.0107		0	NO
ENSG00000204188	GGNBP1						0.0282			0	0.0136			0.0184			0.0279			0.0253	NO
ENSG00000204246	OR13C3									0.0116											NO
ENSG00000204293	OR8B2								0.0235												NO
ENSG00000204296	C6orf10	0.0375		0.0243			0			0.0058				0	0.0192			0.0348		0.0316	NO
ENSG00000204311	DFNB59	0.0037	0.0009	0	0	0	0	0.0058	0	0	0.0019	0	0	0	0	0	0.0112	0	0.002	0	NO
ENSG00000204363	SPANXN5						0.0221														YES
ENSG00000204481	PRAMEF14											0.0236									NO
ENSG00000204540	PSORS1C1	0	0.0028	0	0	0	0	0	0		0.0058	0.0094	0	0	0	0	0	0.0027	0	0	NO
ENSG00000204661	C5orf60						0.0221		0.0141					0.0204	0.0153					0.0127	NO
ENSG00000204669	C9orf57				0.0192				0.0329	0.0058		0.0094									NO
ENSG00000204671	IL31						0.0241			0.0058		0.0283		0.0286							NO
ENSG00000204688	OR2H1							0.0328	0.0235		0.0136	0.0377								0.038	NO
ENSG00000204694	OR11A1								0.0282								0.0335				NO
ENSG00000204897	KRT25						0.0322	0.0328	0.0235										0.0324	0.0443	NO
ENSG00000204930	C9orf128	0.0075	0.0028	0.0291	0.0038	0	0.0201	0.0135	0.0141	0.0173	0.0019	0.0047	0.0041	0.0082	0.0115	0.0081		0	0.0081	0.0063	NO
ENSG00000204952	FBXO47		0.018												0.0077					0.019	NO
ENSG00000204961	PCDHA9	0.0187	0.0066	0.0243	0.0153	0.0131	0.0221	0.0039	0.0047	0.0347	0.0136	0.0236	0.0041	0.0266	0.0038	0.0081	0.0056	0.0053	0	0.0063	NO
ENSG00000205078	SYCE1L	0	0.0047	0	0	0	0.0121	0.0019	0	0.0116	0	0.0047	0	0.0041	0	0	0	0	0.002	0.0063	NO
ENSG00000205085	FAM71F2	0.0037	0.0019	0	0.0038	0	0	0	0	0	0.0019	0.0047	0	0.002	0	0	0.0056	0	0.002	0	NO
ENSG00000205108	FAM205A		0.0095			0.0131	0.0141	0.0077	0.0094	0.0058				0.0245	0.0153		0.0056				NO
ENSG00000205111	CDKL4	0.0262	0.0161	0.0194		0.0261	0.0201	0.0212	0.0188	0.0289		0.0236	0.0184	0.0225	0.0192		0		0.0202	0.0063	NO
ENSG00000205129	C4orf47	0	0.0009	0	0.0115	0	0.004	0	0		0.0097	0.0142	0.002	0	0.0038	0.0081	0.0168	0.008	0	0	NO
ENSG00000205174	C7orf66																			0.019	NO
ENSG00000205212	CCDC144NL	0.0225	0.0265	0.0146		0.0196	0.0241	0.0232	0.0235	0.0116	0.0136	0.033	0.0266	0.0184	0.0115	0.0161	0.0168	0.0214		0.0253	NO
ENSG00000205359	SLCO6A1	0.0037	0.0284	0.0097			0.008	0.0212	0.0141			0.0236	0.0164	0.0082	0.0077		0.0447		0.0202	0.0127	YES
ENSG00000205642	VCX3B	0.0375	0.0161	0.0291			0.0181		0.0094			0.0283	0.0225	0.0184	0.0192		0.0223			0.0063	NO
ENSG00000205777	GAGE1	0.0449	0.0265	0.0291	0.023		0.0402		0.0235			0.033	0.0389	0.0204	0.0421					0.038	YES
ENSG00000205784	ARRDC5	0	0.0085	0.0049	0.0153	0	0.004	0.0077	0.0047	0	0	0.0094	0	0.002	0.0077	0	0.0056	0.008	0.0061	0	NO
ENSG00000205832	C16orf96	0.0187	0.0066	0.0049		0	0.008	0.0077	0.0047	0	0.0019	0.0047	0.0082	0.0102	0.0038	0	0	0.0027	0.0061	0.0127	NO
ENSG00000205838	TTC23L	0	0	0	0.0038	0.0065	0.0101	0.0019	0.0047	0.0058	0.0097	0	0.002	0.0041	0	0.0242	0	0.0027	0.002	0	NO
ENSG00000205856	C22orf42															0.0081	0.0168	0.008		0.0127	NO
ENSG00000206026	C18orf62																	0.0187			NO
ENSG00000206150	RNASE13	0.0112				0		0.0058	0.0094	0.0116	0	0.0047	0.0123		0.0192	0.0081			0.0142	0.019	NO
ENSG00000206181	TCEB3B						0.0221			0			0.0164	0.0143	0					0.0063	NO
ENSG00000206531	CD200R1L									0.0116											NO
ENSG00000206557	TRIM71	0.0262	0.0198	0.0291	0.023	0		0.0039	0.0188	0	0.0039	0.0094	0.0143	0.0164	0					0.038	NO
ENSG00000212122	TSSK1B	0.0075	0.0047	0		0	0	0.0019	0.0235		0	0.0094		0.002	0.0038		0			0.0127	NO
ENSG00000212123	PRR22	0.0037	0.0009	0	0	0	0	0	0	0	0.0039	0	0	0	0.0038	0	0.0056	0	0.002	0	NO
ENSG00000213218	CSH2	0.0262								0.0289				0.0266						0.019	NO
ENSG00000213231	TCL1B	0.0225	0.0246	0.0194	0.023		0.0282	0.0193	0.0235	0.0173		0.0236	0.0287	0.0143	0.0115	0.0323		0.0241	0.0243	0.0127	NO
ENSG00000213401	MAGEA12	0	0.0435	0.0388	0.0421	0	0	0.0135	0.0188		0.0078	0	0	0	0.0307		0.0279	0.0241	0.0243	0.0316	YES
ENSG00000213471	TTLL13	0	0.0019	0.0097	0.0077	0	0.002	0.0019	0	0.0058	0.0019	0	0.002	0.002	0	0.0081	0	0.0027	0.002	0	NO
ENSG00000214107	MAGEB1	0.0337	0.0331		0.0153		0.0402					0.0189	0.041	0.0429	0.0307					0.0253	YES
ENSG00000214188	ST7-OT4				0.0077	0.0065		0	0.0047	0	0.0058	0.0094	0.0102		0				0.0081	0.0127	NO
ENSG00000214216	IQCJ	0.0187	0.0293							0.0231											NO
ENSG00000214415	GNAT3	0.0337	0.0255	0.0194	0.0192								0.0184	0.0286		0.0161			0.0304		NO
ENSG00000214842	RAD51AP2	0.0112	0.0095	0	0.0038	0.0131	0.002	0.029	0.0094		0.0039	0.0047	0.0164	0	0.023	0	0		0.0162	0.0127	NO
ENSG00000214946	TBC1D26	0.0112	0.0132	0.0291		0		0.0135			0.0019		0.0164	0.0143	0.0115		0.0168		0.0142	0.0063	NO
ENSG00000215009	ACSM4																			0.038	NO
ENSG00000215131	C16orf90						0.0322			0.0058					0.0115						NO
ENSG00000215186	GOLGA6B	0.015	0.0085			0.0131	0.0161	0.0077	0.0047	0.0058	0	0	0.0164	0.0082	0.0115		0.0056	0.008	0.0121	0	NO
ENSG00000215262	KCNU1	0.015	0.0274	0.0243				0.0116				0.0047	0.0246	0.0307	0.0268			0.008		0.019	NO
ENSG00000215343	ZNF705D							0.027	0.0282					0.0245	0.0268					0.038	NO
ENSG00000215568	GAB4	0.0262		0.0388			0.0181			0.0347		0.0236	0.0307	0.0327	0.0115					0.0316	NO
ENSG00000217442	SYCE3	0.0075	0.0028	0.0097	0.0153	0.0065	0.002	0.0135	0		0.0039	0.0094	0.0041	0	0	0.0161	0.0112	0.0053	0.004	0	NO
ENSG00000218823	PAPOLB								0.0188	0.0173					0.0307		0				NO
ENSG00000220891	LL22NC03-63E9.3	0.0337	0.017	0.0243		0.0261	0.0302	0.0174	0.0094			0.033	0.0184	0.002	0.0038					0	NO
ENSG00000221843	C2orf16	0	0	0	0	0.0065	0	0.0039	0.0047	0.0058	0	0.0047	0.002	0.002	0	0	0	0	0	0	NO
ENSG00000221867	MAGEA3	0	0.034	0.0049	0.0421	0.0261	0	0.0193	0.0329		0.0234	0	0	0	0.0307		0.0391	0.0321		0.0316	YES
ENSG00000221882	OR3A2	0.0225	0.0132	0.0534		0.0065	0.0161	0.0193	0.0235	0.0116	0.0078		0.0205	0.0225	0.0192		0.0279		0.0202		NO
ENSG00000221888	OR1C1									0.0058											NO
ENSG00000221947	XKR9	0	0	0	0	0	0	0	0	0	0.0019	0	0	0	0	0	0	0.0027	0	0	NO
ENSG00000222004	C7orf71	0.0112							0.0047	0		0.033		0.0184							NO
ENSG00000224089	CT47A10											0.0283									YES
ENSG00000224586	GPX5	0.0225										0.0236	0.0184		0.046			0.008			NO
ENSG00000224659	GAGE12J	0.0375	0.0265	0.0291	0.023		0.0402		0.0282			0.0189	0.0492	0.0204	0.023		0.0112			0.057	YES
ENSG00000224854	C9orf53	0.0037	0.0208	0		0.0065	0.002					0.0094	0.0123	0.0061	0	0.0242				0	NO
ENSG00000225362	CT62	0.015	0	0.0097	0.0077		0.006	0.0251				0.0236	0.0102	0.0061	0.0077	0.0161	0.0168	0.0027	0.002	0.0063	YES
ENSG00000226023	CT47A6											0.0236									YES
ENSG00000226372	DCAF8L1	0.0225					0.0201					0.0094	0.0307	0.0286	0.0307		0.0112			0.0253	NO
ENSG00000226600	CT47A9											0.0283									YES
ENSG00000226650	KIF4B	0	0	0	0	0	0	0	0.0047	0	0.0156	0.0047	0	0.002	0	0	0	0.0027		0	NO
ENSG00000226941	RBMY1J	0.0262								0.0116		0.0425	0.0164	0.0286							NO
ENSG00000227488	GAGE12D	0.0375	0.0293	0.0437	0.023	0.0131	0.0423		0.0282			0.0283	0.041	0.0225	0.0307		0.0112	0.0107		0.0506	YES
ENSG00000228927	TSPY3	0.03					0.0101					0.0377	0.0246	0.0389							YES
ENSG00000229937	PRPS1L1											0.0189	0.002	0.0204			0.0112			0.019	NO
ENSG00000229972	IQCF3								0.0282												NO
ENSG00000231171	RP11-389E17.1	0.03				0.0196	0.0161						0.0266	0.0204	0.023	0.0403	0.0223			0.0127	NO
ENSG00000232040	SCAND3	0	0	0	0	0	0	0	0	0.0347	0	0	0	0	0	0	0	0.008	0	0	NO
ENSG00000232423	PRAMEF6			0.0243			0.0201					0.0094		0.0225	0.0077					0.038	NO
ENSG00000233436	BTBD18	0.0112	0.0038			0.0065	0.004	0.0039	0.0047	0	0		0.002	0.0061	0.0077		0			0.0127	NO
ENSG00000233701	PRR23C						0.0241		0.0282											0.0127	NO
ENSG00000233803	TSPY4	0.0225				0.0261						0.0425	0.0164	0.0389							NO
ENSG00000234068	PAGE2	0.0412	0.0293				0.0382		0.0188			0.033	0.043	0.0286	0.046		0.0168			0.0443	YES
ENSG00000234414	RBMY1A1	0.0337					0.0161			0.0173		0.0189	0.0246	0.0327							NO
ENSG00000234511	C5orf58	0.0037	0.0132	0.0146	0.0077	0	0.0121	0	0	0	0.0078	0.0047	0.002	0.0102	0.0115	0	0.0223	0.0134	0.0061	0.0127	NO
ENSG00000235631	RNF148	0.0112	0.0047	0.0049	0.0038	0.0065	0.006	0.0019	0.0047	0.0173		0.0047	0.0041	0.0061	0	0.0081	0.0056	0.0053	0.004	0.0127	NO
ENSG00000236027	PATE3									0.0231											NO
ENSG00000236311	RP11-108L7.11	0.0337	0.0312		0	0.0065	0.0161				0	0.0047		0.0225		0.0161	0.0168			0.0253	NO
ENSG00000236371	CT47A1	0.0112										0.033									YES
ENSG00000236446	CT47B1	0.0187							0.0188			0.0283	0.0246	0.0143						0.0127	YES
ENSG00000237136	C4orf51		0.0274	0.0437			0.0342	0.0174						0.0348	0.0192					0.0253	NO
ENSG00000237247	MBD3L5			0.0146																0.019	NO
ENSG00000237521	OR7E24																			0.019	NO
ENSG00000238269	PAGE2B	0.0449	0.0255	0.0146			0.0402	0.0116	0.0188	0		0.0283	0.043	0.0266	0.0345		0.0223			0.0443	YES
ENSG00000239605	C2orf61	0.0075		0.0194	0	0		0.0116	0.0235	0.0058			0.0082		0.0077	0	0				NO
ENSG00000240021	C1orf49	0.0225	0.0217	0.0146			0.0221						0.0307	0.0245		0.0242		0.0134		0.0253	NO
ENSG00000240563	L1TD1	0.015	0.0009	0.0146	0	0	0.0221	0.0039	0.0047	0.0173	0.0117	0.0189	0.0082	0.0082	0.0192	0	0.0056	0.0027	0.002	0.0063	NO
ENSG00000241476	SSX2	0.0262	0.034	0.0243	0.0115		0.0221	0.0116	0.0188			0	0.041	0.0348	0.023			0.0348	0.002	0.0316	YES
ENSG00000242220	TCP10L	0.0112	0.0019	0.0049	0	0	0.006	0.0039	0	0	0	0	0.002	0	0	0.0081	0	0	0	0	NO
ENSG00000242362	CT47A2											0.033	0.0164		0.0268					0.0127	YES
ENSG00000242389	RBMY1E	0.015										0.0425									NO
ENSG00000242715	CCDC169	0	0.0019	0	0.0268	0	0.008	0.0058	0	0	0	0.033	0	0	0	0.0081	0	0	0.002	0	NO
ENSG00000242875	RBMY1B	0.0187										0.0377		0.0184							NO
ENSG00000243543	WFDC6	0.0262	0.0142	0.034			0.0201						0.0205	0.0327	0.0192			0.0214	0.0304	0.0127	NO
ENSG00000243710	WDR65	0.0112	0	0.0049	0.0153	0.0196	0.008	0.0019	0.0047	0.0058	0.0175	0	0.0061	0.0082	0	0.0081	0.0223	0.0107	0.004	0	NO
ENSG00000243978	RGAG1	0.0112	0.0038	0.0146	0.0115	0	0.006	0.0116	0.0141	0.0173	0.0019	0	0.0102	0.0143	0.0038	0.0081	0	0.0053	0.004	0	NO
ENSG00000244588	RAD21L1	0.0225	0.0246						0.0235				0.0164							0.0253	NO
ENSG00000248099	INSL3	0	0.0057	0.0049	0	0	0.008	0	0	0	0.0078	0.0094	0	0.002	0.0192	0	0.0056	0.0134	0	0.0063	NO
ENSG00000248483	POU5F2						0.0201	0.0097	0.0188	0.0058											NO
ENSG00000249481	SPATS1	0.0112	0.0189			0.0261	0.008	0.0154	0.0235		0.0214	0.0142	0.0164	0.0143	0.0268		0.0056	0.016		0.0063	NO
ENSG00000250423	KIAA1210	0.015	0.0028	0.0194		0.0131	0.0141	0.0097	0.0282	0.0231	0.0078	0.0236	0.0164	0.0245	0.0038	0.0081	0.0279	0		0.0063	NO
ENSG00000251258	RFPL4B	0.03	0.0066	0.0146	0.023		0.0141	0.027	0.0141		0.0039	0	0.0205	0.0204	0.0115	0.0161				0.019	NO
ENSG00000255150	EID3	0.0075	0.0028	0	0.0038	0	0.002	0.0039	0.0094	0	0.0019	0.0094	0.0102	0.0082	0	0	0	0	0	0	NO
ENSG00000255181	CCDC166						0.0201						0.0307		0.0038					0.0253	NO
ENSG00000255346	NOX5	0	0.0066	0	0.023	0.0261	0	0.0039	0.0047	0.0116	0.0156	0.0142	0.0082	0.0082	0.0038	0	0	0.0027	0.002	0.0063	NO
ENSG00000256660	CLEC12B	0.015	0.0123	0.0146	0.0192	0.0131	0.006	0	0.0047	0	0.0097		0.0061	0.0123	0.0115	0	0.0056		0.002		NO
ENSG00000258223	PRSS58																0.0223				NO
ENSG00000258713	C20orf141	0.0225	0.0208	0.0194		0.0131	0.008	0.027	0.0376		0.0331	0.0236	0.0246	0.0266	0.0038	0.0161	0.0279			0.019	NO
ENSG00000258992	TSPY1	0.0262					0.0121					0.0377	0.0225	0.0307							NO
ENSG00000259060	AL163195.3							0.0193	0.0141	0.0289									0		NO
ENSG00000261509	TP53TG3B	0.0225	0.0151	0.0049	0.023	0.0327	0.006	0.0251	0.0235	0.0289	0.0097	0.0142	0.0287	0	0	0.0161	0.0056	0.0187	0.0162	0.0127	NO

## Sheet: Supplementary Data 3C
Supplementary Data 3C. List of all EECTGs
Ensembl ID	Gene name	Diseases	Classification(protein)
ENSG00000007350	TKTL1	BLCA	Testis-specific Protein
ENSG00000013810	TACC3	BLCA	Testis-specific Protein
ENSG00000046774	MAGEC2	BLCA	Testis-specific Protein
ENSG00000057468	MSH4	BLCA	Testis-specific Protein
ENSG00000065371	ROPN1	BLCA	Testis-specific Protein
ENSG00000077327	SPAG6	BLCA	Testis-specific Protein
ENSG00000077800	FKBP6	BLCA	Testis-specific Protein
ENSG00000092345	DAZL	BLCA	Testis-specific Protein
ENSG00000095627	TDRD1	BLCA	Testis-specific Protein
ENSG00000099399	MAGEB2	BLCA	Testis-specific Protein
ENSG00000100312	ACR	BLCA	Testis-specific Protein
ENSG00000102021	LUZP4	BLCA	Testis-specific Protein
ENSG00000102048	ASB9	BLCA	Testis-specific Protein
ENSG00000102924	CBLN1	BLCA	Testis-specific Protein
ENSG00000103023	PRSS54	BLCA	Testis-specific Protein
ENSG00000104755	ADAM2	BLCA	Testis-specific Protein
ENSG00000104941	RSPH6A	BLCA	Testis-specific Protein
ENSG00000106304	SPAM1	BLCA	Testis-specific Protein
ENSG00000109832	DDX25	BLCA	Testis-specific Protein
ENSG00000112053	SLC26A8	BLCA	Testis-specific Protein
ENSG00000112273	HDGFL1	BLCA	Testis-specific Protein
ENSG00000114487	MORC1	BLCA	Testis-specific Protein
ENSG00000117148	ACTL8	BLCA	Testis-specific Protein
ENSG00000118491	ZC2HC1B	BLCA	Testis-specific Protein
ENSG00000120210	INSL6	BLCA	Testis-specific Protein
ENSG00000121101	TEX14	BLCA	Testis-specific Protein
ENSG00000123496	IL13RA2	BLCA	Testis-specific Protein
ENSG00000123977	WDR69	BLCA	Testis-specific Protein
ENSG00000124196	GTSF1L	BLCA	Testis-specific Protein
ENSG00000124490	CRISP2	BLCA	Testis-specific Protein
ENSG00000125207	PIWIL1	BLCA	Testis-specific Protein
ENSG00000128040	SPINK2	BLCA	Testis-specific Protein
ENSG00000130948	HSD17B3	BLCA	Testis-specific Protein
ENSG00000131126	TEX101	BLCA	Testis-specific Protein
ENSG00000132958	TPTE2	BLCA	Testis-specific Protein
ENSG00000132972	RNF17	BLCA	Testis-specific Protein
ENSG00000137090	DMRT1	BLCA	Testis-specific Protein
ENSG00000137225	CAPN11	BLCA	Testis-specific Protein
ENSG00000137948	BRDT	BLCA	Testis-specific Protein
ENSG00000139797	RNF113B	BLCA	Testis-specific Protein
ENSG00000141096	DPEP3	BLCA	Testis-specific Protein
ENSG00000141255	SPATA22	BLCA	Testis-specific Protein
ENSG00000141316	SPACA3	BLCA	Testis-specific Protein
ENSG00000141371	C17orf64	BLCA	Testis-specific Protein
ENSG00000142025	DMRTC2	BLCA	Testis-specific Protein
ENSG00000143194	MAEL	BLCA	Testis-specific Protein
ENSG00000145491	ROPN1L	BLCA	Testis-specific Protein
ENSG00000146453	PNLDC1	BLCA	Testis-specific Protein
ENSG00000147378	FATE1	BLCA	Testis-specific Protein
ENSG00000150667	FSIP1	BLCA	Testis-specific Protein
ENSG00000150783	TEX12	BLCA	Testis-specific Protein
ENSG00000151962	RBM46	BLCA	Testis-specific Protein
ENSG00000152430	BOLL	BLCA	Testis-specific Protein
ENSG00000152463	OLAH	BLCA	Testis-specific Protein
ENSG00000152670	DDX4	BLCA	Testis-specific Protein
ENSG00000154438	ASZ1	BLCA	Testis-specific Protein
ENSG00000154548	SRSF12	BLCA	Testis-specific Protein
ENSG00000154611	PSMA8	BLCA	Testis-specific Protein
ENSG00000154997	2011-09-13	BLCA	Testis-specific Protein
ENSG00000155495	MAGEC1	BLCA	Testis-specific Protein
ENSG00000155875	FAM154A	BLCA	Testis-specific Protein
ENSG00000156269	NAA11	BLCA	Testis-specific Protein
ENSG00000160505	NLRP4	BLCA	Testis-specific Protein
ENSG00000161609	CCDC155	BLCA	Testis-specific Protein
ENSG00000161798	AQP5	BLCA	Testis-specific Protein
ENSG00000162039	C16orf73	BLCA	Testis-specific Protein
ENSG00000162771	FAM71A	BLCA	Testis-specific Protein
ENSG00000163114	PDHA2	BLCA	Testis-specific Protein
ENSG00000163206	SMCP	BLCA	Testis-specific Protein
ENSG00000163424	C3orf30	BLCA	Testis-specific Protein
ENSG00000163440	PDCL2	BLCA	Testis-specific Protein
ENSG00000164334	FAM170A	BLCA	Testis-specific Protein
ENSG00000164744	SUN3	BLCA	Testis-specific Protein
ENSG00000165309	ARMC3	BLCA	Testis-specific Protein
ENSG00000165325	CCDC67	BLCA	Testis-specific Protein
ENSG00000165496	RPL10L	BLCA	Testis-specific Protein
ENSG00000165583	SSX5	BLCA	Testis-specific Protein
ENSG00000166049	PASD1	BLCA	Testis-specific Protein
ENSG00000168070	C11orf85	BLCA	Testis-specific Protein
ENSG00000168619	ADAM18	BLCA	Testis-specific Protein
ENSG00000168676	KCTD19	BLCA	Testis-specific Protein
ENSG00000168930	TRIM49	BLCA	Testis-specific Protein
ENSG00000169059	VCX3A	BLCA	Testis-specific Protein
ENSG00000169551	CXorf48	BLCA	Testis-specific Protein
ENSG00000170748	RBMXL2	BLCA	Testis-specific Protein
ENSG00000170950	PGK2	BLCA	Testis-specific Protein
ENSG00000171772	SYCE1	BLCA	Testis-specific Protein
ENSG00000173809	TDRD12	BLCA	Testis-specific Protein
ENSG00000174527	MYO1H	BLCA	Testis-specific Protein
ENSG00000176160	HSF5	BLCA	Testis-specific Protein
ENSG00000176177	ENTHD1	BLCA	Testis-specific Protein
ENSG00000176566	DCAF4L2	BLCA	Testis-specific Protein
ENSG00000176746	MAGEB6	BLCA	Testis-specific Protein
ENSG00000176927	EFCAB5	BLCA	Testis-specific Protein
ENSG00000176988	FMR1NB	BLCA	Testis-specific Protein
ENSG00000177138	FAM9B	BLCA	Testis-specific Protein
ENSG00000177202	SPACA4	BLCA	Testis-specific Protein
ENSG00000177483	RBM44	BLCA	Testis-specific Protein
ENSG00000177504	VCX2	BLCA	Testis-specific Protein
ENSG00000179363	TMEM31	BLCA	Testis-specific Protein
ENSG00000179636	TPPP2	BLCA	Testis-specific Protein
ENSG00000180336	C17orf104	BLCA	Testis-specific Protein
ENSG00000181867	FTMT	BLCA	Testis-specific Protein
ENSG00000182583	VCX	BLCA	Testis-specific Protein
ENSG00000184108	TRIML1	BLCA	Testis-specific Protein
ENSG00000184735	DDX53	BLCA	Testis-specific Protein
ENSG00000186075	ZPBP2	BLCA	Testis-specific Protein
ENSG00000187268	FAM9C	BLCA	Testis-specific Protein
ENSG00000187475	HIST1H1T	BLCA	Testis-specific Protein
ENSG00000187600	AC018682.6	BLCA	Testis-specific Protein
ENSG00000189064	GAGE2A	BLCA	Testis-specific Protein
ENSG00000197181	PIWIL2	BLCA	Testis-specific Protein
ENSG00000198573	SPANXC	BLCA	Testis-specific Protein
ENSG00000198765	SYCP1	BLCA	Testis-specific Protein
ENSG00000198883	PNMA5	BLCA	Testis-specific Protein
ENSG00000198889	DCAF12L1	BLCA	Testis-specific Protein
ENSG00000203926	SPANXA2	BLCA	Testis-specific Protein
ENSG00000204019	CXorf61	BLCA	Testis-specific Protein
ENSG00000204296	C6orf10	BLCA	Testis-specific Protein
ENSG00000205111	CDKL4	BLCA	Testis-specific Protein
ENSG00000205642	VCX3B	BLCA	Testis-specific Protein
ENSG00000206557	TRIM71	BLCA	Testis-specific Protein
ENSG00000214107	MAGEB1	BLCA	Testis-specific Protein
ENSG00000224659	GAGE12J	BLCA	Testis-specific Protein
ENSG00000226941	RBMY1J	BLCA	Testis-specific Protein
ENSG00000227488	GAGE12D	BLCA	Testis-specific Protein
ENSG00000234068	PAGE2	BLCA	Testis-specific Protein
ENSG00000234414	RBMY1A1	BLCA	Testis-specific Protein
ENSG00000236371	CT47A1	BLCA	Testis-specific Protein
ENSG00000236446	CT47B1	BLCA	Testis-specific Protein
ENSG00000238269	PAGE2B	BLCA	Testis-specific Protein
ENSG00000240563	L1TD1	BLCA	Testis-specific Protein
ENSG00000242220	TCP10L	BLCA	Testis-specific Protein
ENSG00000242389	RBMY1E	BLCA	Testis-specific Protein
ENSG00000242875	RBMY1B	BLCA	Testis-specific Protein
ENSG00000250423	KIAA1210	BLCA	Testis-specific Protein
ENSG00000258992	TSPY1	BLCA	Testis-specific Protein
ENSG00000070601	FRMPD1	BLCA	Testis-specific Peptide
ENSG00000105146	AURKC	BLCA	Testis-specific Peptide
ENSG00000106013	ANKRD7	BLCA	Testis-specific Peptide
ENSG00000120051	CCDC147	BLCA	Testis-specific Peptide
ENSG00000120440	TTLL2	BLCA	Testis-specific Peptide
ENSG00000124678	TCP11	BLCA	Testis-specific Peptide
ENSG00000124721	DNAH8	BLCA	Testis-specific Peptide
ENSG00000137473	TTC29	BLCA	Testis-specific Peptide
ENSG00000138483	CCDC54	BLCA	Testis-specific Peptide
ENSG00000140623	2011-09-11	BLCA	Testis-specific Peptide
ENSG00000153347	FAM81B	BLCA	Testis-specific Peptide
ENSG00000153779	TGIF2LX	BLCA	Testis-specific Peptide
ENSG00000159625	CCDC135	BLCA	Testis-specific Peptide
ENSG00000160838	LRRC71	BLCA	Testis-specific Peptide
ENSG00000162129	CLPB	BLCA	Testis-specific Peptide
ENSG00000181195	PENK	BLCA	Testis-specific Peptide
ENSG00000188163	FAM166A	BLCA	Testis-specific Peptide
ENSG00000203942	C10orf62	BLCA	Testis-specific Peptide
ENSG00000256660	CLEC12B	BLCA	Testis-specific Peptide
ENSG00000006059	KRT33A	BLCA	Not Testis-specific Protein
ENSG00000112238	PRDM13	BLCA	Not Testis-specific Protein
ENSG00000114349	GNAT1	BLCA	Not Testis-specific Protein
ENSG00000116726	PRAMEF12	BLCA	Not Testis-specific Protein
ENSG00000129221	AIPL1	BLCA	Not Testis-specific Protein
ENSG00000130270	ATP8B3	BLCA	Not Testis-specific Protein
ENSG00000130783	CCDC62	BLCA	Not Testis-specific Protein
ENSG00000131050	BPIFA2	BLCA	Not Testis-specific Protein
ENSG00000131379	C3orf20	BLCA	Not Testis-specific Protein
ENSG00000131914	LIN28A	BLCA	Not Testis-specific Protein
ENSG00000132554	RGS22	BLCA	Not Testis-specific Protein
ENSG00000133980	VRTN	BLCA	Not Testis-specific Protein
ENSG00000134588	USP26	BLCA	Not Testis-specific Protein
ENSG00000137674	MMP20	BLCA	Not Testis-specific Protein
ENSG00000140067	FAM181A	BLCA	Not Testis-specific Protein
ENSG00000143199	ADCY10	BLCA	Not Testis-specific Protein
ENSG00000144015	TRIM43	BLCA	Not Testis-specific Protein
ENSG00000144671	SLC22A14	BLCA	Not Testis-specific Protein
ENSG00000149646	C20orf152	BLCA	Not Testis-specific Protein
ENSG00000149926	FAM57B	BLCA	Not Testis-specific Protein
ENSG00000151360	ALLC	BLCA	Not Testis-specific Protein
ENSG00000151615	POU4F2	BLCA	Not Testis-specific Protein
ENSG00000152208	GRID2	BLCA	Not Testis-specific Protein
ENSG00000157330	C1orf158	BLCA	Not Testis-specific Protein
ENSG00000161040	FBXL13	BLCA	Not Testis-specific Protein
ENSG00000164299	SPZ1	BLCA	Not Testis-specific Protein
ENSG00000164512	ANKRD55	BLCA	Not Testis-specific Protein
ENSG00000165182	CXorf58	BLCA	Not Testis-specific Protein
ENSG00000165383	LRRC18	BLCA	Not Testis-specific Protein
ENSG00000166800	LDHAL6A	BLCA	Not Testis-specific Protein
ENSG00000167210	LOXHD1	BLCA	Not Testis-specific Protein
ENSG00000168263	KCNV2	BLCA	Not Testis-specific Protein
ENSG00000168594	ADAM29	BLCA	Not Testis-specific Protein
ENSG00000170486	KRT72	BLCA	Not Testis-specific Protein
ENSG00000170703	TTLL6	BLCA	Not Testis-specific Protein
ENSG00000171209	CSN3	BLCA	Not Testis-specific Protein
ENSG00000171487	NLRP5	BLCA	Not Testis-specific Protein
ENSG00000171804	WDR87	BLCA	Not Testis-specific Protein
ENSG00000173908	KRT28	BLCA	Not Testis-specific Protein
ENSG00000174016	FAM46D	BLCA	Not Testis-specific Protein
ENSG00000177294	FBXO39	BLCA	Not Testis-specific Protein
ENSG00000177992	FAM75E1	BLCA	Not Testis-specific Protein
ENSG00000180043	FAM71E2	BLCA	Not Testis-specific Protein
ENSG00000181562	EDDM3A	BLCA	Not Testis-specific Protein
ENSG00000183476	SH2D7	BLCA	Not Testis-specific Protein
ENSG00000184571	PIWIL3	BLCA	Not Testis-specific Protein
ENSG00000185594	SPATA8	BLCA	Not Testis-specific Protein
ENSG00000187533	C4orf40	BLCA	Not Testis-specific Protein
ENSG00000189023	MAGEB16	BLCA	Not Testis-specific Protein
ENSG00000189139	FSCB	BLCA	Not Testis-specific Protein
ENSG00000189167	ZAR1L	BLCA	Not Testis-specific Protein
ENSG00000196431	CRYBA4	BLCA	Not Testis-specific Protein
ENSG00000197416	FABP12	BLCA	Not Testis-specific Protein
ENSG00000204961	PCDHA9	BLCA	Not Testis-specific Protein
ENSG00000205832	C16orf96	BLCA	Not Testis-specific Protein
ENSG00000214415	GNAT3	BLCA	Not Testis-specific Protein
ENSG00000214842	RAD51AP2	BLCA	Not Testis-specific Protein
ENSG00000233436	BTBD18	BLCA	Not Testis-specific Protein
ENSG00000240021	C1orf49	BLCA	Not Testis-specific Protein
ENSG00000243710	WDR65	BLCA	Not Testis-specific Protein
ENSG00000243978	RGAG1	BLCA	Not Testis-specific Protein
ENSG00000249481	SPATS1	BLCA	Not Testis-specific Protein
ENSG00000004809	SLC22A16	BLCA	No data
ENSG00000068985	PAGE1	BLCA	No data
ENSG00000070886	EPHA8	BLCA	No data
ENSG00000075886	TUBA3D	BLCA	No data
ENSG00000080224	EPHA6	BLCA	No data
ENSG00000101448	SPINLW1	BLCA	No data
ENSG00000104818	CGB2	BLCA	No data
ENSG00000105549	THEG	BLCA	No data
ENSG00000106410	NOBOX	BLCA	No data
ENSG00000111305	GSG1	BLCA	No data
ENSG00000121446	RGSL1	BLCA	No data
ENSG00000121570	DPPA4	BLCA	No data
ENSG00000123576	ESX1	BLCA	No data
ENSG00000124092	CTCFL	BLCA	No data
ENSG00000125823	CSTL1	BLCA	No data
ENSG00000125900	SIRPD	BLCA	No data
ENSG00000126752	SSX1	BLCA	No data
ENSG00000132446	FTHL17	BLCA	No data
ENSG00000133863	TEX15	BLCA	No data
ENSG00000134640	MTNR1B	BLCA	No data
ENSG00000135248	FAM71F1	BLCA	No data
ENSG00000139445	FOXN4	BLCA	No data
ENSG00000142513	ACPT	BLCA	No data
ENSG00000142698	C1orf94	BLCA	No data
ENSG00000143032	BARHL2	BLCA	No data
ENSG00000143512	HHIPL2	BLCA	No data
ENSG00000146221	TCTE1	BLCA	No data
ENSG00000147183	CPXCR1	BLCA	No data
ENSG00000152086	TUBA3E	BLCA	No data
ENSG00000153495	TEX29	BLCA	No data
ENSG00000154143	PANX3	BLCA	No data
ENSG00000156009	MAGEA8	BLCA	No data
ENSG00000157884	CIB4	BLCA	No data
ENSG00000158639	PAGE5	BLCA	No data
ENSG00000161652	IZUMO2	BLCA	No data
ENSG00000161973	CCDC42	BLCA	No data
ENSG00000162624	LHX8	BLCA	No data
ENSG00000163239	TDRD10	BLCA	No data
ENSG00000163357	DCST1	BLCA	No data
ENSG00000163530	DPPA2	BLCA	No data
ENSG00000163705	C3orf24	BLCA	No data
ENSG00000163746	PLSCR2	BLCA	No data
ENSG00000163885	CCDC37	BLCA	No data
ENSG00000163958	ZDHHC19	BLCA	No data
ENSG00000164256	PRDM9	BLCA	No data
ENSG00000164900	GBX1	BLCA	No data
ENSG00000165584	SSX3	BLCA	No data
ENSG00000165643	SOHLH1	BLCA	No data
ENSG00000165972	CCDC38	BLCA	No data
ENSG00000166926	MS4A6E	BLCA	No data
ENSG00000168757	TSPY2	BLCA	No data
ENSG00000169194	IL13	BLCA	No data
ENSG00000169953	HSFY2	BLCA	No data
ENSG00000170279	C7orf33	BLCA	No data
ENSG00000171102	OBP2B	BLCA	No data
ENSG00000171402	XAGE3	BLCA	No data
ENSG00000171405	XAGE5	BLCA	No data
ENSG00000171540	OTP	BLCA	No data
ENSG00000171722	C1orf111	BLCA	No data
ENSG00000171956	FOXB1	BLCA	No data
ENSG00000172421	EFCAB3	BLCA	No data
ENSG00000174225	ARL13A	BLCA	No data
ENSG00000176302	FOXR1	BLCA	No data
ENSG00000176563	CNTD1	BLCA	No data
ENSG00000178403	NEUROG2	BLCA	No data
ENSG00000179046	TRIML2	BLCA	No data
ENSG00000179059	ZFP42	BLCA	No data
ENSG00000179873	NLRP11	BLCA	No data
ENSG00000180116	C12orf40	BLCA	No data
ENSG00000180869	C1orf180	BLCA	No data
ENSG00000181781	ODF3L2	BLCA	No data
ENSG00000182111	ZNF716	BLCA	No data
ENSG00000182459	TEX19	BLCA	No data
ENSG00000182896	TMEM95	BLCA	No data
ENSG00000183629	GOLGA8G	BLCA	No data
ENSG00000183654	2011-03-10	BLCA	No data
ENSG00000183706	OR4N4	BLCA	No data
ENSG00000184478	OR56A3	BLCA	No data
ENSG00000184560	C17orf74	BLCA	No data
ENSG00000185177	ZNF479	BLCA	No data
ENSG00000186150	UBL4B	BLCA	No data
ENSG00000186453	C2orf84	BLCA	No data
ENSG00000187516	CXorf27	BLCA	No data
ENSG00000187537	POTEM	BLCA	No data
ENSG00000187690	CXorf67	BLCA	No data
ENSG00000188848	BEND4	BLCA	No data
ENSG00000188909	BSX	BLCA	No data
ENSG00000189269	C22orf43	BLCA	No data
ENSG00000196119	OR8A1	BLCA	No data
ENSG00000196242	OR2C3	BLCA	No data
ENSG00000196844	PATE2	BLCA	No data
ENSG00000196946	ZNF705A	BLCA	No data
ENSG00000197123	ZNF679	BLCA	No data
ENSG00000197213	ZSCAN5B	BLCA	No data
ENSG00000197768	C9orf173	BLCA	No data
ENSG00000197826	C4orf22	BLCA	No data
ENSG00000197889	MEIG1	BLCA	No data
ENSG00000198028	ZNF560	BLCA	No data
ENSG00000198033	TUBA3C	BLCA	No data
ENSG00000198062	POTEH	BLCA	No data
ENSG00000198178	CLEC4C	BLCA	No data
ENSG00000198704	GPX6	BLCA	No data
ENSG00000203989	RHOXF2B	BLCA	No data
ENSG00000205212	CCDC144NL	BLCA	No data
ENSG00000205777	GAGE1	BLCA	No data
ENSG00000206150	RNASE13	BLCA	No data
ENSG00000213218	CSH2	BLCA	No data
ENSG00000213231	TCL1B	BLCA	No data
ENSG00000214216	IQCJ	BLCA	No data
ENSG00000214946	TBC1D26	BLCA	No data
ENSG00000215186	GOLGA6B	BLCA	No data
ENSG00000215262	KCNU1	BLCA	No data
ENSG00000215568	GAB4	BLCA	No data
ENSG00000220891	LL22NC03-63E9.3	BLCA	No data
ENSG00000221882	OR3A2	BLCA	No data
ENSG00000222004	C7orf71	BLCA	No data
ENSG00000224586	GPX5	BLCA	No data
ENSG00000225362	CT62	BLCA	No data
ENSG00000226372	DCAF8L1	BLCA	No data
ENSG00000228927	TSPY3	BLCA	No data
ENSG00000231171	RP11-389E17.1	BLCA	No data
ENSG00000233803	TSPY4	BLCA	No data
ENSG00000235631	RNF148	BLCA	No data
ENSG00000236311	RP11-108L7.11	BLCA	No data
ENSG00000241476	SSX2	BLCA	No data
ENSG00000243543	WFDC6	BLCA	No data
ENSG00000244588	RAD21L1	BLCA	No data
ENSG00000251258	RFPL4B	BLCA	No data
ENSG00000258713	C20orf141	BLCA	No data
ENSG00000261509	TP53TG3B	BLCA	No data
ENSG00000007350	TKTL1	BRCA	Testis-specific Protein
ENSG00000039600	SOX30	BRCA	Testis-specific Protein
ENSG00000046774	MAGEC2	BRCA	Testis-specific Protein
ENSG00000057468	MSH4	BRCA	Testis-specific Protein
ENSG00000066923	STAG3	BRCA	Testis-specific Protein
ENSG00000077800	FKBP6	BRCA	Testis-specific Protein
ENSG00000080007	DDX43	BRCA	Testis-specific Protein
ENSG00000092345	DAZL	BRCA	Testis-specific Protein
ENSG00000099399	MAGEB2	BRCA	Testis-specific Protein
ENSG00000102387	TAF7L	BRCA	Testis-specific Protein
ENSG00000104755	ADAM2	BRCA	Testis-specific Protein
ENSG00000109832	DDX25	BRCA	Testis-specific Protein
ENSG00000114487	MORC1	BRCA	Testis-specific Protein
ENSG00000117148	ACTL8	BRCA	Testis-specific Protein
ENSG00000120210	INSL6	BRCA	Testis-specific Protein
ENSG00000120563	LYZL1	BRCA	Testis-specific Protein
ENSG00000123496	IL13RA2	BRCA	Testis-specific Protein
ENSG00000123584	MAGEA9B	BRCA	Testis-specific Protein
ENSG00000124196	GTSF1L	BRCA	Testis-specific Protein
ENSG00000124490	CRISP2	BRCA	Testis-specific Protein
ENSG00000125207	PIWIL1	BRCA	Testis-specific Protein
ENSG00000128040	SPINK2	BRCA	Testis-specific Protein
ENSG00000130948	HSD17B3	BRCA	Testis-specific Protein
ENSG00000131126	TEX101	BRCA	Testis-specific Protein
ENSG00000132958	TPTE2	BRCA	Testis-specific Protein
ENSG00000132972	RNF17	BRCA	Testis-specific Protein
ENSG00000136327	NKX2-8	BRCA	Testis-specific Protein
ENSG00000136929	HEMGN	BRCA	Testis-specific Protein
ENSG00000137090	DMRT1	BRCA	Testis-specific Protein
ENSG00000137948	BRDT	BRCA	Testis-specific Protein
ENSG00000140955	ADAD2	BRCA	Testis-specific Protein
ENSG00000141096	DPEP3	BRCA	Testis-specific Protein
ENSG00000141255	SPATA22	BRCA	Testis-specific Protein
ENSG00000141371	C17orf64	BRCA	Testis-specific Protein
ENSG00000143194	MAEL	BRCA	Testis-specific Protein
ENSG00000143552	NUP210L	BRCA	Testis-specific Protein
ENSG00000146453	PNLDC1	BRCA	Testis-specific Protein
ENSG00000147378	FATE1	BRCA	Testis-specific Protein
ENSG00000147381	MAGEA4	BRCA	Testis-specific Protein
ENSG00000151005	TKTL2	BRCA	Testis-specific Protein
ENSG00000151033	LYZL2	BRCA	Testis-specific Protein
ENSG00000151287	TEX30	BRCA	Testis-specific Protein
ENSG00000151962	RBM46	BRCA	Testis-specific Protein
ENSG00000152430	BOLL	BRCA	Testis-specific Protein
ENSG00000152463	OLAH	BRCA	Testis-specific Protein
ENSG00000154438	ASZ1	BRCA	Testis-specific Protein
ENSG00000154611	PSMA8	BRCA	Testis-specific Protein
ENSG00000155495	MAGEC1	BRCA	Testis-specific Protein
ENSG00000155875	FAM154A	BRCA	Testis-specific Protein
ENSG00000156269	NAA11	BRCA	Testis-specific Protein
ENSG00000160505	NLRP4	BRCA	Testis-specific Protein
ENSG00000161609	CCDC155	BRCA	Testis-specific Protein
ENSG00000162039	C16orf73	BRCA	Testis-specific Protein
ENSG00000163424	C3orf30	BRCA	Testis-specific Protein
ENSG00000164744	SUN3	BRCA	Testis-specific Protein
ENSG00000165496	RPL10L	BRCA	Testis-specific Protein
ENSG00000168070	C11orf85	BRCA	Testis-specific Protein
ENSG00000168930	TRIM49	BRCA	Testis-specific Protein
ENSG00000169059	VCX3A	BRCA	Testis-specific Protein
ENSG00000169551	CXorf48	BRCA	Testis-specific Protein
ENSG00000170627	GTSF1	BRCA	Testis-specific Protein
ENSG00000170950	PGK2	BRCA	Testis-specific Protein
ENSG00000171772	SYCE1	BRCA	Testis-specific Protein
ENSG00000173809	TDRD12	BRCA	Testis-specific Protein
ENSG00000173868	PHOSPHO1	BRCA	Testis-specific Protein
ENSG00000174015	SPERT	BRCA	Testis-specific Protein
ENSG00000174527	MYO1H	BRCA	Testis-specific Protein
ENSG00000176160	HSF5	BRCA	Testis-specific Protein
ENSG00000176566	DCAF4L2	BRCA	Testis-specific Protein
ENSG00000176746	MAGEB6	BRCA	Testis-specific Protein
ENSG00000176927	EFCAB5	BRCA	Testis-specific Protein
ENSG00000176988	FMR1NB	BRCA	Testis-specific Protein
ENSG00000179083	FAM133A	BRCA	Testis-specific Protein
ENSG00000180336	C17orf104	BRCA	Testis-specific Protein
ENSG00000181867	FTMT	BRCA	Testis-specific Protein
ENSG00000182583	VCX	BRCA	Testis-specific Protein
ENSG00000183305	MAGEA2B	BRCA	Testis-specific Protein
ENSG00000184033	CTAG1B	BRCA	Testis-specific Protein
ENSG00000184108	TRIML1	BRCA	Testis-specific Protein
ENSG00000184507	C15orf55	BRCA	Testis-specific Protein
ENSG00000184735	DDX53	BRCA	Testis-specific Protein
ENSG00000185294	SPPL2C	BRCA	Testis-specific Protein
ENSG00000185955	C7orf61	BRCA	Testis-specific Protein
ENSG00000186075	ZPBP2	BRCA	Testis-specific Protein
ENSG00000187268	FAM9C	BRCA	Testis-specific Protein
ENSG00000187772	LIN28B	BRCA	Testis-specific Protein
ENSG00000189064	GAGE2A	BRCA	Testis-specific Protein
ENSG00000197172	MAGEA6	BRCA	Testis-specific Protein
ENSG00000197181	PIWIL2	BRCA	Testis-specific Protein
ENSG00000198573	SPANXC	BRCA	Testis-specific Protein
ENSG00000198765	SYCP1	BRCA	Testis-specific Protein
ENSG00000198883	PNMA5	BRCA	Testis-specific Protein
ENSG00000198889	DCAF12L1	BRCA	Testis-specific Protein
ENSG00000203926	SPANXA2	BRCA	Testis-specific Protein
ENSG00000204019	CXorf61	BRCA	Testis-specific Protein
ENSG00000204086	RPA4	BRCA	Testis-specific Protein
ENSG00000205111	CDKL4	BRCA	Testis-specific Protein
ENSG00000205642	VCX3B	BRCA	Testis-specific Protein
ENSG00000206557	TRIM71	BRCA	Testis-specific Protein
ENSG00000214107	MAGEB1	BRCA	Testis-specific Protein
ENSG00000221867	MAGEA3	BRCA	Testis-specific Protein
ENSG00000224659	GAGE12J	BRCA	Testis-specific Protein
ENSG00000227488	GAGE12D	BRCA	Testis-specific Protein
ENSG00000234068	PAGE2	BRCA	Testis-specific Protein
ENSG00000234511	C5orf58	BRCA	Testis-specific Protein
ENSG00000238269	PAGE2B	BRCA	Testis-specific Protein
ENSG00000105146	AURKC	BRCA	Testis-specific Peptide
ENSG00000106013	ANKRD7	BRCA	Testis-specific Peptide
ENSG00000120440	TTLL2	BRCA	Testis-specific Peptide
ENSG00000124678	TCP11	BRCA	Testis-specific Peptide
ENSG00000124721	DNAH8	BRCA	Testis-specific Peptide
ENSG00000133101	CCNA1	BRCA	Testis-specific Peptide
ENSG00000137473	TTC29	BRCA	Testis-specific Peptide
ENSG00000140623	2011-09-11	BRCA	Testis-specific Peptide
ENSG00000153779	TGIF2LX	BRCA	Testis-specific Peptide
ENSG00000159217	IGF2BP1	BRCA	Testis-specific Peptide
ENSG00000159625	CCDC135	BRCA	Testis-specific Peptide
ENSG00000160838	LRRC71	BRCA	Testis-specific Peptide
ENSG00000182993	C12orf60	BRCA	Testis-specific Peptide
ENSG00000183304	FAM9A	BRCA	Testis-specific Peptide
ENSG00000186452	TMPRSS12	BRCA	Testis-specific Peptide
ENSG00000188163	FAM166A	BRCA	Testis-specific Peptide
ENSG00000256660	CLEC12B	BRCA	Testis-specific Peptide
ENSG00000006059	KRT33A	BRCA	Not Testis-specific Protein
ENSG00000095777	MYO3A	BRCA	Not Testis-specific Protein
ENSG00000103546	SLC6A2	BRCA	Not Testis-specific Protein
ENSG00000105143	SLC1A6	BRCA	Not Testis-specific Protein
ENSG00000112238	PRDM13	BRCA	Not Testis-specific Protein
ENSG00000114349	GNAT1	BRCA	Not Testis-specific Protein
ENSG00000115194	SLC30A3	BRCA	Not Testis-specific Protein
ENSG00000118492	ADGB	BRCA	Not Testis-specific Protein
ENSG00000124812	CRISP1	BRCA	Not Testis-specific Protein
ENSG00000129221	AIPL1	BRCA	Not Testis-specific Protein
ENSG00000130561	SAG	BRCA	Not Testis-specific Protein
ENSG00000131050	BPIFA2	BRCA	Not Testis-specific Protein
ENSG00000131738	KRT33B	BRCA	Not Testis-specific Protein
ENSG00000131914	LIN28A	BRCA	Not Testis-specific Protein
ENSG00000133980	VRTN	BRCA	Not Testis-specific Protein
ENSG00000134588	USP26	BRCA	Not Testis-specific Protein
ENSG00000135625	EGR4	BRCA	Not Testis-specific Protein
ENSG00000136231	IGF2BP3	BRCA	Not Testis-specific Protein
ENSG00000137674	MMP20	BRCA	Not Testis-specific Protein
ENSG00000140067	FAM181A	BRCA	Not Testis-specific Protein
ENSG00000143199	ADCY10	BRCA	Not Testis-specific Protein
ENSG00000144015	TRIM43	BRCA	Not Testis-specific Protein
ENSG00000146276	GABRR1	BRCA	Not Testis-specific Protein
ENSG00000149646	C20orf152	BRCA	Not Testis-specific Protein
ENSG00000150676	CCDC83	BRCA	Not Testis-specific Protein
ENSG00000152208	GRID2	BRCA	Not Testis-specific Protein
ENSG00000155749	ALS2CR12	BRCA	Not Testis-specific Protein
ENSG00000155754	ALS2CR11	BRCA	Not Testis-specific Protein
ENSG00000157330	C1orf158	BRCA	Not Testis-specific Protein
ENSG00000161040	FBXL13	BRCA	Not Testis-specific Protein
ENSG00000164304	CAGE1	BRCA	Not Testis-specific Protein
ENSG00000165181	C9orf84	BRCA	Not Testis-specific Protein
ENSG00000165383	LRRC18	BRCA	Not Testis-specific Protein
ENSG00000166800	LDHAL6A	BRCA	Not Testis-specific Protein
ENSG00000167014	C15orf43	BRCA	Not Testis-specific Protein
ENSG00000168594	ADAM29	BRCA	Not Testis-specific Protein
ENSG00000170486	KRT72	BRCA	Not Testis-specific Protein
ENSG00000170703	TTLL6	BRCA	Not Testis-specific Protein
ENSG00000171209	CSN3	BRCA	Not Testis-specific Protein
ENSG00000171487	NLRP5	BRCA	Not Testis-specific Protein
ENSG00000171804	WDR87	BRCA	Not Testis-specific Protein
ENSG00000171931	FBXW10	BRCA	Not Testis-specific Protein
ENSG00000173157	ADAMTS20	BRCA	Not Testis-specific Protein
ENSG00000173699	SPATA3	BRCA	Not Testis-specific Protein
ENSG00000174016	FAM46D	BRCA	Not Testis-specific Protein
ENSG00000177938	CAPZA3	BRCA	Not Testis-specific Protein
ENSG00000178997	EXD1	BRCA	Not Testis-specific Protein
ENSG00000180043	FAM71E2	BRCA	Not Testis-specific Protein
ENSG00000181433	SAGE1	BRCA	Not Testis-specific Protein
ENSG00000181562	EDDM3A	BRCA	Not Testis-specific Protein
ENSG00000183831	ANKRD45	BRCA	Not Testis-specific Protein
ENSG00000186007	LEMD1	BRCA	Not Testis-specific Protein
ENSG00000186471	AKAP14	BRCA	Not Testis-specific Protein
ENSG00000187533	C4orf40	BRCA	Not Testis-specific Protein
ENSG00000189023	MAGEB16	BRCA	Not Testis-specific Protein
ENSG00000196431	CRYBA4	BRCA	Not Testis-specific Protein
ENSG00000205359	SLCO6A1	BRCA	Not Testis-specific Protein
ENSG00000214415	GNAT3	BRCA	Not Testis-specific Protein
ENSG00000240021	C1orf49	BRCA	Not Testis-specific Protein
ENSG00000249481	SPATS1	BRCA	Not Testis-specific Protein
ENSG00000004809	SLC22A16	BRCA	No data
ENSG00000073146	MOV10L1	BRCA	No data
ENSG00000080224	EPHA6	BRCA	No data
ENSG00000080572	CXorf41	BRCA	No data
ENSG00000101435	CST9L	BRCA	No data
ENSG00000101448	SPINLW1	BRCA	No data
ENSG00000121570	DPPA4	BRCA	No data
ENSG00000123576	ESX1	BRCA	No data
ENSG00000124260	MAGEA10	BRCA	No data
ENSG00000125788	DEFB126	BRCA	No data
ENSG00000125823	CSTL1	BRCA	No data
ENSG00000126752	SSX1	BRCA	No data
ENSG00000128610	FEZF1	BRCA	No data
ENSG00000132446	FTHL17	BRCA	No data
ENSG00000133863	TEX15	BRCA	No data
ENSG00000134640	MTNR1B	BRCA	No data
ENSG00000135222	CSN2	BRCA	No data
ENSG00000135248	FAM71F1	BRCA	No data
ENSG00000135577	NMBR	BRCA	No data
ENSG00000138684	IL21	BRCA	No data
ENSG00000139445	FOXN4	BRCA	No data
ENSG00000139800	ZIC5	BRCA	No data
ENSG00000142513	ACPT	BRCA	No data
ENSG00000142698	C1orf94	BRCA	No data
ENSG00000143032	BARHL2	BRCA	No data
ENSG00000146221	TCTE1	BRCA	No data
ENSG00000152192	POU4F1	BRCA	No data
ENSG00000154143	PANX3	BRCA	No data
ENSG00000156009	MAGEA8	BRCA	No data
ENSG00000157884	CIB4	BRCA	No data
ENSG00000158525	CPA5	BRCA	No data
ENSG00000158553	POM121L2	BRCA	No data
ENSG00000158639	PAGE5	BRCA	No data
ENSG00000159495	TGM7	BRCA	No data
ENSG00000160471	COX6B2	BRCA	No data
ENSG00000162571	TTLL10	BRCA	No data
ENSG00000162624	LHX8	BRCA	No data
ENSG00000162763	LRRC52	BRCA	No data
ENSG00000162779	AXDND1	BRCA	No data
ENSG00000163263	C1orf189	BRCA	No data
ENSG00000163530	DPPA2	BRCA	No data
ENSG00000163705	C3orf24	BRCA	No data
ENSG00000163958	ZDHHC19	BRCA	No data
ENSG00000164404	GDF9	BRCA	No data
ENSG00000165643	SOHLH1	BRCA	No data
ENSG00000166220	C10orf27	BRCA	No data
ENSG00000166351	POTED	BRCA	No data
ENSG00000166926	MS4A6E	BRCA	No data
ENSG00000167531	LALBA	BRCA	No data
ENSG00000169194	IL13	BRCA	No data
ENSG00000170279	C7orf33	BRCA	No data
ENSG00000170516	COX7B2	BRCA	No data
ENSG00000170788	DYDC1	BRCA	No data
ENSG00000170925	TEX13B	BRCA	No data
ENSG00000171540	OTP	BRCA	No data
ENSG00000171722	C1orf111	BRCA	No data
ENSG00000172967	XKR3	BRCA	No data
ENSG00000174225	ARL13A	BRCA	No data
ENSG00000176040	TMPRSS7	BRCA	No data
ENSG00000176774	MAGEB18	BRCA	No data
ENSG00000177414	UBE2U	BRCA	No data
ENSG00000177627	C12orf54	BRCA	No data
ENSG00000178125	PPP1R42	BRCA	No data
ENSG00000178403	NEUROG2	BRCA	No data
ENSG00000178795	GDPD4	BRCA	No data
ENSG00000179046	TRIML2	BRCA	No data
ENSG00000179059	ZFP42	BRCA	No data
ENSG00000179088	C12orf42	BRCA	No data
ENSG00000179133	C10orf67	BRCA	No data
ENSG00000179165	PXT1	BRCA	No data
ENSG00000179709	NLRP8	BRCA	No data
ENSG00000179873	NLRP11	BRCA	No data
ENSG00000180869	C1orf180	BRCA	No data
ENSG00000181781	ODF3L2	BRCA	No data
ENSG00000182111	ZNF716	BRCA	No data
[truncated: 4,274 more rows]
