# Supplementary material for: Systematic identification of genes with a cancer-testis expression pattern in 19 cancer types
Source: Nat Commun. 2016 Jan 27;7:10499. doi: 10.1038/ncomms10499 (PMC4737856; doi:10.1038/ncomms10499)
Supplement: Supplementary Data 4 — Functional annotation clustering of TSGs (G1). [file ncomms10499-s5.xlsx]

## Sheet: Sheet1
Supplementary Data 4: Functional annotation of genes

## Sheet: Supplementary Data 4A
Annotation Cluster 1	Enrichment Score: 49.58323871972301
Category	Term	Count	%	PValue	Genes	List Total	Pop Hits	Pop Total	Fold Enrichment	Bonferroni	Benjamini
GOTERM_BP_FAT	GO:0019953~sexual reproduction	132	11.5183	4.30348e-80	ENSG00000135951, ENSG00000198021, ENSG00000106304, ENSG00000102387, ENSG00000124092, ENSG00000100206, ENSG00000071539, ENSG00000130377, ENSG00000185972, ENSG00000168594, ENSG00000205642, ENSG00000105549, ENSG00000109832, ENSG00000175294, ENSG00000165643, ENSG00000187166, ENSG00000181323, ENSG00000170820, ENSG00000152430, ENSG00000064199, ENSG00000168619, ENSG00000178093, ENSG00000150628, ENSG0000…	522	458	13528	7.46916	5.98184e-77	5.98184e-77
GOTERM_BP_FAT	GO:0048232~male gamete generation	102	8.90052	1.71853e-67	ENSG00000198021, ENSG00000135951, ENSG00000102387, ENSG00000071539, ENSG00000100206, ENSG00000130377, ENSG00000185972, ENSG00000205642, ENSG00000168594, ENSG00000105549, ENSG00000109832, ENSG00000175294, ENSG00000165643, ENSG00000187166, ENSG00000181323, ENSG00000170820, ENSG00000152430, ENSG00000064199, ENSG00000168619, ENSG00000150628, ENSG00000178093, ENSG00000077327, ENSG00000188425, ENSG0000…	522	308	13528	8.58247	2.38876e-64	1.19438e-64
GOTERM_BP_FAT	GO:0007283~spermatogenesis	102	8.90052	1.71853e-67	ENSG00000198021, ENSG00000135951, ENSG00000102387, ENSG00000071539, ENSG00000100206, ENSG00000130377, ENSG00000185972, ENSG00000205642, ENSG00000168594, ENSG00000105549, ENSG00000109832, ENSG00000175294, ENSG00000165643, ENSG00000187166, ENSG00000181323, ENSG00000170820, ENSG00000152430, ENSG00000064199, ENSG00000168619, ENSG00000150628, ENSG00000178093, ENSG00000077327, ENSG00000188425, ENSG0000…	522	308	13528	8.58247	2.38876e-64	1.19438e-64
GOTERM_BP_FAT	GO:0007276~gamete generation	108	9.42408	4.5105e-62	ENSG00000198021, ENSG00000135951, ENSG00000102387, ENSG00000124092, ENSG00000100206, ENSG00000071539, ENSG00000130377, ENSG00000185972, ENSG00000205642, ENSG00000168594, ENSG00000105549, ENSG00000109832, ENSG00000175294, ENSG00000165643, ENSG00000187166, ENSG00000181323, ENSG00000170820, ENSG00000152430, ENSG00000064199, ENSG00000168619, ENSG00000150628, ENSG00000178093, ENSG00000077327, ENSG0000…	522	395	13528	7.08581	6.2696e-59	2.08987e-59
GOTERM_BP_FAT	GO:0048609~reproductive process in a multicellular organism	112	9.77312	5.29697e-56	ENSG00000198021, ENSG00000135951, ENSG00000102387, ENSG00000124092, ENSG00000100206, ENSG00000071539, ENSG00000130377, ENSG00000185972, ENSG00000168594, ENSG00000205642, ENSG00000105549, ENSG00000109832, ENSG00000175294, ENSG00000165643, ENSG00000187166, ENSG00000181323, ENSG00000170820, ENSG00000152430, ENSG00000064199, ENSG00000168619, ENSG00000150628, ENSG00000178093, ENSG00000077327, ENSG0000…	522	487	13528	5.96008	7.36279e-53	1.8407e-53
GOTERM_BP_FAT	GO:0032504~multicellular organism reproduction	112	9.77312	5.29697e-56	ENSG00000198021, ENSG00000135951, ENSG00000102387, ENSG00000124092, ENSG00000100206, ENSG00000071539, ENSG00000130377, ENSG00000185972, ENSG00000168594, ENSG00000205642, ENSG00000105549, ENSG00000109832, ENSG00000175294, ENSG00000165643, ENSG00000187166, ENSG00000181323, ENSG00000170820, ENSG00000152430, ENSG00000064199, ENSG00000168619, ENSG00000150628, ENSG00000178093, ENSG00000077327, ENSG0000…	522	487	13528	5.96008	7.36279e-53	1.8407e-53
SP_PIR_KEYWORDS	spermatogenesis	61	5.32286	5.03379e-44	ENSG00000155833, ENSG00000102387, ENSG00000178257, ENSG00000179580, ENSG00000130377, ENSG00000155087, ENSG00000105011, ENSG00000185972, ENSG00000172139, ENSG00000105549, ENSG00000168454, ENSG00000109832, ENSG00000175294, ENSG00000165643, ENSG00000187166, ENSG00000125207, ENSG00000181323, ENSG00000152430, ENSG00000197181, ENSG00000168619, ENSG00000188782, ENSG00000178093, ENSG00000188425, ENSG0000…	1081	116	19235	9.35704	1.65612e-41	1.65612e-41
SP_PIR_KEYWORDS	differentiation	69	6.02094	2.06505e-13	ENSG00000137090, ENSG00000155833, ENSG00000102387, ENSG00000178257, ENSG00000179580, ENSG00000130377, ENSG00000155087, ENSG00000105011, ENSG00000185972, ENSG00000172139, ENSG00000105549, ENSG00000109832, ENSG00000168454, ENSG00000175294, ENSG00000178053, ENSG00000165643, ENSG00000185686, ENSG00000187166, ENSG00000181323, ENSG00000125207, ENSG00000152430, ENSG00000197181, ENSG00000168619, ENSG0000…	1081	460	19235	2.66906	6.7939e-11	1.69847e-11
SP_PIR_KEYWORDS	developmental protein	76	6.63176	3.36985e-06	ENSG00000137090, ENSG00000155833, ENSG00000102387, ENSG00000178257, ENSG00000152670, ENSG00000130377, ENSG00000155087, ENSG00000105011, ENSG00000185972, ENSG00000172139, ENSG00000105549, ENSG00000109832, ENSG00000168454, ENSG00000175294, ENSG00000178053, ENSG00000165643, ENSG00000139151, ENSG00000187166, ENSG00000181323, ENSG00000125207, ENSG00000152430, ENSG00000197181, ENSG00000168619, ENSG0000…	1081	779	19235	1.73597	0.00110807	0.00015837
Annotation Cluster 2	Enrichment Score: 16.232346110234936
Category	Term	Count	%	PValue	Genes	List Total	Pop Hits	Pop Total	Fold Enrichment	Bonferroni	Benjamini
GOTERM_BP_FAT	GO:0048610~reproductive cellular process	45	3.9267	1.33699e-25	ENSG00000183066, ENSG00000118245, ENSG00000106304, ENSG00000178279, ENSG00000187475, ENSG00000111254, ENSG00000124092, ENSG00000071539, ENSG00000100206, ENSG00000105679, ENSG00000100312, ENSG00000109832, ENSG00000006047, ENSG00000139151, ENSG00000187166, ENSG00000125207, ENSG00000180113, ENSG00000170820, ENSG00000064199, ENSG00000164404, ENSG00000197181, ENSG00000130270, ENSG00000178093, ENSG0000…	522	162	13528	7.19881	1.85842e-22	2.65488e-23
GOTERM_BP_FAT	GO:0003006~reproductive developmental process	43	3.75218	2.50036e-15	ENSG00000142025, ENSG00000118245, ENSG00000162624, ENSG00000133863, ENSG00000137090, ENSG00000057468, ENSG00000071539, ENSG00000100206, ENSG00000105679, ENSG00000109832, ENSG00000165643, ENSG00000006047, ENSG00000187166, ENSG00000120498, ENSG00000180113, ENSG00000125207, ENSG00000170820, ENSG00000130948, ENSG00000106013, ENSG00000164404, ENSG00000143006, ENSG00000171794, ENSG00000178093, ENSG0000…	522	262	13528	4.25334	3.54938e-12	2.73004e-13
GOTERM_BP_FAT	GO:0007286~spermatid development	21	1.83246	3.42869e-15	ENSG00000118245, ENSG00000077327, ENSG00000139351, ENSG00000100206, ENSG00000071539, ENSG00000177938, ENSG00000122304, ENSG00000105679, ENSG00000181013, ENSG00000109832, ENSG00000161594, ENSG00000164113, ENSG00000006047, ENSG00000137812, ENSG00000175646, ENSG00000115257, ENSG00000187166, ENSG00000204193, ENSG00000125207, ENSG00000132972, ENSG00000178093	522	54	13528	10.0783	4.78395e-12	3.41727e-13
GOTERM_BP_FAT	GO:0048515~spermatid differentiation	21	1.83246	1.1555e-14	ENSG00000118245, ENSG00000077327, ENSG00000139351, ENSG00000100206, ENSG00000071539, ENSG00000177938, ENSG00000122304, ENSG00000105679, ENSG00000181013, ENSG00000109832, ENSG00000161594, ENSG00000164113, ENSG00000006047, ENSG00000137812, ENSG00000175646, ENSG00000115257, ENSG00000187166, ENSG00000204193, ENSG00000125207, ENSG00000132972, ENSG00000178093	522	57	13528	9.54789	1.60494e-11	1.00309e-12
GOTERM_BP_FAT	GO:0007281~germ cell development	26	2.26876	5.20282e-14	ENSG00000118245, ENSG00000071539, ENSG00000100206, ENSG00000105679, ENSG00000109832, ENSG00000006047, ENSG00000187166, ENSG00000180113, ENSG00000125207, ENSG00000164404, ENSG00000178093, ENSG00000092345, ENSG00000077327, ENSG00000139351, ENSG00000095627, ENSG00000177938, ENSG00000122304, ENSG00000181013, ENSG00000161594, ENSG00000164113, ENSG00000137812, ENSG00000175646, ENSG00000115257, ENSG0000…	522	101	13528	6.67137	7.23765e-11	4.25748e-12
Annotation Cluster 3	Enrichment Score: 16.198956517413457
Category	Term	Count	%	PValue	Genes	List Total	Pop Hits	Pop Total	Fold Enrichment	Bonferroni	Benjamini
PIR_SUPERFAMILY	PIRSF005491:tumor associated protein MAGE	17	1.48342	1.09791e-19	ENSG00000221867, ENSG00000176746, ENSG00000176774, ENSG00000124260, ENSG00000197172, ENSG00000147381, ENSG00000213401, ENSG00000184750, ENSG00000214107, ENSG00000166008, ENSG00000099399, ENSG00000189023, ENSG00000198798, ENSG00000198681, ENSG00000123584, ENSG00000046774, ENSG00000183305, ENSG00000177689, ENSG00000156009	271	21	7396	22.0931	2.28366e-17	2.28366e-17
INTERPRO	IPR002190:MAGE protein	20	1.7452	2.84086e-17	ENSG00000221867, ENSG00000176774, ENSG00000176746, ENSG00000124260, ENSG00000197172, ENSG00000147381, ENSG00000213401, ENSG00000184750, ENSG00000214107, ENSG00000166008, ENSG00000099399, ENSG00000189023, ENSG00000198798, ENSG00000198681, ENSG00000123584, ENSG00000188408, ENSG00000046774, ENSG00000183305, ENSG00000177689, ENSG00000155495, ENSG00000185247, ENSG00000156009	736	35	16659	12.934	2.35507e-14	2.35507e-14
UP_SEQ_FEATURE	domain:MAGE	20	1.7452	2.72302e-16	ENSG00000221867, ENSG00000176774, ENSG00000176746, ENSG00000124260, ENSG00000197172, ENSG00000147381, ENSG00000213401, ENSG00000184750, ENSG00000214107, ENSG00000166008, ENSG00000099399, ENSG00000189023, ENSG00000198798, ENSG00000198681, ENSG00000123584, ENSG00000188408, ENSG00000046774, ENSG00000183305, ENSG00000177689, ENSG00000155495, ENSG00000185247, ENSG00000156009	1080	32	19113	11.0608	4.48308e-13	4.48308e-13
SP_PIR_KEYWORDS	tumor antigen	20	1.7452	1.8841e-14	ENSG00000221867, ENSG00000176774, ENSG00000176746, ENSG00000124260, ENSG00000197172, ENSG00000147381, ENSG00000213401, ENSG00000184750, ENSG00000214107, ENSG00000166008, ENSG00000099399, ENSG00000189023, ENSG00000198798, ENSG00000198681, ENSG00000123584, ENSG00000188408, ENSG00000046774, ENSG00000183305, ENSG00000177689, ENSG00000155495, ENSG00000185247, ENSG00000156009	1081	38	19235	9.36511	6.20948e-12	2.06979e-12
Annotation Cluster 4	Enrichment Score: 12.417020456133859
Category	Term	Count	%	PValue	Genes	List Total	Pop Hits	Pop Total	Fold Enrichment	Bonferroni	Benjamini
GOTERM_BP_FAT	GO:0000279~M phase	64	5.58464	5.59114e-27	ENSG00000183066, ENSG00000077935, ENSG00000164045, ENSG00000168078, ENSG00000100206, ENSG00000071539, ENSG00000143452, ENSG00000156970, ENSG00000125207, ENSG00000152430, ENSG00000121621, ENSG00000156509, ENSG00000197181, ENSG00000121211, ENSG00000184571, ENSG00000171772, ENSG00000112742, ENSG00000164611, ENSG00000143194, ENSG00000163808, ENSG00000126787, ENSG00000142945, ENSG00000179059, ENSG0000…	522	329	13528	5.04135	7.77169e-24	1.29528e-24
GOTERM_BP_FAT	GO:0007126~meiosis	36	3.14136	4.62193e-25	ENSG00000183066, ENSG00000077935, ENSG00000133863, ENSG00000057468, ENSG00000071539, ENSG00000100206, ENSG00000066923, ENSG00000120498, ENSG00000125207, ENSG00000152430, ENSG00000156509, ENSG00000133101, ENSG00000197181, ENSG00000129810, ENSG00000166851, ENSG00000121211, ENSG00000139351, ENSG00000171772, ENSG00000184571, ENSG00000051180, ENSG00000095627, ENSG00000123975, ENSG00000054796, ENSG0000…	522	98	13528	9.52006	6.42449e-22	8.03061e-23
GOTERM_BP_FAT	GO:0051327~M phase of meiotic cell cycle	36	3.14136	4.62193e-25	ENSG00000183066, ENSG00000077935, ENSG00000133863, ENSG00000057468, ENSG00000071539, ENSG00000100206, ENSG00000066923, ENSG00000120498, ENSG00000125207, ENSG00000152430, ENSG00000156509, ENSG00000133101, ENSG00000197181, ENSG00000129810, ENSG00000166851, ENSG00000121211, ENSG00000139351, ENSG00000171772, ENSG00000184571, ENSG00000051180, ENSG00000095627, ENSG00000123975, ENSG00000054796, ENSG0000…	522	98	13528	9.52006	6.42449e-22	8.03061e-23
GOTERM_BP_FAT	GO:0051321~meiotic cell cycle	36	3.14136	1.02176e-24	ENSG00000183066, ENSG00000077935, ENSG00000133863, ENSG00000057468, ENSG00000071539, ENSG00000100206, ENSG00000066923, ENSG00000120498, ENSG00000125207, ENSG00000152430, ENSG00000156509, ENSG00000133101, ENSG00000197181, ENSG00000129810, ENSG00000166851, ENSG00000121211, ENSG00000139351, ENSG00000171772, ENSG00000184571, ENSG00000051180, ENSG00000095627, ENSG00000123975, ENSG00000054796, ENSG0000…	522	100	13528	9.32966	1.42025e-21	1.57805e-22
GOTERM_BP_FAT	GO:0022403~cell cycle phase	67	5.84642	1.55559e-23	ENSG00000183066, ENSG00000077935, ENSG00000164045, ENSG00000168078, ENSG00000100206, ENSG00000071539, ENSG00000143452, ENSG00000156970, ENSG00000125207, ENSG00000152430, ENSG00000121621, ENSG00000156509, ENSG00000197181, ENSG00000121211, ENSG00000184571, ENSG00000171772, ENSG00000112742, ENSG00000163806, ENSG00000164611, ENSG00000143194, ENSG00000163808, ENSG00000126787, ENSG00000142945, ENSG0000…	522	414	13528	4.19409	2.16226e-20	1.96569e-21
GOTERM_BP_FAT	GO:0022402~cell cycle process	70	6.1082	5.15418e-18	ENSG00000183066, ENSG00000077935, ENSG00000164045, ENSG00000168078, ENSG00000100206, ENSG00000071539, ENSG00000143452, ENSG00000178053, ENSG00000156970, ENSG00000125207, ENSG00000152430, ENSG00000121621, ENSG00000156509, ENSG00000197181, ENSG00000121211, ENSG00000184571, ENSG00000171772, ENSG00000112742, ENSG00000163806, ENSG00000164611, ENSG00000143194, ENSG00000163808, ENSG00000126787, ENSG0000…	522	565	13528	3.2108	7.16431e-15	5.97026e-16
SP_PIR_KEYWORDS	meiosis	24	2.09424	5.69064e-17	ENSG00000183066, ENSG00000077935, ENSG00000139351, ENSG00000171772, ENSG00000184571, ENSG00000095627, ENSG00000100206, ENSG00000057468, ENSG00000054796, ENSG00000143194, ENSG00000117650, ENSG00000066923, ENSG00000138587, ENSG00000164256, ENSG00000161860, ENSG00000125207, ENSG00000156509, ENSG00000197181, ENSG00000196074, ENSG00000112053, ENSG00000163535, ENSG00000121211, ENSG00000198765, ENSG0000…	1081	47	19235	9.08615	3.65263e-14	1.82077e-14
GOTERM_BP_FAT	GO:0007049~cell cycle	78	6.80628	9.49105e-15	ENSG00000183066, ENSG00000077935, ENSG00000164045, ENSG00000123485, ENSG00000124092, ENSG00000168078, ENSG00000100206, ENSG00000071539, ENSG00000143452, ENSG00000140623, ENSG00000178053, ENSG00000156970, ENSG00000125207, ENSG00000154997, ENSG00000152430, ENSG00000121621, ENSG00000156509, ENSG00000149679, ENSG00000197181, ENSG00000121211, ENSG00000184571, ENSG00000171772, ENSG00000112742, ENSG0000…	522	776	13528	2.60493	1.31173e-11	8.74523e-13
GOTERM_BP_FAT	GO:0007067~mitosis	29	2.53054	2.59143e-08	ENSG00000176635, ENSG00000164045, ENSG00000168078, ENSG00000184661, ENSG00000143452, ENSG00000143228, ENSG00000156970, ENSG00000177143, ENSG00000088325, ENSG00000121621, ENSG00000133101, ENSG00000166851, ENSG00000129810, ENSG00000157456, ENSG00000127564, ENSG00000169679, ENSG00000164611, ENSG00000163808, ENSG00000117650, ENSG00000142945, ENSG00000126787, ENSG00000134690, ENSG00000158402, ENSG0000…	522	220	13528	3.41616	3.60203e-05	1.50087e-06
GOTERM_BP_FAT	GO:0000280~nuclear division	29	2.53054	2.59143e-08	ENSG00000176635, ENSG00000164045, ENSG00000168078, ENSG00000184661, ENSG00000143452, ENSG00000143228, ENSG00000156970, ENSG00000177143, ENSG00000088325, ENSG00000121621, ENSG00000133101, ENSG00000166851, ENSG00000129810, ENSG00000157456, ENSG00000127564, ENSG00000169679, ENSG00000164611, ENSG00000163808, ENSG00000117650, ENSG00000142945, ENSG00000126787, ENSG00000134690, ENSG00000158402, ENSG0000…	522	220	13528	3.41616	3.60203e-05	1.50087e-06
GOTERM_BP_FAT	GO:0000087~M phase of mitotic cell cycle	29	2.53054	3.84271e-08	ENSG00000176635, ENSG00000164045, ENSG00000168078, ENSG00000184661, ENSG00000143452, ENSG00000143228, ENSG00000156970, ENSG00000177143, ENSG00000088325, ENSG00000121621, ENSG00000133101, ENSG00000166851, ENSG00000129810, ENSG00000157456, ENSG00000127564, ENSG00000169679, ENSG00000164611, ENSG00000163808, ENSG00000117650, ENSG00000142945, ENSG00000126787, ENSG00000134690, ENSG00000158402, ENSG0000…	522	224	13528	3.35516	5.34123e-05	2.05437e-06
GOTERM_BP_FAT	GO:0048285~organelle fission	29	2.53054	6.2095e-08	ENSG00000176635, ENSG00000164045, ENSG00000168078, ENSG00000184661, ENSG00000143452, ENSG00000143228, ENSG00000156970, ENSG00000177143, ENSG00000088325, ENSG00000121621, ENSG00000133101, ENSG00000166851, ENSG00000129810, ENSG00000157456, ENSG00000127564, ENSG00000169679, ENSG00000164611, ENSG00000163808, ENSG00000117650, ENSG00000142945, ENSG00000126787, ENSG00000134690, ENSG00000158402, ENSG0000…	522	229	13528	3.2819	8.63083e-05	3.19674e-06
GOTERM_BP_FAT	GO:0051301~cell division	32	2.79232	3.91431e-07	ENSG00000164045, ENSG00000184661, ENSG00000140623, ENSG00000143228, ENSG00000156970, ENSG00000177143, ENSG00000154997, ENSG00000149679, ENSG00000153044, ENSG00000133101, ENSG00000166851, ENSG00000129810, ENSG00000157456, ENSG00000139351, ENSG00000171772, ENSG00000169679, ENSG00000123975, ENSG00000163806, ENSG00000164611, ENSG00000117650, ENSG00000134690, ENSG00000114547, ENSG00000158402, ENSG0000…	522	295	13528	2.8112	0.000543941	1.87615e-05
GOTERM_BP_FAT	GO:0000278~mitotic cell cycle	34	2.96684	6.44346e-06	ENSG00000176635, ENSG00000164045, ENSG00000168078, ENSG00000184661, ENSG00000143452, ENSG00000143228, ENSG00000156970, ENSG00000177143, ENSG00000088325, ENSG00000121621, ENSG00000133101, ENSG00000129810, ENSG00000166851, ENSG00000157456, ENSG00000127564, ENSG00000169679, ENSG00000112742, ENSG00000163806, ENSG00000164611, ENSG00000117650, ENSG00000163808, ENSG00000142945, ENSG00000126787, ENSG0000…	522	370	13528	2.38144	0.00891645	0.00027137
SP_PIR_KEYWORDS	cell division	32	2.79232	8.48437e-05	ENSG00000164045, ENSG00000184661, ENSG00000108106, ENSG00000140623, ENSG00000143228, ENSG00000156970, ENSG00000177143, ENSG00000154997, ENSG00000149679, ENSG00000133101, ENSG00000166851, ENSG00000129810, ENSG00000157456, ENSG00000139351, ENSG00000171772, ENSG00000169679, ENSG00000123975, ENSG00000163806, ENSG00000164611, ENSG00000117650, ENSG00000142945, ENSG00000134690, ENSG00000158402, ENSG0000…	1081	264	19235	2.15681	0.0275287	0.00253449
SP_PIR_KEYWORDS	cell cycle	47	4.10122	0.000114042	ENSG00000077935, ENSG00000164045, ENSG00000123485, ENSG00000124092, ENSG00000184661, ENSG00000108106, ENSG00000100206, ENSG00000066923, ENSG00000143228, ENSG00000140623, ENSG00000178053, ENSG00000156970, ENSG00000177143, ENSG00000154997, ENSG00000165490, ENSG00000149679, ENSG00000133101, ENSG00000129810, ENSG00000166851, ENSG00000157456, ENSG00000127564, ENSG00000139351, ENSG00000092853, ENSG0000…	1081	461	19235	1.81411	0.0368266	0.00312194
GOTERM_CC_FAT	GO:0005819~spindle	15	1.3089	0.00207839	ENSG00000169679, ENSG00000112742, ENSG00000154099, ENSG00000163808, ENSG00000117650, ENSG00000126787, ENSG00000140623, ENSG00000134690, ENSG00000156970, ENSG00000177143, ENSG00000088325, ENSG00000121621, ENSG00000141200, ENSG00000166851, ENSG00000087586	507	147	12782	2.57256	0.456433	0.0231735
SP_PIR_KEYWORDS	mitosis	20	1.7452	0.00725517	ENSG00000164045, ENSG00000184661, ENSG00000169679, ENSG00000164611, ENSG00000117650, ENSG00000142945, ENSG00000143228, ENSG00000158402, ENSG00000134690, ENSG00000121152, ENSG00000156970, ENSG00000146670, ENSG00000137812, ENSG00000177143, ENSG00000133101, ENSG00000141200, ENSG00000166851, ENSG00000129810, ENSG00000104147, ENSG00000157456	1081	183	19235	1.94467	0.908887	0.118462
Annotation Cluster 5	Enrichment Score: 10.348313615329365
Category	Term	Count	%	PValue	Genes	List Total	Pop Hits	Pop Total	Fold Enrichment	Bonferroni	Benjamini
GOTERM_BP_FAT	GO:0007338~single fertilization	29	2.53054	3.85936e-24	ENSG00000183066, ENSG00000118245, ENSG00000178279, ENSG00000106304, ENSG00000187475, ENSG00000111254, ENSG00000183753, ENSG00000196184, ENSG00000188334, ENSG00000134007, ENSG00000100312, ENSG00000175294, ENSG00000139151, ENSG00000104755, ENSG00000064199, ENSG00000130270, ENSG00000130943, ENSG00000124812, ENSG00000169393, ENSG00000147081, ENSG00000042813, ENSG00000152503, ENSG00000182264, ENSG0000…	522	60	13528	12.5259	5.36452e-21	5.36452e-22
GOTERM_BP_FAT	GO:0007339~binding of sperm to zona pellucida	10	0.8726	3.21248e-09	ENSG00000100312, ENSG00000163206, ENSG00000178279, ENSG00000106304, ENSG00000187475, ENSG00000115257, ENSG00000042813, ENSG00000064199, ENSG00000186075, ENSG00000130270	522	17	13528	15.2445	4.46534e-06	2.23267e-07
GOTERM_BP_FAT	GO:0035036~sperm-egg recognition	10	0.8726	3.21248e-09	ENSG00000100312, ENSG00000163206, ENSG00000178279, ENSG00000106304, ENSG00000187475, ENSG00000115257, ENSG00000042813, ENSG00000064199, ENSG00000186075, ENSG00000130270	522	17	13528	15.2445	4.46534e-06	2.23267e-07
GOTERM_BP_FAT	GO:0009988~cell-cell recognition	10	0.8726	2.00079e-08	ENSG00000100312, ENSG00000163206, ENSG00000178279, ENSG00000106304, ENSG00000187475, ENSG00000115257, ENSG00000042813, ENSG00000064199, ENSG00000186075, ENSG00000130270	522	20	13528	12.9579	2.78106e-05	1.20917e-06
GOTERM_BP_FAT	GO:0008037~cell recognition	10	0.8726	0.000227528	ENSG00000100312, ENSG00000163206, ENSG00000178279, ENSG00000106304, ENSG00000187475, ENSG00000115257, ENSG00000042813, ENSG00000064199, ENSG00000186075, ENSG00000130270	522	55	13528	4.71195	0.271159	0.00670718
Annotation Cluster 6	Enrichment Score: 7.583182186694476
Category	Term	Count	%	PValue	Genes	List Total	Pop Hits	Pop Total	Fold Enrichment	Bonferroni	Benjamini
GOTERM_BP_FAT	GO:0007127~meiosis I	16	1.39616	1.88223e-11	ENSG00000133863, ENSG00000171772, ENSG00000051180, ENSG00000100206, ENSG00000057468, ENSG00000071539, ENSG00000123975, ENSG00000054796, ENSG00000143194, ENSG00000066923, ENSG00000120498, ENSG00000161860, ENSG00000126856, ENSG00000197181, ENSG00000196074, ENSG00000198765	522	42	13528	9.87265	2.61631e-08	1.37701e-09
GOTERM_BP_FAT	GO:0007128~meiotic prophase I	8	0.69808	3.4843e-08	ENSG00000171772, ENSG00000100206, ENSG00000071539, ENSG00000161860, ENSG00000126856, ENSG00000197181, ENSG00000143194, ENSG00000196074	522	11	13528	18.8478	4.84306e-05	1.93727e-06
GOTERM_BP_FAT	GO:0051324~prophase	8	0.69808	8.0847e-08	ENSG00000171772, ENSG00000100206, ENSG00000071539, ENSG00000161860, ENSG00000126856, ENSG00000197181, ENSG00000143194, ENSG00000196074	522	12	13528	17.2771	0.000112371	4.01347e-06
GOTERM_BP_FAT	GO:0007140~male meiosis	8	0.69808	8.76634e-06	ENSG00000139351, ENSG00000133863, ENSG00000120498, ENSG00000100206, ENSG00000071539, ENSG00000133101, ENSG00000143194, ENSG00000196074	522	21	13528	9.87265	0.0121113	0.000358326
Annotation Cluster 7	Enrichment Score: 6.768806009324954
Category	Term	Count	%	PValue	Genes	List Total	Pop Hits	Pop Total	Fold Enrichment	Bonferroni	Benjamini
GOTERM_CC_FAT	GO:0019861~flagellum	22	1.91972	6.21555e-18	ENSG00000135951, ENSG00000154040, ENSG00000077327, ENSG00000154438, ENSG00000124721, ENSG00000184650, ENSG00000111254, ENSG00000151475, ENSG00000152705, ENSG00000147081, ENSG00000187003, ENSG00000105679, ENSG00000181013, ENSG00000136811, ENSG00000172139, ENSG00000168454, ENSG00000175294, ENSG00000114547, ENSG00000163060, ENSG00000198754, ENSG00000188782, ENSG00000189139	507	46	12782	12.0575	1.82116e-15	1.82116e-15
GOTERM_CC_FAT	GO:0009434~microtubule-based flagellum	14	1.22164	4.01115e-13	ENSG00000135951, ENSG00000154040, ENSG00000124721, ENSG00000184650, ENSG00000111254, ENSG00000147081, ENSG00000187003, ENSG00000105679, ENSG00000181013, ENSG00000172139, ENSG00000168454, ENSG00000198754, ENSG00000189139, ENSG00000188782	507	23	12782	15.3459	1.17529e-10	3.91764e-11
SP_PIR_KEYWORDS	flagellum	10	0.8726	2.1425e-06	ENSG00000154040, ENSG00000175294, ENSG00000077327, ENSG00000151475, ENSG00000147081, ENSG00000152705, ENSG00000163060, ENSG00000188782, ENSG00000189139, ENSG00000172139	1081	23	19235	7.7364	0.000704635	0.000140967
GOTERM_CC_FAT	GO:0005929~cilium	19	1.65794	3.15198e-06	ENSG00000154040, ENSG00000077327, ENSG00000114349, ENSG00000151475, ENSG00000152705, ENSG00000147081, ENSG00000154099, ENSG00000136811, ENSG00000172139, ENSG00000138892, ENSG00000131044, ENSG00000092200, ENSG00000175294, ENSG00000177143, ENSG00000152086, ENSG00000170703, ENSG00000163060, ENSG00000188782, ENSG00000189139	507	129	12782	3.71325	0.000923105	8.39539e-05
SP_PIR_KEYWORDS	cilium	15	1.3089	3.39062e-05	ENSG00000154040, ENSG00000077327, ENSG00000151475, ENSG00000152705, ENSG00000147081, ENSG00000154099, ENSG00000136811, ENSG00000172139, ENSG00000131044, ENSG00000092200, ENSG00000175294, ENSG00000170703, ENSG00000163060, ENSG00000188782, ENSG00000189139	1081	71	19235	3.75923	0.0110933	0.00123871
GOTERM_CC_FAT	GO:0042995~cell projection	37	3.22862	0.0614795	ENSG00000135951, ENSG00000154040, ENSG00000154438, ENSG00000124721, ENSG00000095777, ENSG00000114349, ENSG00000111254, ENSG00000152705, ENSG00000187003, ENSG00000105679, ENSG00000155087, ENSG00000125388, ENSG00000154099, ENSG00000136811, ENSG00000172139, ENSG00000138892, ENSG00000161798, ENSG00000092200, ENSG00000168454, ENSG00000175294, ENSG00000177143, ENSG00000121621, ENSG00000163060, ENSG0000…	507	697	12782	1.33832	1	0.371724
SP_PIR_KEYWORDS	cell projection	17	1.48342	0.11833	ENSG00000154040, ENSG00000077327, ENSG00000151475, ENSG00000152705, ENSG00000147081, ENSG00000154099, ENSG00000136811, ENSG00000172139, ENSG00000131044, ENSG00000092200, ENSG00000175294, ENSG00000159217, ENSG00000170703, ENSG00000121621, ENSG00000163060, ENSG00000188782, ENSG00000189139	1081	206	19235	1.46841	1	0.784452
Annotation Cluster 8	Enrichment Score: 6.156203662744511
Category	Term	Count	%	PValue	Genes	List Total	Pop Hits	Pop Total	Fold Enrichment	Bonferroni	Benjamini
GOTERM_BP_FAT	GO:0007127~meiosis I	16	1.39616	1.88223e-11	ENSG00000133863, ENSG00000171772, ENSG00000051180, ENSG00000100206, ENSG00000057468, ENSG00000071539, ENSG00000123975, ENSG00000054796, ENSG00000143194, ENSG00000066923, ENSG00000120498, ENSG00000161860, ENSG00000126856, ENSG00000197181, ENSG00000196074, ENSG00000198765	522	42	13528	9.87265	2.61631e-08	1.37701e-09
GOTERM_CC_FAT	GO:0000793~condensed chromosome	24	2.09424	1.13635e-09	ENSG00000150783, ENSG00000187475, ENSG00000171772, ENSG00000051180, ENSG00000123485, ENSG00000169679, ENSG00000100206, ENSG00000151725, ENSG00000057468, ENSG00000117650, ENSG00000066923, ENSG00000142945, ENSG00000143228, ENSG00000121152, ENSG00000156970, ENSG00000137812, ENSG00000120498, ENSG00000161860, ENSG00000153044, ENSG00000196074, ENSG00000141200, ENSG00000129810, ENSG00000163535, ENSG0000…	507	129	12782	4.69043	3.32952e-07	5.5492e-08
GOTERM_CC_FAT	GO:0000794~condensed nuclear chromosome	15	1.3089	3.66187e-09	ENSG00000150783, ENSG00000187475, ENSG00000051180, ENSG00000171772, ENSG00000169679, ENSG00000100206, ENSG00000057468, ENSG00000117650, ENSG00000066923, ENSG00000120498, ENSG00000161860, ENSG00000196074, ENSG00000129810, ENSG00000163535, ENSG00000198765	507	49	12782	7.71767	1.07293e-06	1.53275e-07
GOTERM_CC_FAT	GO:0000228~nuclear chromosome	22	1.91972	1.64447e-06	ENSG00000131747, ENSG00000150783, ENSG00000187475, ENSG00000171772, ENSG00000051180, ENSG00000169679, ENSG00000100206, ENSG00000057468, ENSG00000143194, ENSG00000117650, ENSG00000066923, ENSG00000204086, ENSG00000011590, ENSG00000120498, ENSG00000187166, ENSG00000161860, ENSG00000091651, ENSG00000196074, ENSG00000129810, ENSG00000164900, ENSG00000163535, ENSG00000198765	507	162	12782	3.42372	0.000481715	4.81819e-05
GOTERM_BP_FAT	GO:0007129~synapsis	7	0.61082	4.31892e-06	ENSG00000133863, ENSG00000120498, ENSG00000057468, ENSG00000143194, ENSG00000196074, ENSG00000066923, ENSG00000198765	522	13	13528	13.9546	0.00598533	0.000187586
GOTERM_BP_FAT	GO:0070192~chromosome organization involved in meiosis	7	0.61082	4.31892e-06	ENSG00000133863, ENSG00000120498, ENSG00000057468, ENSG00000143194, ENSG00000196074, ENSG00000066923, ENSG00000198765	522	13	13528	13.9546	0.00598533	0.000187586
GOTERM_CC_FAT	GO:0000795~synaptonemal complex	8	0.69808	7.23029e-06	ENSG00000150783, ENSG00000171772, ENSG00000120498, ENSG00000057468, ENSG00000161860, ENSG00000196074, ENSG00000066923, ENSG00000198765	507	20	12782	10.0844	0.00211624	0.000162947
GOTERM_BP_FAT	GO:0070193~synaptonemal complex organization	5	0.4363	6.93823e-05	ENSG00000133863, ENSG00000120498, ENSG00000196074, ENSG00000066923, ENSG00000198765	522	7	13528	18.5112	0.0919399	0.00234955
GOTERM_BP_FAT	GO:0007130~synaptonemal complex assembly	5	0.4363	6.93823e-05	ENSG00000133863, ENSG00000120498, ENSG00000196074, ENSG00000066923, ENSG00000198765	522	7	13528	18.5112	0.0919399	0.00234955
GOTERM_CC_FAT	GO:0044454~nuclear chromosome part	15	1.3089	0.000327826	ENSG00000150783, ENSG00000171772, ENSG00000169679, ENSG00000057468, ENSG00000143194, ENSG00000204086, ENSG00000066923, ENSG00000120498, ENSG00000187166, ENSG00000161860, ENSG00000091651, ENSG00000196074, ENSG00000129810, ENSG00000163535, ENSG00000198765	507	122	12782	3.09972	0.0915985	0.00479192
Annotation Cluster 9	Enrichment Score: 5.351352067576771
Category	Term	Count	%	PValue	Genes	List Total	Pop Hits	Pop Total	Fold Enrichment	Bonferroni	Benjamini
GOTERM_BP_FAT	GO:0007127~meiosis I	16	1.39616	1.88223e-11	ENSG00000133863, ENSG00000171772, ENSG00000051180, ENSG00000100206, ENSG00000057468, ENSG00000071539, ENSG00000123975, ENSG00000054796, ENSG00000143194, ENSG00000066923, ENSG00000120498, ENSG00000161860, ENSG00000126856, ENSG00000197181, ENSG00000196074, ENSG00000198765	522	42	13528	9.87265	2.61631e-08	1.37701e-09
GOTERM_BP_FAT	GO:0007131~reciprocal meiotic recombination	7	0.61082	0.000235843	ENSG00000051180, ENSG00000120498, ENSG00000100206, ENSG00000071539, ENSG00000057468, ENSG00000054796, ENSG00000198765	522	24	13528	7.55875	0.279536	0.00680715
GOTERM_BP_FAT	GO:0006310~DNA recombination	10	0.8726	0.0198906	ENSG00000051180, ENSG00000120498, ENSG00000100206, ENSG00000071539, ENSG00000057468, ENSG00000154920, ENSG00000054796, ENSG00000133980, ENSG00000121211, ENSG00000198765	522	105	13528	2.46816	1	0.294665
Annotation Cluster 10	Enrichment Score: 4.588793881746723
Category	Term	Count	%	PValue	Genes	List Total	Pop Hits	Pop Total	Fold Enrichment	Bonferroni	Benjamini
SMART	SM00263:LYZ1	7	0.61082	1.41338e-07	ENSG00000171478, ENSG00000141316, ENSG00000120563, ENSG00000161572, ENSG00000157093, ENSG00000167531, ENSG00000171489, ENSG00000151033	384	8	9079	20.6878	2.58646e-05	2.58646e-05
INTERPRO	IPR019799:Glycoside hydrolase, family 22, conserved site	7	0.61082	1.87624e-07	ENSG00000171478, ENSG00000141316, ENSG00000120563, ENSG00000161572, ENSG00000157093, ENSG00000167531, ENSG00000171489, ENSG00000151033	736	8	16659	19.8052	0.000155528	5.18454e-05
INTERPRO	IPR001916:Glycoside hydrolase, family 22	7	0.61082	1.87624e-07	ENSG00000171478, ENSG00000141316, ENSG00000120563, ENSG00000161572, ENSG00000157093, ENSG00000167531, ENSG00000171489, ENSG00000151033	736	8	16659	19.8052	0.000155528	5.18454e-05
INTERPRO	IPR000974:Glycoside hydrolase, family 22, lysozyme	6	0.52356	3.21697e-06	ENSG00000171478, ENSG00000141316, ENSG00000120563, ENSG00000161572, ENSG00000157093, ENSG00000171489, ENSG00000151033	736	7	16659	19.401	0.00266332	0.000533232
GOTERM_MF_FAT	GO:0003796~lysozyme activity	6	0.52356	2.27909e-05	ENSG00000171478, ENSG00000141316, ENSG00000120563, ENSG00000161572, ENSG00000157093, ENSG00000171489, ENSG00000151033	527	10	12983	14.7814	0.0117814	0.0117814
GOTERM_BP_FAT	GO:0016998~cell wall macromolecule catabolic process	6	0.52356	0.000181039	ENSG00000171478, ENSG00000141316, ENSG00000120563, ENSG00000161572, ENSG00000157093, ENSG00000171489, ENSG00000151033	522	15	13528	10.3663	0.222496	0.00570337
GOTERM_BP_FAT	GO:0044036~cell wall macromolecule metabolic process	6	0.52356	0.000255031	ENSG00000171478, ENSG00000141316, ENSG00000120563, ENSG00000161572, ENSG00000157093, ENSG00000171489, ENSG00000151033	522	16	13528	9.71839	0.298503	0.00720937
PIR_SUPERFAMILY	PIRSF001064:lysozyme c	4	0.34904	0.000455623	ENSG00000120563, ENSG00000161572, ENSG00000157093, ENSG00000151033	271	5	7396	21.8332	0.0904372	0.0234192
SP_PIR_KEYWORDS	glycosidase	5	0.4363	0.654394	ENSG00000106304, ENSG00000171478, ENSG00000120563, ENSG00000161572, ENSG00000171489, ENSG00000151033	1081	79	19235	1.12618	1	0.999202

## Sheet: Supplementary Data 4B
Supplementary Data 4B. Functional annotation clustering of EECTPs
Annotation Cluster 1	Enrichment Score: 25.38647191382676
Category	Term	Count	%	PValue	Genes	List Total	Pop Hits	Pop Total	Fold Enrichment	Bonferroni	Benjamini
GOTERM_BP_FAT	GO:0019953~sexual reproduction	50	20.5761	1.59261e-42	ENSG00000135951, ENSG00000106304, ENSG00000102387, ENSG00000100206, ENSG00000130377, ENSG00000169800, ENSG00000185972, ENSG00000205642, ENSG00000168454, ENSG00000109832, ENSG00000125207, ENSG00000064199, ENSG00000197181, ENSG00000039600, ENSG00000168619, ENSG00000077327, ENSG00000188425, ENSG00000168757, ENSG00000147081, ENSG00000122304, ENSG00000143194, ENSG00000152503, ENSG00000114547, ENSG0000…	113	458	13528	13.0695	9.50791e-40	9.50791e-40
GOTERM_BP_FAT	GO:0007283~spermatogenesis	38	15.6379	2.30621e-33	ENSG00000135951, ENSG00000102387, ENSG00000169059, ENSG00000100206, ENSG00000057468, ENSG00000130377, ENSG00000166118, ENSG00000169800, ENSG00000114487, ENSG00000136811, ENSG00000185972, ENSG00000205642, ENSG00000109832, ENSG00000168454, ENSG00000006047, ENSG00000125207, ENSG00000064199, ENSG00000197181, ENSG00000168619, ENSG00000039600, ENSG00000092345, ENSG00000086288, ENSG00000077327, ENSG0000…	113	308	13528	14.7703	1.37681e-30	6.88404e-31
GOTERM_BP_FAT	GO:0048232~male gamete generation	38	15.6379	2.30621e-33	ENSG00000135951, ENSG00000102387, ENSG00000169059, ENSG00000100206, ENSG00000057468, ENSG00000130377, ENSG00000166118, ENSG00000169800, ENSG00000114487, ENSG00000136811, ENSG00000185972, ENSG00000205642, ENSG00000109832, ENSG00000168454, ENSG00000006047, ENSG00000125207, ENSG00000064199, ENSG00000197181, ENSG00000168619, ENSG00000039600, ENSG00000092345, ENSG00000086288, ENSG00000077327, ENSG0000…	113	308	13528	14.7703	1.37681e-30	6.88404e-31
GOTERM_BP_FAT	GO:0048609~reproductive process in a multicellular organism	42	17.284	7.65157e-31	ENSG00000135951, ENSG00000154438, ENSG00000102387, ENSG00000169059, ENSG00000057468, ENSG00000100206, ENSG00000130377, ENSG00000166118, ENSG00000169800, ENSG00000114487, ENSG00000136811, ENSG00000185972, ENSG00000205642, ENSG00000100312, ENSG00000109832, ENSG00000168454, ENSG00000006047, ENSG00000125207, ENSG00000064199, ENSG00000101883, ENSG00000197181, ENSG00000168619, ENSG00000039600, ENSG0000…	113	487	13528	10.3247	4.56799e-28	1.52266e-28
GOTERM_BP_FAT	GO:0032504~multicellular organism reproduction	42	17.284	7.65157e-31	ENSG00000135951, ENSG00000154438, ENSG00000102387, ENSG00000169059, ENSG00000057468, ENSG00000100206, ENSG00000130377, ENSG00000166118, ENSG00000169800, ENSG00000114487, ENSG00000136811, ENSG00000185972, ENSG00000205642, ENSG00000100312, ENSG00000109832, ENSG00000168454, ENSG00000006047, ENSG00000125207, ENSG00000064199, ENSG00000101883, ENSG00000197181, ENSG00000168619, ENSG00000039600, ENSG0000…	113	487	13528	10.3247	4.56799e-28	1.52266e-28
GOTERM_BP_FAT	GO:0007276~gamete generation	39	16.0494	1.26136e-30	ENSG00000135951, ENSG00000102387, ENSG00000169059, ENSG00000057468, ENSG00000100206, ENSG00000130377, ENSG00000166118, ENSG00000169800, ENSG00000114487, ENSG00000136811, ENSG00000185972, ENSG00000205642, ENSG00000109832, ENSG00000168454, ENSG00000006047, ENSG00000125207, ENSG00000064199, ENSG00000101883, ENSG00000197181, ENSG00000168619, ENSG00000039600, ENSG00000092345, ENSG00000086288, ENSG0000…	113	395	13528	11.8201	7.53033e-28	1.88258e-28
SP_PIR_KEYWORDS	spermatogenesis	22	9.0535	7.7733e-19	ENSG00000086288, ENSG00000188425, ENSG00000168757, ENSG00000102387, ENSG00000095627, ENSG00000122304, ENSG00000136449, ENSG00000130377, ENSG00000166118, ENSG00000143194, ENSG00000114487, ENSG00000136811, ENSG00000185972, ENSG00000212122, ENSG00000168454, ENSG00000109832, ENSG00000164113, ENSG00000177947, ENSG00000125207, ENSG00000197181, ENSG00000168619, ENSG00000092345	239	116	19235	15.2637	1.11158e-16	5.55791e-17
SP_PIR_KEYWORDS	differentiation	24	9.87654	1.53632e-08	ENSG00000086288, ENSG00000188425, ENSG00000168757, ENSG00000102387, ENSG00000095627, ENSG00000122304, ENSG00000136449, ENSG00000130377, ENSG00000166118, ENSG00000143194, ENSG00000114487, ENSG00000136811, ENSG00000185972, ENSG00000212122, ENSG00000168454, ENSG00000109832, ENSG00000178053, ENSG00000164113, ENSG00000177947, ENSG00000125207, ENSG00000136929, ENSG00000197181, ENSG00000168619, ENSG0000…	239	460	19235	4.19902	2.19693e-06	5.49233e-07
SP_PIR_KEYWORDS	developmental protein	27	11.1111	4.45058e-06	ENSG00000102387, ENSG00000152670, ENSG00000130377, ENSG00000166118, ENSG00000114487, ENSG00000185972, ENSG00000136811, ENSG00000109832, ENSG00000168454, ENSG00000178053, ENSG00000125207, ENSG00000197181, ENSG00000168619, ENSG00000092345, ENSG00000086288, ENSG00000188425, ENSG00000168757, ENSG00000095627, ENSG00000136449, ENSG00000122304, ENSG00000143194, ENSG00000206557, ENSG00000212122, ENSG0000…	239	779	19235	2.78946	0.000636232	0.000127279
Annotation Cluster 2	Enrichment Score: 18.816554503258125
Category	Term	Count	%	PValue	Genes	List Total	Pop Hits	Pop Total	Fold Enrichment	Bonferroni	Benjamini
PIR_SUPERFAMILY	PIRSF005491:tumor associated protein MAGE	16	6.58436	7.79918e-28	ENSG00000221867, ENSG00000176746, ENSG00000176774, ENSG00000124260, ENSG00000197172, ENSG00000147381, ENSG00000213401, ENSG00000214107, ENSG00000099399, ENSG00000198798, ENSG00000198681, ENSG00000123584, ENSG00000046774, ENSG00000183305, ENSG00000177689, ENSG00000156009	64	21	7396	88.0476	3.8216e-26	3.8216e-26
INTERPRO	IPR002190:MAGE protein	17	6.99588	2.07464e-23	ENSG00000221867, ENSG00000176746, ENSG00000176774, ENSG00000124260, ENSG00000197172, ENSG00000147381, ENSG00000213401, ENSG00000214107, ENSG00000099399, ENSG00000198798, ENSG00000198681, ENSG00000123584, ENSG00000046774, ENSG00000183305, ENSG00000177689, ENSG00000155495, ENSG00000156009	170	35	16659	47.5971	5.31108e-21	5.31108e-21
UP_SEQ_FEATURE	domain:MAGE	17	6.99588	1.00106e-22	ENSG00000221867, ENSG00000176746, ENSG00000176774, ENSG00000124260, ENSG00000197172, ENSG00000147381, ENSG00000213401, ENSG00000214107, ENSG00000099399, ENSG00000198798, ENSG00000198681, ENSG00000123584, ENSG00000046774, ENSG00000183305, ENSG00000177689, ENSG00000155495, ENSG00000156009	239	32	19113	42.4844	5.65599e-20	5.65599e-20
SP_PIR_KEYWORDS	tumor antigen	17	6.99588	3.12353e-21	ENSG00000221867, ENSG00000176746, ENSG00000176774, ENSG00000124260, ENSG00000197172, ENSG00000147381, ENSG00000213401, ENSG00000214107, ENSG00000099399, ENSG00000198798, ENSG00000198681, ENSG00000123584, ENSG00000046774, ENSG00000183305, ENSG00000177689, ENSG00000155495, ENSG00000156009	239	38	19235	36.0047	4.46665e-19	4.46665e-19
UP_SEQ_FEATURE	compositionally biased region:Poly-Ser	13	5.34979	0.0163354	ENSG00000221867, ENSG00000124260, ENSG00000166049, ENSG00000198681, ENSG00000197172, ENSG00000183305, ENSG00000147381, ENSG00000196074, ENSG00000213401, ENSG00000013810, ENSG00000156009, ENSG00000066923, ENSG00000188800	239	475	19113	2.18867	0.999909	0.955036
Annotation Cluster 3	Enrichment Score: 9.566632010100212
Category	Term	Count	%	PValue	Genes	List Total	Pop Hits	Pop Total	Fold Enrichment	Bonferroni	Benjamini
GOTERM_BP_FAT	GO:0048610~reproductive cellular process	21	8.64198	2.70085e-18	ENSG00000077327, ENSG00000139351, ENSG00000106304, ENSG00000095627, ENSG00000100206, ENSG00000042813, ENSG00000122304, ENSG00000143194, ENSG00000152503, ENSG00000100312, ENSG00000109832, ENSG00000163206, ENSG00000164113, ENSG00000114547, ENSG00000006047, ENSG00000125207, ENSG00000064199, ENSG00000186075, ENSG00000197181, ENSG00000073146, ENSG00000092345	113	162	13528	15.5188	1.61241e-15	3.22481e-16
GOTERM_BP_FAT	GO:0003006~reproductive developmental process	17	6.99588	4.48407e-10	ENSG00000077327, ENSG00000139351, ENSG00000168757, ENSG00000095627, ENSG00000100206, ENSG00000057468, ENSG00000122304, ENSG00000109832, ENSG00000164113, ENSG00000006047, ENSG00000120498, ENSG00000125207, ENSG00000196074, ENSG00000143006, ENSG00000171794, ENSG00000073146, ENSG00000092345	113	262	13528	7.76788	2.67699e-07	1.91214e-08
GOTERM_BP_FAT	GO:0007281~germ cell development	11	4.52675	1.03062e-08	ENSG00000109832, ENSG00000164113, ENSG00000077327, ENSG00000006047, ENSG00000139351, ENSG00000095627, ENSG00000100206, ENSG00000125207, ENSG00000122304, ENSG00000092345, ENSG00000073146	113	101	13528	13.0385	6.15279e-06	3.8455e-07
GOTERM_BP_FAT	GO:0007286~spermatid development	8	3.29218	2.836e-07	ENSG00000109832, ENSG00000164113, ENSG00000077327, ENSG00000006047, ENSG00000139351, ENSG00000100206, ENSG00000125207, ENSG00000122304	113	54	13528	17.7358	0.000169295	8.06232e-06
GOTERM_BP_FAT	GO:0048515~spermatid differentiation	8	3.29218	4.14822e-07	ENSG00000109832, ENSG00000164113, ENSG00000077327, ENSG00000006047, ENSG00000139351, ENSG00000100206, ENSG00000125207, ENSG00000122304	113	57	13528	16.8024	0.000247618	1.12567e-05
Annotation Cluster 4	Enrichment Score: 7.96103927835678
Category	Term	Count	%	PValue	Genes	List Total	Pop Hits	Pop Total	Fold Enrichment	Bonferroni	Benjamini
GOTERM_BP_FAT	GO:0000279~M phase	25	10.2881	1.80776e-16	ENSG00000176635, ENSG00000077935, ENSG00000139351, ENSG00000171772, ENSG00000095627, ENSG00000100206, ENSG00000057468, ENSG00000143452, ENSG00000143194, ENSG00000142945, ENSG00000066923, ENSG00000143228, ENSG00000134690, ENSG00000182481, ENSG00000120498, ENSG00000161860, ENSG00000125207, ENSG00000197181, ENSG00000196074, ENSG00000013810, ENSG00000163535, ENSG00000104147, ENSG00000157456, ENSG0000…	113	329	13528	9.09702	1.32561e-13	2.20934e-14
SP_PIR_KEYWORDS	meiosis	14	5.76132	1.11321e-14	ENSG00000077935, ENSG00000139351, ENSG00000171772, ENSG00000095627, ENSG00000057468, ENSG00000100206, ENSG00000143194, ENSG00000066923, ENSG00000161860, ENSG00000125207, ENSG00000197181, ENSG00000196074, ENSG00000163535, ENSG00000198765	239	47	19235	23.9731	1.58762e-12	5.29243e-13
GOTERM_BP_FAT	GO:0022403~cell cycle phase	25	10.2881	3.39527e-14	ENSG00000176635, ENSG00000077935, ENSG00000139351, ENSG00000171772, ENSG00000095627, ENSG00000100206, ENSG00000057468, ENSG00000143452, ENSG00000143194, ENSG00000142945, ENSG00000066923, ENSG00000143228, ENSG00000134690, ENSG00000182481, ENSG00000120498, ENSG00000161860, ENSG00000125207, ENSG00000197181, ENSG00000196074, ENSG00000013810, ENSG00000163535, ENSG00000104147, ENSG00000157456, ENSG0000…	113	414	13528	7.22928	2.02818e-11	2.89735e-12
GOTERM_BP_FAT	GO:0051327~M phase of meiotic cell cycle	15	6.17284	5.65296e-14	ENSG00000077935, ENSG00000139351, ENSG00000171772, ENSG00000095627, ENSG00000100206, ENSG00000057468, ENSG00000143194, ENSG00000066923, ENSG00000120498, ENSG00000161860, ENSG00000125207, ENSG00000197181, ENSG00000196074, ENSG00000163535, ENSG00000198765	113	98	13528	18.324	3.37367e-11	4.21707e-12
GOTERM_BP_FAT	GO:0007126~meiosis	15	6.17284	5.65296e-14	ENSG00000077935, ENSG00000139351, ENSG00000171772, ENSG00000095627, ENSG00000100206, ENSG00000057468, ENSG00000143194, ENSG00000066923, ENSG00000120498, ENSG00000161860, ENSG00000125207, ENSG00000197181, ENSG00000196074, ENSG00000163535, ENSG00000198765	113	98	13528	18.324	3.37367e-11	4.21707e-12
GOTERM_BP_FAT	GO:0051321~meiotic cell cycle	15	6.17284	7.55533e-14	ENSG00000077935, ENSG00000139351, ENSG00000171772, ENSG00000095627, ENSG00000100206, ENSG00000057468, ENSG00000143194, ENSG00000066923, ENSG00000120498, ENSG00000161860, ENSG00000125207, ENSG00000197181, ENSG00000196074, ENSG00000163535, ENSG00000198765	113	100	13528	17.9575	4.51369e-11	4.51372e-12
GOTERM_BP_FAT	GO:0022402~cell cycle process	26	10.6996	3.93561e-12	ENSG00000176635, ENSG00000077935, ENSG00000100206, ENSG00000057468, ENSG00000143452, ENSG00000066923, ENSG00000143228, ENSG00000178053, ENSG00000120498, ENSG00000125207, ENSG00000197181, ENSG00000013810, ENSG00000157456, ENSG00000139351, ENSG00000171772, ENSG00000095627, ENSG00000143194, ENSG00000142945, ENSG00000134690, ENSG00000182481, ENSG00000161860, ENSG00000196074, ENSG00000163535, ENSG0000…	113	565	13528	5.50909	2.34957e-09	2.13597e-10
GOTERM_BP_FAT	GO:0007127~meiosis I	10	4.11523	4.68137e-11	ENSG00000171772, ENSG00000120498, ENSG00000100206, ENSG00000057468, ENSG00000161860, ENSG00000197181, ENSG00000143194, ENSG00000196074, ENSG00000066923, ENSG00000198765	113	42	13528	28.504	2.79478e-08	2.32898e-09
GOTERM_CC_FAT	GO:0000795~synaptonemal complex	8	3.29218	3.35187e-10	ENSG00000150783, ENSG00000171772, ENSG00000120498, ENSG00000057468, ENSG00000161860, ENSG00000196074, ENSG00000066923, ENSG00000198765	119	20	12782	42.9647	5.59762e-08	5.59762e-08
GOTERM_CC_FAT	GO:0000794~condensed nuclear chromosome	10	4.11523	5.39211e-10	ENSG00000150783, ENSG00000171772, ENSG00000120498, ENSG00000100206, ENSG00000057468, ENSG00000161860, ENSG00000196074, ENSG00000066923, ENSG00000163535, ENSG00000198765	119	49	12782	21.9208	9.00483e-08	4.50241e-08
GOTERM_BP_FAT	GO:0007049~cell cycle	26	10.6996	3.25229e-09	ENSG00000176635, ENSG00000077935, ENSG00000100206, ENSG00000057468, ENSG00000143452, ENSG00000066923, ENSG00000143228, ENSG00000178053, ENSG00000120498, ENSG00000125207, ENSG00000197181, ENSG00000013810, ENSG00000157456, ENSG00000139351, ENSG00000171772, ENSG00000095627, ENSG00000143194, ENSG00000142945, ENSG00000134690, ENSG00000182481, ENSG00000161860, ENSG00000196074, ENSG00000163535, ENSG0000…	113	776	13528	4.01113	1.94161e-06	1.29441e-07
GOTERM_CC_FAT	GO:0044454~nuclear chromosome part	12	4.93827	1.53614e-08	ENSG00000150783, ENSG00000171772, ENSG00000120498, ENSG00000057468, ENSG00000161860, ENSG00000091651, ENSG00000143194, ENSG00000196074, ENSG00000066923, ENSG00000204086, ENSG00000163535, ENSG00000198765	119	122	12782	10.5651	2.56536e-06	8.55119e-07
GOTERM_BP_FAT	GO:0007128~meiotic prophase I	6	2.46914	1.57887e-08	ENSG00000171772, ENSG00000100206, ENSG00000161860, ENSG00000197181, ENSG00000143194, ENSG00000196074	113	11	13528	65.3001	9.4258e-06	5.54461e-07
GOTERM_BP_FAT	GO:0051324~prophase	6	2.46914	2.6888e-08	ENSG00000171772, ENSG00000100206, ENSG00000161860, ENSG00000197181, ENSG00000143194, ENSG00000196074	113	12	13528	59.8584	1.6052e-05	8.91784e-07
GOTERM_CC_FAT	GO:0000793~condensed chromosome	12	4.93827	2.75893e-08	ENSG00000143228, ENSG00000150783, ENSG00000171772, ENSG00000120498, ENSG00000100206, ENSG00000057468, ENSG00000161860, ENSG00000196074, ENSG00000066923, ENSG00000142945, ENSG00000163535, ENSG00000198765	119	129	12782	9.99179	4.60741e-06	1.15185e-06
GOTERM_CC_FAT	GO:0000228~nuclear chromosome	13	5.34979	3.05514e-08	ENSG00000150783, ENSG00000171772, ENSG00000057468, ENSG00000100206, ENSG00000143194, ENSG00000204086, ENSG00000066923, ENSG00000120498, ENSG00000161860, ENSG00000091651, ENSG00000196074, ENSG00000163535, ENSG00000198765	119	162	12782	8.61946	5.10206e-06	1.02041e-06
GOTERM_CC_FAT	GO:0005694~chromosome	20	8.23045	3.90118e-08	ENSG00000077935, ENSG00000150783, ENSG00000171772, ENSG00000100206, ENSG00000057468, ENSG00000122304, ENSG00000143194, ENSG00000204086, ENSG00000142945, ENSG00000066923, ENSG00000143228, ENSG00000134690, ENSG00000176256, ENSG00000120498, ENSG00000161860, ENSG00000091651, ENSG00000196074, ENSG00000163535, ENSG00000104147, ENSG00000198765	119	460	12782	4.67008	6.51495e-06	1.08583e-06
GOTERM_BP_FAT	GO:0070192~chromosome organization involved in meiosis	6	2.46914	4.34051e-08	ENSG00000120498, ENSG00000057468, ENSG00000143194, ENSG00000196074, ENSG00000066923, ENSG00000198765	113	13	13528	55.2539	2.59125e-05	1.36383e-06
GOTERM_BP_FAT	GO:0007129~synapsis	6	2.46914	4.34051e-08	ENSG00000120498, ENSG00000057468, ENSG00000143194, ENSG00000196074, ENSG00000066923, ENSG00000198765	113	13	13528	55.2539	2.59125e-05	1.36383e-06
GOTERM_CC_FAT	GO:0044427~chromosomal part	18	7.40741	8.74244e-08	ENSG00000150783, ENSG00000171772, ENSG00000057468, ENSG00000122304, ENSG00000143194, ENSG00000204086, ENSG00000142945, ENSG00000066923, ENSG00000143228, ENSG00000134690, ENSG00000176256, ENSG00000120498, ENSG00000161860, ENSG00000091651, ENSG00000196074, ENSG00000163535, ENSG00000104147, ENSG00000198765	119	386	12782	5.00884	1.45998e-05	2.08569e-06
GOTERM_CC_FAT	GO:0000801~central element	4	1.64609	7.56746e-06	ENSG00000171772, ENSG00000120498, ENSG00000161860, ENSG00000198765	119	5	12782	85.9294	0.00126297	0.000126369
GOTERM_BP_FAT	GO:0070193~synaptonemal complex organization	4	1.64609	1.88743e-05	ENSG00000120498, ENSG00000196074, ENSG00000066923, ENSG00000198765	113	7	13528	68.4096	0.0112048	0.000450621
GOTERM_BP_FAT	GO:0007130~synaptonemal complex assembly	4	1.64609	1.88743e-05	ENSG00000120498, ENSG00000196074, ENSG00000066923, ENSG00000198765	113	7	13528	68.4096	0.0112048	0.000450621
GOTERM_CC_FAT	GO:0043232~intracellular non-membrane-bounded organelle	44	18.107	3.4112e-05	ENSG00000077935, ENSG00000117148, ENSG00000102387, ENSG00000169059, ENSG00000057468, ENSG00000100206, ENSG00000106328, ENSG00000148156, ENSG00000154099, ENSG00000136811, ENSG00000185972, ENSG00000205642, ENSG00000066923, ENSG00000204086, ENSG00000184378, ENSG00000143228, ENSG00000176256, ENSG00000120498, ENSG00000125207, ENSG00000197181, ENSG00000039600, ENSG00000157456, ENSG00000077327, ENSG0000…	119	2596	12782	1.82054	0.0056806	0.000438119
GOTERM_CC_FAT	GO:0043228~non-membrane-bounded organelle	44	18.107	3.4112e-05	ENSG00000077935, ENSG00000117148, ENSG00000102387, ENSG00000169059, ENSG00000057468, ENSG00000100206, ENSG00000106328, ENSG00000148156, ENSG00000154099, ENSG00000136811, ENSG00000185972, ENSG00000205642, ENSG00000066923, ENSG00000204086, ENSG00000184378, ENSG00000143228, ENSG00000176256, ENSG00000120498, ENSG00000125207, ENSG00000197181, ENSG00000039600, ENSG00000157456, ENSG00000077327, ENSG0000…	119	2596	12782	1.82054	0.0056806	0.000438119
GOTERM_BP_FAT	GO:0051301~cell division	11	4.52675	0.000166264	ENSG00000143228, ENSG00000134690, ENSG00000114547, ENSG00000139351, ENSG00000171772, ENSG00000161860, ENSG00000196074, ENSG00000163535, ENSG00000104147, ENSG00000157456, ENSG00000198765	113	295	13528	4.46402	0.0944999	0.00341718
GOTERM_BP_FAT	GO:0051276~chromosome organization	14	5.76132	0.000183466	ENSG00000077935, ENSG00000139351, ENSG00000168757, ENSG00000057468, ENSG00000122304, ENSG00000143194, ENSG00000066923, ENSG00000178021, ENSG00000134690, ENSG00000120498, ENSG00000182583, ENSG00000196074, ENSG00000198765, ENSG00000163535	113	485	13528	3.45574	0.103753	0.00364465
SP_PIR_KEYWORDS	cell cycle	17	6.99588	0.000212536	ENSG00000077935, ENSG00000139351, ENSG00000171772, ENSG00000100206, ENSG00000108106, ENSG00000142945, ENSG00000066923, ENSG00000143228, ENSG00000178053, ENSG00000134690, ENSG00000161860, ENSG00000196074, ENSG00000163535, ENSG00000157456, ENSG00000104147, ENSG00000087586, ENSG00000198765	239	461	19235	2.96785	0.0299386	0.00505318
SP_PIR_KEYWORDS	cell division	12	4.93827	0.000469717	ENSG00000143228, ENSG00000134690, ENSG00000139351, ENSG00000171772, ENSG00000108106, ENSG00000161860, ENSG00000196074, ENSG00000142945, ENSG00000163535, ENSG00000104147, ENSG00000157456, ENSG00000198765	239	264	19235	3.65824	0.0649781	0.00836299
GOTERM_BP_FAT	GO:0006259~DNA metabolic process	10	4.11523	0.0244714	ENSG00000182481, ENSG00000095627, ENSG00000120498, ENSG00000100206, ENSG00000057468, ENSG00000091651, ENSG00000197181, ENSG00000143194, ENSG00000204086, ENSG00000198765	113	506	13528	2.36594	1	0.243519
Annotation Cluster 5	Enrichment Score: 7.859910257838753
Category	Term	Count	%	PValue	Genes	List Total	Pop Hits	Pop Total	Fold Enrichment	Bonferroni	Benjamini
GOTERM_BP_FAT	GO:0009566~fertilization	14	5.76132	7.03876e-14	ENSG00000106304, ENSG00000147081, ENSG00000042813, ENSG00000143194, ENSG00000152503, ENSG00000100312, ENSG00000163206, ENSG00000114547, ENSG00000120498, ENSG00000104755, ENSG00000064199, ENSG00000163879, ENSG00000186075, ENSG00000196074	113	79	13528	21.2156	4.20217e-11	4.66904e-12
GOTERM_BP_FAT	GO:0007338~single fertilization	11	4.52675	5.36389e-11	ENSG00000100312, ENSG00000163206, ENSG00000106304, ENSG00000114547, ENSG00000147081, ENSG00000104755, ENSG00000042813, ENSG00000064199, ENSG00000163879, ENSG00000186075, ENSG00000152503	113	60	13528	21.9481	3.20224e-08	2.46326e-09
GOTERM_BP_FAT	GO:0035036~sperm-egg recognition	6	2.46914	2.03252e-07	ENSG00000100312, ENSG00000163206, ENSG00000106304, ENSG00000042813, ENSG00000064199, ENSG00000186075	113	17	13528	42.253	0.000121334	6.06705e-06
GOTERM_BP_FAT	GO:0007339~binding of sperm to zona pellucida	6	2.46914	2.03252e-07	ENSG00000100312, ENSG00000163206, ENSG00000106304, ENSG00000042813, ENSG00000064199, ENSG00000186075	113	17	13528	42.253	0.000121334	6.06705e-06
GOTERM_BP_FAT	GO:0009988~cell-cell recognition	6	2.46914	4.99256e-07	ENSG00000100312, ENSG00000163206, ENSG00000106304, ENSG00000042813, ENSG00000064199, ENSG00000186075	113	20	13528	35.915	0.000298011	1.29589e-05
GOTERM_BP_FAT	GO:0008037~cell recognition	6	2.46914	8.89551e-05	ENSG00000100312, ENSG00000163206, ENSG00000106304, ENSG00000042813, ENSG00000064199, ENSG00000186075	113	55	13528	13.06	0.0517229	0.00196505
Annotation Cluster 6	Enrichment Score: 3.983906420276752
Category	Term	Count	%	PValue	Genes	List Total	Pop Hits	Pop Total	Fold Enrichment	Bonferroni	Benjamini
INTERPRO	IPR000974:Glycoside hydrolase, family 22, lysozyme	4	1.64609	3.48407e-05	ENSG00000141316, ENSG00000120563, ENSG00000157093, ENSG00000151033	170	7	16659	55.9966	0.00887972	0.00444976
SMART	SM00263:LYZ1	4	1.64609	4.28786e-05	ENSG00000141316, ENSG00000120563, ENSG00000157093, ENSG00000151033	86	8	9079	52.7849	0.00274053	0.00274053
INTERPRO	IPR001916:Glycoside hydrolase, family 22	4	1.64609	5.53292e-05	ENSG00000141316, ENSG00000120563, ENSG00000157093, ENSG00000151033	170	8	16659	48.9971	0.0140648	0.00471043
INTERPRO	IPR019799:Glycoside hydrolase, family 22, conserved site	4	1.64609	5.53292e-05	ENSG00000141316, ENSG00000120563, ENSG00000157093, ENSG00000151033	170	8	16659	48.9971	0.0140648	0.00471043
GOTERM_MF_FAT	GO:0003796~lysozyme activity	4	1.64609	6.26225e-05	ENSG00000141316, ENSG00000120563, ENSG00000157093, ENSG00000151033	108	10	12983	48.0852	0.0111472	0.0111472
GOTERM_BP_FAT	GO:0016998~cell wall macromolecule catabolic process	4	1.64609	0.000233779	ENSG00000141316, ENSG00000120563, ENSG00000157093, ENSG00000151033	113	15	13528	31.9245	0.130279	0.00449253
GOTERM_BP_FAT	GO:0044036~cell wall macromolecule metabolic process	4	1.64609	0.000285996	ENSG00000141316, ENSG00000120563, ENSG00000157093, ENSG00000151033	113	16	13528	29.9292	0.15698	0.00532216
PIR_SUPERFAMILY	PIRSF001064:lysozyme c	3	1.23457	0.000702451	ENSG00000120563, ENSG00000157093, ENSG00000151033	64	5	7396	69.3375	0.0338461	0.0170687
Annotation Cluster 7	Enrichment Score: 2.8027276135438264
Category	Term	Count	%	PValue	Genes	List Total	Pop Hits	Pop Total	Fold Enrichment	Bonferroni	Benjamini
GOTERM_BP_FAT	GO:0007127~meiosis I	10	4.11523	4.68137e-11	ENSG00000171772, ENSG00000120498, ENSG00000100206, ENSG00000057468, ENSG00000161860, ENSG00000197181, ENSG00000143194, ENSG00000196074, ENSG00000066923, ENSG00000198765	113	42	13528	28.504	2.79478e-08	2.32898e-09
GOTERM_BP_FAT	GO:0007131~reciprocal meiotic recombination	4	1.64609	0.000985011	ENSG00000120498, ENSG00000100206, ENSG00000057468, ENSG00000198765	113	24	13528	19.9528	0.444753	0.0176705
GOTERM_BP_FAT	GO:0007548~sex differentiation	7	2.88066	0.0015857	ENSG00000168757, ENSG00000120498, ENSG00000100206, ENSG00000057468, ENSG00000143006, ENSG00000196074, ENSG00000171794	113	151	13528	5.54979	0.612258	0.0252808
GOTERM_BP_FAT	GO:0045137~development of primary sexual characteristics	6	2.46914	0.00406078	ENSG00000168757, ENSG00000120498, ENSG00000100206, ENSG00000057468, ENSG00000196074, ENSG00000171794	113	127	13528	5.65591	0.911895	0.0537132
GOTERM_BP_FAT	GO:0008406~gonad development	5	2.05761	0.0139555	ENSG00000168757, ENSG00000120498, ENSG00000100206, ENSG00000057468, ENSG00000171794	113	112	13528	5.3445	0.999773	0.16037
GOTERM_BP_FAT	GO:0048608~reproductive structure development	5	2.05761	0.0206095	ENSG00000168757, ENSG00000120498, ENSG00000100206, ENSG00000057468, ENSG00000171794	113	126	13528	4.75067	0.999996	0.212652
GOTERM_BP_FAT	GO:0006310~DNA recombination	4	1.64609	0.0564528	ENSG00000120498, ENSG00000100206, ENSG00000057468, ENSG00000198765	113	105	13528	4.56064	1	0.444554
GOTERM_BP_FAT	GO:0046546~development of primary male sexual characteristics	3	1.23457	0.101019	ENSG00000120498, ENSG00000196074, ENSG00000171794	113	65	13528	5.52539	1	0.635473
GOTERM_BP_FAT	GO:0046661~male sex differentiation	3	1.23457	0.122434	ENSG00000120498, ENSG00000196074, ENSG00000171794	113	73	13528	4.91987	1	0.698668
Annotation Cluster 8	Enrichment Score: 2.509451901470999
Category	Term	Count	%	PValue	Genes	List Total	Pop Hits	Pop Total	Fold Enrichment	Bonferroni	Benjamini
GOTERM_CC_FAT	GO:0033391~chromatoid body	5	2.05761	1.02071e-07	ENSG00000109832, ENSG00000095627, ENSG00000125207, ENSG00000197181, ENSG00000143194	119	6	12782	89.5098	1.70457e-05	2.13073e-06
GOTERM_BP_FAT	GO:0034587~piRNA metabolic process	4	1.64609	5.45838e-06	ENSG00000095627, ENSG00000125207, ENSG00000197181, ENSG00000143194	113	5	13528	95.7735	0.00325336	0.000135768
GOTERM_CC_FAT	GO:0060293~germ plasm	4	1.64609	2.61301e-05	ENSG00000095627, ENSG00000125207, ENSG00000197181, ENSG00000143194	119	7	12782	61.3782	0.00435428	0.000363583
GOTERM_CC_FAT	GO:0045495~pole plasm	4	1.64609	2.61301e-05	ENSG00000095627, ENSG00000125207, ENSG00000197181, ENSG00000143194	119	7	12782	61.3782	0.00435428	0.000363583
GOTERM_CC_FAT	GO:0043186~P granule	4	1.64609	2.61301e-05	ENSG00000095627, ENSG00000125207, ENSG00000197181, ENSG00000143194	119	7	12782	61.3782	0.00435428	0.000363583
GOTERM_BP_FAT	GO:0031047~gene silencing by RNA	5	2.05761	0.000151381	ENSG00000095627, ENSG00000125207, ENSG00000197181, ENSG00000143194, ENSG00000187772	113	33	13528	18.1389	0.0864174	0.00322271
SP_PIR_KEYWORDS	rna-mediated gene silencing	5	2.05761	0.000320658	ENSG00000095627, ENSG00000125207, ENSG00000197181, ENSG00000143194, ENSG00000187772	239	27	19235	14.9039	0.0448257	0.00653022
GOTERM_BP_FAT	GO:0016458~gene silencing	5	2.05761	0.00117403	ENSG00000095627, ENSG00000125207, ENSG00000197181, ENSG00000143194, ENSG00000187772	113	56	13528	10.689	0.504064	0.019838
GOTERM_BP_FAT	GO:0043046~DNA methylation during gametogenesis	3	1.23457	0.00138847	ENSG00000095627, ENSG00000197181, ENSG00000143194	113	7	13528	51.3072	0.563728	0.022778
GOTERM_BP_FAT	GO:0006305~DNA alkylation	3	1.23457	0.0166502	ENSG00000095627, ENSG00000197181, ENSG00000143194	113	24	13528	14.9646	0.999956	0.178436
GOTERM_BP_FAT	GO:0006306~DNA methylation	3	1.23457	0.0166502	ENSG00000095627, ENSG00000197181, ENSG00000143194	113	24	13528	14.9646	0.999956	0.178436
GOTERM_BP_FAT	GO:0040029~regulation of gene expression, epigenetic	4	1.64609	0.0259589	ENSG00000095627, ENSG00000197181, ENSG00000143194, ENSG00000187772	113	77	13528	6.21906	1	0.25232
GOTERM_BP_FAT	GO:0006304~DNA modification	3	1.23457	0.0303562	ENSG00000095627, ENSG00000197181, ENSG00000143194	113	33	13528	10.8833	1	0.280093
GOTERM_BP_FAT	GO:0043414~biopolymer methylation	3	1.23457	0.11159	ENSG00000095627, ENSG00000197181, ENSG00000143194	113	69	13528	5.20508	1	0.668365
GOTERM_BP_FAT	GO:0034660~ncRNA metabolic process	5	2.05761	0.123602	ENSG00000095627, ENSG00000125207, ENSG00000197181, ENSG00000143194, ENSG00000187772	113	230	13528	2.60254	1	0.696815
GOTERM_BP_FAT	GO:0032259~methylation	3	1.23457	0.13073	ENSG00000095627, ENSG00000197181, ENSG00000143194	113	76	13528	4.72566	1	0.713028
GOTERM_CC_FAT	GO:0030529~ribonucleoprotein complex	8	3.29218	0.198425	ENSG00000109832, ENSG00000006047, ENSG00000095627, ENSG00000152670, ENSG00000125207, ENSG00000197181, ENSG00000143194, ENSG00000092345	119	515	12782	1.66853	1	0.720197
GOTERM_BP_FAT	GO:0006730~one-carbon metabolic process	3	1.23457	0.237267	ENSG00000095627, ENSG00000197181, ENSG00000143194	113	112	13528	3.2067	1	0.900733
GOTERM_BP_FAT	GO:0010629~negative regulation of gene expression	5	2.05761	0.604576	ENSG00000095627, ENSG00000125207, ENSG00000197181, ENSG00000143194, ENSG00000187772	113	504	13528	1.18767	1	0.998405
GOTERM_BP_FAT	GO:0010605~negative regulation of macromolecule metabolic process	6	2.46914	0.733769	ENSG00000006047, ENSG00000095627, ENSG00000125207, ENSG00000197181, ENSG00000143194, ENSG00000187772	113	734	13528	0.978612	1	0.999733
Annotation Cluster 9	Enrichment Score: 2.398053435998434
Category	Term	Count	%	PValue	Genes	List Total	Pop Hits	Pop Total	Fold Enrichment	Bonferroni	Benjamini
SMART	SM00268:ACTIN	5	2.05761	0.000458498	ENSG00000184378, ENSG00000117148, ENSG00000169717, ENSG00000148156, ENSG00000181786	86	39	9079	13.5346	0.0289241	0.0145682
INTERPRO	IPR004000:Actin/actin-like	5	2.05761	0.000637339	ENSG00000184378, ENSG00000117148, ENSG00000169717, ENSG00000148156, ENSG00000181786	170	39	16659	12.5633	0.150588	0.0321152
PIR_SUPERFAMILY	PIRSF002337:Actin	3	1.23457	0.00894454	ENSG00000184378, ENSG00000117148, ENSG00000169717	64	17	7396	20.3934	0.356127	0.104223
SP_PIR_KEYWORDS	cytoskeleton	13	5.34979	0.0978407	ENSG00000184378, ENSG00000077327, ENSG00000117148, ENSG00000134690, ENSG00000169717, ENSG00000148156, ENSG00000154099, ENSG00000152503, ENSG00000136811, ENSG00000185972, ENSG00000181786, ENSG00000142945, ENSG00000087586	239	636	19235	1.64506	1	0.601577
Annotation Cluster 10	Enrichment Score: 2.377983657536726
Category	Term	Count	%	PValue	Genes	List Total	Pop Hits	Pop Total	Fold Enrichment	Bonferroni	Benjamini
GOTERM_MF_FAT	GO:0008603~cAMP-dependent protein kinase regulator activity	4	1.64609	0.000281892	ENSG00000145491, ENSG00000065371, ENSG00000114547, ENSG00000064199	108	16	12983	30.0532	0.0492136	0.0249172
UP_SEQ_FEATURE	domain:RIIa	3	1.23457	0.00150637	ENSG00000145491, ENSG00000065371, ENSG00000114547	239	5	19113	47.9824	0.573328	0.346798
SMART	SM00394:RIIa	3	1.23457	0.00298828	ENSG00000065371, ENSG00000114547, ENSG00000064199	86	9	9079	35.1899	0.174311	0.0618501
INTERPRO	IPR003117:cAMP-dependent protein kinase, regulatory subunit, type I/II alpha/beta	3	1.23457	0.0035147	ENSG00000065371, ENSG00000114547, ENSG00000064199	170	9	16659	32.6647	0.593978	0.139485
GOTERM_MF_FAT	GO:0019887~protein kinase regulator activity	4	1.64609	0.0292114	ENSG00000145491, ENSG00000065371, ENSG00000114547, ENSG00000064199	108	81	12983	5.93644	0.995042	0.445472
GOTERM_MF_FAT	GO:0019207~kinase regulator activity	4	1.64609	0.0414211	ENSG00000145491, ENSG00000065371, ENSG00000114547, ENSG00000064199	108	93	12983	5.17045	0.999485	0.497617
