# Supplementary material for: Systematic identification of genes with a cancer-testis expression pattern in 19 cancer types
Source: Nat Commun. 2016 Jan 27;7:10499. doi: 10.1038/ncomms10499 (PMC4737856; doi:10.1038/ncomms10499)
Supplement: Supplementary Data 6 — EECTPs with significantly different promoter methylation level between activated and inactivated samples. [file ncomms10499-s7.xlsx]

## Sheet: Supplementary Data 6
Supplementary Data 6. EECTPs with significantly different promoter methylation level between activated and inactivated samples.
Ensembl ID	Gene Name	Median(EE)	Median(Non EE)	P	Diseases
ENSG00000156269	NAA11	0.663315	0.853038	3.76889e-11	LUAD
ENSG00000234068	PAGE2	0.631001	0.79097	2.28308e-10	LUAD
ENSG00000176566	DCAF4L2	0.558452	0.911252	1.05615e-09	LUAD
ENSG00000099399	MAGEB2	0.672461	0.841127	2.30795e-09	LUAD
ENSG00000238269	PAGE2B	0.74747	0.863929	2.13865e-09	LUAD
ENSG00000143194	MAEL	0.634384	0.890118	4.05171e-08	LUAD
ENSG00000184735	DDX53	0.639597	0.869432	8.67012e-08	LUAD
ENSG00000186075	ZPBP2	0.501345	0.714419	9.13764e-08	LUAD
ENSG00000120210	INSL6	0.682224	0.869475	1.8364e-07	LUAD
ENSG00000165583	SSX5	0.621552	0.77038	1.72062e-07	LUAD
ENSG00000095627	TDRD1	0.530563	0.872073	4.77683e-07	LUAD
ENSG00000154438	ASZ1	0.535525	0.836482	1.00095e-06	LUAD
ENSG00000166049	PASD1	0.603816	0.866016	1.00095e-06	LUAD
ENSG00000169059	VCX3A	0.672657	0.899772	1.83215e-06	LUAD
ENSG00000101883	RHOXF1	0.730949	0.89813	2.0056e-06	LUAD
ENSG00000142025	DMRTC2	0.622221	0.885865	2.78347e-06	LUAD
ENSG00000214107	MAGEB1	0.536611	0.777831	3.03797e-06	LUAD
ENSG00000007350	TKTL1	0.673386	0.910426	4.32491e-06	LUAD
ENSG00000198883	PNMA5	0.59968	0.874179	4.81975e-06	LUAD
ENSG00000146453	PNLDC1	0.805382	0.937718	8.07639e-06	LUAD
ENSG00000141096	DPEP3	0.618683	0.859383	8.88495e-06	LUAD
ENSG00000176988	FMR1NB	0.684802	0.899612	1.05792e-05	LUAD
ENSG00000163440	PDCL2	0.558592	0.878284	2.51974e-05	LUAD
ENSG00000168454	TXNDC2	0.730435	0.912832	2.69624e-05	LUAD
ENSG00000151005	TKTL2	0.636038	0.877583	2.81969e-05	LUAD
ENSG00000155495	MAGEC1	0.521313	0.686967	4.21669e-05	LUAD
ENSG00000187268	FAM9C	0.721791	0.830242	4.50796e-05	LUAD
ENSG00000170627	GTSF1	0.516157	0.774761	0.000101133	LUAD
ENSG00000154611	PSMA8	0.468011	0.816827	0.000125375	LUAD
ENSG00000178021	TSPYL6	0.544185	0.906864	0.000151229	LUAD
ENSG00000157060	SHCBP1L	0.741913	0.813986	0.000170546	LUAD
ENSG00000224659	GAGE12J	0.789359	0.868668	0.000247697	LUAD
ENSG00000151962	RBM46	0.575448	0.745264	0.000285038	LUAD
ENSG00000173809	TDRD12	0.699967	0.88238	0.000345925	LUAD
ENSG00000130948	HSD17B3	0.730697	0.841106	0.000389112	LUAD
ENSG00000147381	MAGEA4	0.688932	0.808174	0.000646294	LUAD
ENSG00000205642	VCX3B	0.744324	0.863275	0.000849935	LUAD
ENSG00000197181	PIWIL2	0.619479	0.818937	0.000926549	LUAD
ENSG00000160505	NLRP4	0.654929	0.784326	0.00107793	LUAD
ENSG00000176746	MAGEB6	0.582467	0.700611	0.00106395	LUAD
ENSG00000176256	HMGB4	0.795873	0.579002	0.00119548	LUAD
ENSG00000206557	TRIM71	0.0499597	0.113307	0.00135332	LUAD
ENSG00000198573	SPANXC	0.57419	0.645656	0.00156909	LUAD
ENSG00000104755	ADAM2	0.921225	0.89896	0.00167335	LUAD
ENSG00000152430	BOLL	0.0968079	0.30806	0.00206547	LUAD
ENSG00000180336	C17orf104	0.176462	0.435748	0.00238755	LUAD
ENSG00000140955	ADAD2	0.714597	0.853045	0.0025966	LUAD
ENSG00000077800	FKBP6	0.806766	0.843625	0.00322952	LUAD
ENSG00000102924	CBLN1	0.0869356	0.248583	0.00322952	LUAD
ENSG00000121101	TEX14	0.260869	0.455026	0.00380552	LUAD
ENSG00000125207	PIWIL1	0.605897	0.801576	0.00395811	LUAD
ENSG00000132972	RNF17	0.735468	0.884407	0.00427755	LUAD
ENSG00000154997	2011-09-13	0.834569	0.769977	0.00496192	LUAD
ENSG00000173868	PHOSPHO1	0.0565706	0.0784011	0.00518685	LUAD
ENSG00000165496	RPL10L	0.748209	0.859754	0.00537057	LUAD
ENSG00000255150	EID3	0.130129	0.368212	0.00700638	LUAD
ENSG00000198889	DCAF12L1	0.501472	0.601754	0.0095284	LUAD
ENSG00000141371	C17orf64	0.0838798	0.112276	0.00979245	LUAD
ENSG00000046774	MAGEC2	0.642847	0.75374	0.0102572	LUAD
ENSG00000057468	MSH4	0.609932	0.850422	0.0192364	LUAD
ENSG00000168676	KCTD19	0.185721	0.235265	0.0203304	LUAD
ENSG00000117155	SSX2IP	0.134714	0.177086	0.0253416	LUAD
ENSG00000184507	C15orf55	0.0941585	0.113791	0.027428	LUAD
ENSG00000177504	VCX2	0.809343	0.874653	0.0332301	LUAD
ENSG00000156269	NAA11	0.542432	0.845534	4.84661e-11	LUSC
ENSG00000173809	TDRD12	0.618396	0.859161	9.06218e-11	LUSC
ENSG00000176566	DCAF4L2	0.542693	0.869453	2.00713e-09	LUSC
ENSG00000198883	PNMA5	0.544519	0.825837	1.05997e-08	LUSC
ENSG00000141096	DPEP3	0.653739	0.857544	5.91492e-08	LUSC
ENSG00000197181	PIWIL2	0.355305	0.809619	1.61232e-07	LUSC
ENSG00000163440	PDCL2	0.514537	0.826685	1.90031e-07	LUSC
ENSG00000143194	MAEL	0.460497	0.816547	3.58219e-07	LUSC
ENSG00000234068	PAGE2	0.596142	0.759044	3.63851e-07	LUSC
ENSG00000187600	AC018682.6	0.576293	0.945817	7.98656e-07	LUSC
ENSG00000095627	TDRD1	0.52626	0.872822	2.4642e-06	LUSC
ENSG00000238269	PAGE2B	0.554848	0.83182	2.72293e-06	LUSC
ENSG00000163424	C3orf30	0.569961	0.828177	4.13259e-06	LUSC
ENSG00000166049	PASD1	0.607035	0.822161	4.43663e-06	LUSC
ENSG00000184735	DDX53	0.579661	0.896082	4.40053e-06	LUSC
ENSG00000187268	FAM9C	0.57193	0.823585	7.85088e-06	LUSC
ENSG00000165496	RPL10L	0.585514	0.83018	8.7547e-06	LUSC
ENSG00000007350	TKTL1	0.689423	0.857376	3.21585e-05	LUSC
ENSG00000114487	MORC1	0.590333	0.84387	5.76706e-05	LUSC
ENSG00000120210	INSL6	0.587082	0.83138	6.43694e-05	LUSC
ENSG00000157060	SHCBP1L	0.647791	0.810849	0.000141332	LUSC
ENSG00000166118	SPATA19	0.834678	0.64	0.000143318	LUSC
ENSG00000143552	NUP210L	0.526438	0.741564	0.000440053	LUSC
ENSG00000151005	TKTL2	0.642061	0.80557	0.000655361	LUSC
ENSG00000154611	PSMA8	0.572408	0.795679	0.000635063	LUSC
ENSG00000142025	DMRTC2	0.617454	0.820537	0.00159242	LUSC
ENSG00000145309	CABS1	0.852985	0.776279	0.00155042	LUSC
ENSG00000104755	ADAM2	0.92139	0.860664	0.00228593	LUSC
ENSG00000168070	C11orf85	0.427725	0.571188	0.00263241	LUSC
ENSG00000165583	SSX5	0.669862	0.764965	0.00275463	LUSC
ENSG00000178021	TSPYL6	0.78829	0.883439	0.00295584	LUSC
ENSG00000180336	C17orf104	0.156456	0.351413	0.00317224	LUSC
ENSG00000046774	MAGEC2	0.605977	0.734333	0.00435612	LUSC
ENSG00000198889	DCAF12L1	0.467528	0.598886	0.00441902	LUSC
ENSG00000102924	CBLN1	0.0737318	0.197986	0.00688241	LUSC
ENSG00000128040	SPINK2	0.0758918	0.121822	0.00726644	LUSC
ENSG00000161609	CCDC155	0.427275	0.655589	0.00880061	LUSC
ENSG00000176160	HSF5	0.687223	0.799273	0.00937583	LUSC
ENSG00000176988	FMR1NB	0.804639	0.913445	0.0105259	LUSC
ENSG00000136929	HEMGN	0.839037	0.753288	0.0112786	LUSC
ENSG00000066923	STAG3	0.167453	0.248179	0.0174527	LUSC
ENSG00000086288	TXNDC3	0.824797	0.700972	0.0170885	LUSC
ENSG00000102021	LUZP4	0.816404	0.880804	0.0168438	LUSC
ENSG00000121101	TEX14	0.341102	0.416432	0.0168874	LUSC
ENSG00000173809	TDRD12	0.632699	0.851708	1.07522e-20	BRCA
ENSG00000146453	PNLDC1	0.638968	0.927112	5.13003e-19	BRCA
ENSG00000120210	INSL6	0.582823	0.832117	2.02779e-14	BRCA
ENSG00000176566	DCAF4L2	0.449403	0.936215	2.36517e-13	BRCA
ENSG00000143194	MAEL	0.532531	0.896799	4.49282e-13	BRCA
ENSG00000163424	C3orf30	0.401987	0.814087	6.05114e-12	BRCA
ENSG00000197181	PIWIL2	0.59804	0.854101	7.41208e-12	BRCA
ENSG00000156269	NAA11	0.591086	0.844327	1.39559e-10	BRCA
ENSG00000046774	MAGEC2	0.525162	0.733962	1.8624e-10	BRCA
ENSG00000234068	PAGE2	0.655994	0.817528	2.67713e-10	BRCA
ENSG00000214107	MAGEB1	0.387924	0.720027	4.23007e-10	BRCA
ENSG00000198889	DCAF12L1	0.518621	0.685209	5.30469e-10	BRCA
ENSG00000176988	FMR1NB	0.504675	0.864507	1.24049e-09	BRCA
ENSG00000080007	DDX43	0.618253	0.908043	8.88482e-09	BRCA
ENSG00000170627	GTSF1	0.680639	0.82523	9.79593e-09	BRCA
ENSG00000204019	CXorf61	0.519515	0.818272	1.19339e-08	BRCA
ENSG00000238269	PAGE2B	0.674056	0.848378	2.2133e-08	BRCA
ENSG00000143552	NUP210L	0.440471	0.783273	2.52935e-08	BRCA
ENSG00000184735	DDX53	0.548205	0.800016	1.7765e-07	BRCA
ENSG00000099399	MAGEB2	0.576851	0.826059	2.32421e-07	BRCA
ENSG00000154611	PSMA8	0.556874	0.843504	2.27593e-07	BRCA
ENSG00000198883	PNMA5	0.619556	0.846074	2.39767e-07	BRCA
ENSG00000154438	ASZ1	0.675216	0.869936	3.2594e-07	BRCA
ENSG00000161609	CCDC155	0.501894	0.66093	4.49651e-07	BRCA
ENSG00000183305	MAGEA2B	0.493607	0.612904	4.63944e-07	BRCA
ENSG00000184507	C15orf55	0.210339	0.260191	9.3196e-07	BRCA
ENSG00000181867	FTMT	0.910546	0.831307	1.06031e-06	BRCA
ENSG00000117148	ACTL8	0.484785	0.637721	1.37665e-06	BRCA
ENSG00000176160	HSF5	0.676149	0.847553	6.22067e-06	BRCA
ENSG00000160505	NLRP4	0.847024	0.724142	6.97968e-06	BRCA
ENSG00000142025	DMRTC2	0.712529	0.882033	1.82392e-05	BRCA
ENSG00000152430	BOLL	0.116814	0.347127	3.21683e-05	BRCA
ENSG00000155495	MAGEC1	0.528784	0.663689	3.25046e-05	BRCA
ENSG00000176927	EFCAB5	0.0619896	0.0417903	3.0602e-05	BRCA
ENSG00000224659	GAGE12J	0.695449	0.835612	6.68061e-05	BRCA
ENSG00000066923	STAG3	0.220236	0.333008	7.08726e-05	BRCA
ENSG00000137090	DMRT1	0.0923752	0.17312	9.60684e-05	BRCA
ENSG00000187268	FAM9C	0.664391	0.773364	0.000185098	BRCA
ENSG00000123977	WDR69	0.376599	0.571019	0.000258043	BRCA
ENSG00000234511	C5orf58	0.76898	0.911913	0.000323665	BRCA
ENSG00000185294	SPPL2C	0.783806	0.723461	0.000354567	BRCA
ENSG00000147381	MAGEA4	0.729553	0.799034	0.000443655	BRCA
ENSG00000165496	RPL10L	0.623734	0.87427	0.000563227	BRCA
ENSG00000147378	FATE1	0.697488	0.519123	0.00076036	BRCA
ENSG00000137948	BRDT	0.884676	0.836131	0.00108121	BRCA
ENSG00000185955	C7orf61	0.694933	0.752269	0.00106691	BRCA
ENSG00000180336	C17orf104	0.178922	0.401099	0.00117917	BRCA
ENSG00000168070	C11orf85	0.244678	0.412243	0.00162839	BRCA
ENSG00000132972	RNF17	0.736351	0.853953	0.00218283	BRCA
ENSG00000166049	PASD1	0.746505	0.902038	0.00229522	BRCA
ENSG00000134940	ACRV1	0.92327	0.89791	0.00333401	BRCA
ENSG00000077800	FKBP6	0.798583	0.841539	0.00404212	BRCA
ENSG00000206557	TRIM71	0.0866742	0.332495	0.00534197	BRCA
ENSG00000169059	VCX3A	0.56347	0.742748	0.00581822	BRCA
ENSG00000179083	FAM133A	0.0825408	0.138446	0.00829214	BRCA
ENSG00000039600	SOX30	0.229561	0.275833	0.0107703	BRCA
ENSG00000174015	SPERT	0.846391	0.790352	0.0140187	BRCA
ENSG00000169551	CXorf48	0.701857	0.640742	0.015572	BRCA
ENSG00000146453	PNLDC1	0.596059	0.92163	4.38049e-07	BLCA
ENSG00000234068	PAGE2	0.546958	0.838247	2.58192e-07	BLCA
ENSG00000238269	PAGE2B	0.53792	0.839746	3.44066e-07	BLCA
ENSG00000137948	BRDT	0.43694	0.741431	1.91735e-06	BLCA
ENSG00000184735	DDX53	0.459851	0.788671	2.25718e-06	BLCA
ENSG00000198883	PNMA5	0.523622	0.768967	2.88277e-06	BLCA
ENSG00000156269	NAA11	0.482676	0.796626	7.51392e-06	BLCA
ENSG00000007350	TKTL1	0.580423	0.855728	1.10858e-05	BLCA
ENSG00000166049	PASD1	0.530607	0.781124	3.66866e-05	BLCA
ENSG00000077327	SPAG6	0.122199	0.557898	6.73737e-05	BLCA
ENSG00000197181	PIWIL2	0.475094	0.747566	6.17328e-05	BLCA
ENSG00000120210	INSL6	0.431692	0.784646	0.000112713	BLCA
ENSG00000187600	AC018682.6	0.740871	0.948214	0.000143024	BLCA
ENSG00000165583	SSX5	0.588019	0.706004	0.000163976	BLCA
ENSG00000161609	CCDC155	0.369626	0.671635	0.000205927	BLCA
ENSG00000143194	MAEL	0.527371	0.834199	0.000307203	BLCA
ENSG00000187268	FAM9C	0.650292	0.794274	0.000318079	BLCA
ENSG00000099399	MAGEB2	0.533252	0.816992	0.000380215	BLCA
ENSG00000176566	DCAF4L2	0.494057	0.812121	0.000633263	BLCA
ENSG00000154611	PSMA8	0.501757	0.777197	0.000699995	BLCA
ENSG00000168070	C11orf85	0.288441	0.551541	0.000699447	BLCA
ENSG00000173809	TDRD12	0.637455	0.828136	0.000973356	BLCA
ENSG00000214107	MAGEB1	0.430406	0.722731	0.00123312	BLCA
ENSG00000163424	C3orf30	0.544376	0.788423	0.00147149	BLCA
ENSG00000102924	CBLN1	0.0776509	0.327128	0.00176601	BLCA
ENSG00000181867	FTMT	0.929008	0.798208	0.00195559	BLCA
ENSG00000130948	HSD17B3	0.505472	0.689211	0.00310917	BLCA
ENSG00000142025	DMRTC2	0.603656	0.823696	0.00317584	BLCA
ENSG00000154548	SRSF12	0.167287	0.321663	0.00294262	BLCA
ENSG00000165309	ARMC3	0.0851884	0.295409	0.00296913	BLCA
ENSG00000100312	ACR	0.808361	0.598618	0.00416942	BLCA
ENSG00000132958	TPTE2	0.791543	0.544887	0.004084	BLCA
ENSG00000154997	2011-09-13	0.807797	0.668758	0.0049312	BLCA
ENSG00000169059	VCX3A	0.338116	0.655577	0.00577532	BLCA
ENSG00000184108	TRIML1	0.778117	0.597514	0.00563521	BLCA
ENSG00000170950	PGK2	0.857445	0.677015	0.00650887	BLCA
ENSG00000124196	GTSF1L	0.787247	0.665207	0.00807625	BLCA
ENSG00000168676	KCTD19	0.142203	0.338142	0.00916265	BLCA
ENSG00000179636	TPPP2	0.314309	0.4343	0.00941638	BLCA
ENSG00000240563	L1TD1	0.509091	0.66283	0.00959741	BLCA
ENSG00000104755	ADAM2	0.90514	0.843089	0.00990617	BLCA
ENSG00000198573	SPANXC	0.410491	0.522633	0.0147613	BLCA
ENSG00000171772	SYCE1	0.403212	0.495425	0.0158936	BLCA
ENSG00000124490	CRISP2	0.361251	0.516011	0.018521	BLCA
ENSG00000095627	TDRD1	0.528756	0.860375	3.50003e-14	HNSC
ENSG00000187600	AC018682.6	0.541582	0.935575	1.09436e-13	HNSC
ENSG00000186075	ZPBP2	0.412698	0.65451	6.2311e-13	HNSC
ENSG00000157060	SHCBP1L	0.560707	0.741485	1.87232e-12	HNSC
ENSG00000156269	NAA11	0.53176	0.794573	5.05746e-11	HNSC
ENSG00000204019	CXorf61	0.516546	0.856229	6.00536e-11	HNSC
ENSG00000137948	BRDT	0.424431	0.703764	2.56541e-10	HNSC
ENSG00000176566	DCAF4L2	0.544568	0.890453	2.54835e-10	HNSC
ENSG00000198883	PNMA5	0.463951	0.806241	2.21017e-10	HNSC
ENSG00000173809	TDRD12	0.662337	0.870417	1.33526e-09	HNSC
ENSG00000143194	MAEL	0.540344	0.815382	4.43292e-09	HNSC
ENSG00000168070	C11orf85	0.166451	0.559309	1.04031e-08	HNSC
ENSG00000234068	PAGE2	0.605836	0.751198	2.81156e-08	HNSC
ENSG00000120210	INSL6	0.392053	0.818736	6.76409e-08	HNSC
ENSG00000161609	CCDC155	0.515127	0.667137	7.44499e-08	HNSC
ENSG00000238269	PAGE2B	0.688463	0.830239	7.97468e-08	HNSC
ENSG00000203784	LELP1	0.554293	0.73733	8.60984e-08	HNSC
ENSG00000139797	RNF113B	0.541203	0.842732	2.05275e-07	HNSC
ENSG00000163424	C3orf30	0.445366	0.799785	2.5295e-07	HNSC
ENSG00000163440	PDCL2	0.44021	0.826589	2.78126e-07	HNSC
ENSG00000007350	TKTL1	0.713019	0.85173	5.37582e-07	HNSC
ENSG00000166049	PASD1	0.646456	0.822501	1.58756e-06	HNSC
ENSG00000240563	L1TD1	0.439287	0.628721	4.36888e-06	HNSC
ENSG00000154611	PSMA8	0.630577	0.76657	1.23245e-05	HNSC
ENSG00000198573	SPANXC	0.438887	0.574969	2.61206e-05	HNSC
ENSG00000187166	H1FNT	0.493213	0.850925	3.92123e-05	HNSC
ENSG00000234511	C5orf58	0.665149	0.914152	4.68515e-05	HNSC
ENSG00000187268	FAM9C	0.605986	0.799261	4.88274e-05	HNSC
ENSG00000046774	MAGEC2	0.543127	0.707414	7.67027e-05	HNSC
ENSG00000176746	MAGEB6	0.531358	0.672851	0.000257791	HNSC
ENSG00000169551	CXorf48	0.445235	0.582214	0.000272127	HNSC
ENSG00000184735	DDX53	0.700897	0.883801	0.000278664	HNSC
ENSG00000155495	MAGEC1	0.505585	0.59332	0.000298985	HNSC
ENSG00000177689	MAGEB10	0.551764	0.770381	0.00039251	HNSC
ENSG00000143552	NUP210L	0.665813	0.77855	0.000478619	HNSC
ENSG00000141096	DPEP3	0.699476	0.864421	0.000659697	HNSC
ENSG00000121101	TEX14	0.282803	0.444859	0.000857146	HNSC
ENSG00000169059	VCX3A	0.505789	0.774835	0.000875279	HNSC
ENSG00000141371	C17orf64	0.0743356	0.108773	0.000900255	HNSC
ENSG00000180336	C17orf104	0.20996	0.48359	0.00133519	HNSC
ENSG00000160505	NLRP4	0.622773	0.758926	0.00188288	HNSC
ENSG00000198765	SYCP1	0.626648	0.694014	0.00216269	HNSC
ENSG00000118307	CASC1	0.102835	0.121017	0.007533	HNSC
ENSG00000164744	SUN3	0.50052	0.668373	0.0101235	HNSC
ENSG00000166246	C16orf71	0.0397196	0.0470426	0.0115849	HNSC
ENSG00000176160	HSF5	0.683458	0.778167	0.0120106	HNSC
ENSG00000205642	VCX3B	0.707716	0.764375	0.0121873	HNSC
ENSG00000214107	MAGEB1	0.497327	0.591913	0.0114656	HNSC
ENSG00000224659	GAGE12J	0.737634	0.819031	0.0117815	HNSC
ENSG00000125207	PIWIL1	0.530182	0.682729	0.0145967	HNSC
ENSG00000197140	ADAM32	0.38792	0.535877	0.0146926	HNSC
ENSG00000165496	RPL10L	0.689042	0.834867	0.0157292	HNSC
ENSG00000102048	ASB9	0.352086	0.376121	0.0198006	HNSC
ENSG00000184507	C15orf55	0.173053	0.186029	0.0211209	HNSC
ENSG00000095627	TDRD1	0.630031	0.84202	6.89233e-07	KIRC
ENSG00000163424	C3orf30	0.612693	0.832783	1.77699e-06	KIRC
ENSG00000046774	MAGEC2	0.564891	0.863895	3.11756e-05	KIRC
ENSG00000143552	NUP210L	0.604767	0.769329	5.67381e-05	KIRC
ENSG00000099399	MAGEB2	0.733787	0.928664	0.000445446	KIRC
ENSG00000136327	NKX2-8	0.223544	0.15315	0.000994955	KIRC
ENSG00000160886	LY6K	0.23439	0.481643	0.000921311	KIRC
ENSG00000124490	CRISP2	0.169905	0.39396	0.00179456	KIRC
ENSG00000101276	SLC52A3	0.0789438	0.54621	0.00297368	KIRC
ENSG00000166049	PASD1	0.795519	0.94762	0.00370024	KIRC
ENSG00000169059	VCX3A	0.724096	0.919186	0.00350485	KIRC
ENSG00000234068	PAGE2	0.541908	0.818213	0.00341072	KIRC
ENSG00000121101	TEX14	0.383422	0.478756	0.00447215	KIRC
ENSG00000154040	CABYR	0.0855401	0.129418	0.00434728	KIRC
ENSG00000132972	RNF17	0.870451	0.89486	0.00556135	KIRC
ENSG00000162782	TDRD5	0.200478	0.373045	0.00580542	KIRC
ENSG00000077327	SPAG6	0.21547	0.315164	0.00805451	KIRC
ENSG00000136449	MYCBPAP	0.185127	0.30522	0.00850213	KIRC
ENSG00000146453	PNLDC1	0.791639	0.940424	0.00783955	KIRC
ENSG00000156269	NAA11	0.609799	0.878856	0.00892871	KIRC
ENSG00000095627	TDRD1	0.630119	0.918145	3.31499e-05	LAML
ENSG00000141096	DPEP3	0.706889	0.942847	0.000167936	LAML
