# Supplementary material for: Systematic identification of genes with a cancer-testis expression pattern in 19 cancer types
Source: Nat Commun. 2016 Jan 27;7:10499. doi: 10.1038/ncomms10499 (PMC4737856; doi:10.1038/ncomms10499)
Supplement: Supplementary Data 7 — List of CT-ncRNAs defined using data from the lncrnator. [file ncomms10499-s8.xlsx]

## Sheet: Supplementary Data 7A
Supplementary Data 7A. List of CT-ncRNAs defined using data from the lncrnator.
ENSEMBL ID_ncRNA	Gene name_ncRNA	Cancer types
ENSG00000223972	DDX11L1	BLCA,BRCA,KIRC,KIRP,LIHC,LUAD,THCA
ENSG00000205231	TTLL10-AS1	LUAD,OV
ENSG00000236423	RP13-15E13.1
ENSG00000225077	LINC00337	BLCA,HNSC,KIRP,LIHC,LUAD,LUSC,OV
ENSG00000233485	RP3-467K16.2	BRCA,HNSC,KIRC,KIRP,LUAD,OV,PRAD,THCA
ENSG00000230023	RP11-10N16.2	BLCA
ENSG00000225675	RP4-784A16.5	LUSC,OV,PRAD
ENSG00000236253	SLC25A3P1	THCA
ENSG00000224209	LINC00466	LUSC
ENSG00000223949	RP11-24J23.2	LUSC
ENSG00000234264	RP4-694A7.4	HNSC,OV,PRAD
ENSG00000229359	PIN1P1	HNSC,KIRC,KIRP,LIHC,PRAD,THCA
ENSG00000229956	ZRANB2-AS2	BLCA,BRCA,HNSC,KIRC,KIRP,LUAD,LUSC,OV,PRAD,THCA
ENSG00000224149	RP11-510C10.3	HNSC,KIRC
ENSG00000178193	RP4-682C21.5	BLCA,BRCA,HNSC,KIRP,LUSC
ENSG00000233008	RP11-475O6.1	BRCA,KIRC,KIRP,LIHC,LUAD,THCA
ENSG00000223653	RP11-131L23.1	BRCA,HNSC,KIRC,LUAD,LUSC,OV,PRAD,THCA
ENSG00000238122	RP11-483I13.2	BLCA,LUSC
ENSG00000215866	RP11-426L16.8	HNSC,KIRC,KIRP,LIHC,OV,PRAD,THCA
ENSG00000235527	RP5-1073O3.7	BLCA,OV,THCA
ENSG00000228127	RP11-12L8.1	LUAD
ENSG00000234610	RP11-441L11.1	BLCA,BRCA,KIRC,KIRP,LIHC,LUAD,OV
ENSG00000231666	RP11-404O13.1	BLCA,HNSC,KIRC,LIHC,THCA
ENSG00000227741	RP11-536C5.7	BLCA,LUAD,OV,THCA
ENSG00000237463	RP11-280O1.2	LUAD,THCA
ENSG00000224286	RP11-297H3.4	HNSC
ENSG00000232860	RP11-74N20.1	BLCA,BRCA,KIRC,KIRP,LUAD,OV,THCA
ENSG00000230426	ERVMER61-1	HNSC,OV
ENSG00000243323	PTPRVP	LUSC
ENSG00000230550	RP11-74C13.3	KIRC,LIHC
ENSG00000153363	LINC00467	BLCA,BRCA,HNSC,KIRC,KIRP,LIHC,LUAD,LUSC,OV,PRAD,THCA
ENSG00000223393	RP5-858B6.3	BLCA,BRCA,HNSC,KIRC,LIHC,LUAD,OV,THCA
ENSG00000227135	RP11-978I15.9	BRCA,OV
ENSG00000231532	AC022311.1	LUSC
ENSG00000233718	MYCNOS	BLCA,OV,THCA
ENSG00000236854	AL121656.5	BRCA
ENSG00000214691	AC104654.1	LUAD,OV
ENSG00000214336	AC012671.3	BRCA,OV
ENSG00000230006	ANKRD36BP2	BRCA,BRCA,KIRC,KIRC,KIRP,LUAD,LUAD,LUSC,LUSC,OV
ENSG00000261760	RP11-1223D19.1	KIRC,KIRP,LUSC
ENSG00000204581	AC096670.3	BLCA,LUAD,THCA
ENSG00000234199	AC010982.1	KIRP
ENSG00000235026	AC066593.1	BRCA,LIHC,LUAD,LUSC
ENSG00000214100	AC079776.2	PRAD
ENSG00000180178	AC018865.8	BLCA,BRCA,HNSC,KIRC,KIRP,LIHC,LUSC,OV,PRAD,THCA
ENSG00000214081	CYP4F30P	PRAD,PRAD
ENSG00000226806	AC011893.3	HNSC
ENSG00000224189	HOXD-AS1	BLCA,BRCA,HNSC,KIRC,KIRP,LIHC,LUAD,LUSC,OV,PRAD,THCA
ENSG00000237732	AC010980.2	BRCA,HNSC,KIRP,OV
ENSG00000227802	DNAJB3	BLCA,KIRC,LIHC,LUSC
ENSG00000224287	MSL3P1	BLCA,BRCA,HNSC,KIRC,KIRP,LIHC,LUAD,LUSC,OV,PRAD,THCA
ENSG00000224424	PRKAR2A-AS1	BLCA,BRCA,HNSC,KIRC,KIRP,LIHC,LUAD,LUSC,OV,PRAD,THCA
ENSG00000226913	BSN-AS2	OV
ENSG00000230454	U73166.2	BLCA,BRCA,KIRC,KIRP,LIHC,LUAD,OV,PRAD,THCA
ENSG00000241472	RP11-204J18.3	BLCA,BRCA,HNSC,KIRC,KIRP,LIHC,LUAD,LUSC,OV,PRAD,THCA
ENSG00000240405	RP11-460N16.1	BRCA,OV
ENSG00000242094	FOXP1-IT1	OV
ENSG00000241469	RP11-631B21.1	KIRP,KIRP,KIRP
ENSG00000239523	MYLK-AS1	BLCA,BRCA,HNSC,KIRC,KIRP,LIHC,LUAD,LUSC,OV,PRAD,THCA
ENSG00000231305	RP11-723O4.2	BLCA,BRCA,KIRC,KIRP,LIHC,LUAD,OV,PRAD,THCA
ENSG00000243150	RP11-538P18.2	BLCA,BRCA,HNSC,KIRC,KIRP,LIHC,LUAD,LUSC,OV,PRAD,THCA
ENSG00000244040	CTD-2049J23.2	THCA
ENSG00000244227	RP11-298O21.5	THCA
ENSG00000239219	RP11-379K17.4	THCA
ENSG00000235897	TM4SF19-AS1	BLCA,BRCA,HNSC,KIRC,KIRP,LIHC,LUAD,LUSC,OV,PRAD,THCA
ENSG00000227375	AC092937.2	BLCA,BRCA,HNSC,KIRC,KIRP,LIHC,LUAD,LUSC,OV,PRAD,THCA
ENSG00000226435	ANKRD18DP	KIRP
ENSG00000247193	RP11-431M7.3	HNSC,LUSC
ENSG00000255458	RP11-539G18.2	BLCA,BRCA,HNSC,KIRC,KIRP,LIHC,LUAD,OV,PRAD,THCA
ENSG00000232021	RP11-558N14.1	BRCA,HNSC,LUAD,THCA
ENSG00000234492	RP11-462C24.1	KIRP
ENSG00000154608	CEP170P1	BRCA,HNSC,KIRC,KIRP,LIHC,LUAD,PRAD,THCA
ENSG00000227145	AC053545.3	LUSC
ENSG00000246876	RP11-519M16.1	LUSC
ENSG00000251199	RP11-400D2.2	LIHC
ENSG00000250033	RP11-725C19.1	LUAD
ENSG00000234828	RP11-526A4.1	BLCA
ENSG00000250584	RP11-325I22.2	HNSC
ENSG00000248131	RP11-308B16.1	BLCA,LUSC,OV
ENSG00000251629	RP11-774D14.1	LIHC
ENSG00000248279	CTD-2218G20.2	PRAD
ENSG00000251575	CTD-2170G1.2	KIRC,LIHC
ENSG00000169040	PMCHL2	OV,OV
ENSG00000246763	CTC-463N11.3	BLCA,BLCA,BRCA,KIRC,LIHC,LUAD,OV,PRAD,PRAD
ENSG00000246323	RP11-325L7.1	BRCA,KIRC,KIRP
ENSG00000226272	ARHGAP26-AS1	OV
ENSG00000251018	RP11-80G7.1	HNSC,LIHC,OV
ENSG00000204758	CTC-308K20.1	BLCA,BRCA,HNSC,KIRC,KIRC,KIRP,KIRP,LIHC,LUAD,LUAD,LUSC,OV,OV,PRAD,THCA,THCA
ENSG00000253955	CTB-33O18.3	BLCA,KIRP,LIHC,LUAD,THCA
ENSG00000248596	RP11-844P9.2	LIHC,LIHC,LUAD,OV,OV
ENSG00000246334	RP11-1334A24.4	BLCA,BRCA,KIRC,KIRP,LUAD,OV
ENSG00000250420	AACSP1	BLCA,BRCA,KIRC,KIRP,LIHC,LUAD
ENSG00000229796	RP5-1077H22.1	KIRC,KIRP,LIHC,LUAD,OV,THCA
ENSG00000230314	RP1-62D2.3	LIHC,PRAD
ENSG00000235488	JARID2-AS1	BLCA,HNSC,KIRP,LIHC,LUAD,OV,PRAD,THCA
ENSG00000225595	XXbac-BPG308K3.6	PRAD
ENSG00000249346	RP3-468B3.3	LIHC
ENSG00000231150	RP1-207H1.3	PRAD
ENSG00000226803	RP11-203B9.4	BLCA,HNSC,LUAD,PRAD,THCA
ENSG00000228624	RP3-399L15.3	BLCA,BRCA,HNSC,KIRC,KIRP,LIHC,LUAD,LUSC,OV,THCA
ENSG00000226149	RP1-69D17.4	KIRP
ENSG00000228495	RP3-523C21.1	HNSC,HNSC,KIRP,LUAD
ENSG00000231971	RP11-557H15.3	HNSC,KIRP,LUSC
ENSG00000236700	RP11-557H15.2	HNSC,KIRP,LIHC,LUAD,LUSC,OV,PRAD
ENSG00000231028	RP11-94K8.1	BRCA,BRCA,KIRC,KIRP,KIRP,LUAD,LUSC,OV,PRAD,PRAD,THCA
ENSG00000236366	RP11-440G9.1	KIRP,LUSC
ENSG00000229017	RP11-439L18.3	BLCA,BRCA,KIRC,LIHC,LUAD,PRAD
ENSG00000218358	RAET1K	BLCA,HNSC,LIHC,LUAD,LUSC,OV,PRAD
ENSG00000233854	POU6F2-AS2	BLCA,HNSC,LUSC
ENSG00000233288	RP11-760D2.5	BRCA,OV
ENSG00000226581	RP11-340I6.8	KIRC,KIRP
ENSG00000224046	AC005076.5	BLCA,BRCA,HNSC,KIRC,KIRP,LIHC,LUAD,LUSC,OV,PRAD,THCA
ENSG00000188693	CTB-161K23.1	LIHC,LUAD,LUSC,OV,THCA
ENSG00000170629	DPY19L2P2	KIRC,KIRC,KIRP,KIRP,LIHC
ENSG00000237870	AC073130.1	BLCA,KIRC
ENSG00000241735	FABP5P3	BRCA,KIRP,LUAD,LUSC,PRAD
ENSG00000237647	CTD-3212A4.1	PRAD,PRAD
ENSG00000248538	RP11-10A14.5	BLCA,BRCA,HNSC,KIRC,KIRP,LIHC,LUAD,OV,THCA
ENSG00000253181	RP11-863K10.2	LUSC
ENSG00000253301	RP11-513O17.2	BRCA,LUSC
ENSG00000253898	RP11-51M18.1	LIHC
ENSG00000245080	RP11-320N21.1	BLCA,HNSC,LUSC
ENSG00000228224	NACAP1	BLCA,BRCA,HNSC,KIRC,KIRP,LIHC,LUAD,LUSC,PRAD,THCA
ENSG00000253327	RAD21-AS1	BLCA,BRCA,KIRC,KIRP,LIHC,LUAD,LUSC,OV,PRAD,THCA
ENSG00000248318	RP11-713M15.1	LUAD
ENSG00000248690	HAS2-AS1	HNSC,LUAD,LUSC,OV
ENSG00000249816	RP11-6D1.6	BLCA,BRCA,KIRC,LUAD,LUSC,PRAD
ENSG00000181097	RP11-429J17.2	BLCA,BRCA,HNSC,KIRC,KIRP,LIHC,LUAD,LUSC,OV,PRAD,THCA
ENSG00000179766	ATP8B5P	BLCA,BRCA,HNSC,KIRC,KIRP,LIHC,LUAD,LUAD,LUSC,PRAD,THCA
ENSG00000225345	SNX18P3	BRCA,HNSC,KIRC,KIRP,LIHC,LUAD,LUSC,PRAD,THCA
ENSG00000234665	RP11-262H14.3	BLCA,BRCA,HNSC,KIRC,KIRP,LIHC,LUAD,LUSC,OV,PRAD,THCA
ENSG00000187984	ANKRD19P	BRCA,HNSC,KIRC,KIRP,LIHC,LUSC,PRAD
ENSG00000225684	LINC00256B	BLCA,BRCA,HNSC,KIRC,KIRP,LIHC,LUAD,LUSC,OV,PRAD,THCA
ENSG00000231528	LINC00256A	BLCA,BRCA,HNSC
ENSG00000204832	RP11-414K1.3	BLCA,BLCA,BRCA,BRCA,LIHC,LIHC,OV,OV,PRAD,PRAD
ENSG00000231976	RP13-16H11.1	HNSC,OV
ENSG00000232224	LINC00202	BRCA,KIRC,KIRP,LIHC,OV
ENSG00000238021	RP11-748L13.1	PRAD,THCA
ENSG00000233515	AL022344.4	BLCA,LUSC,PRAD
ENSG00000232554	RP11-445N18.4	LUSC
ENSG00000232229	RP11-248C1.2	BLCA,HNSC,KIRC,KIRP,LIHC,LUAD,LUSC,OV,PRAD,THCA
ENSG00000234026	RP11-310E22.4	BLCA,BRCA,KIRP,THCA
ENSG00000228021	RP11-383C5.3	BLCA,BRCA,KIRC,KIRP,LIHC,LUAD,LUSC,OV,PRAD,THCA
ENSG00000177112	MRVI1-AS1	BRCA,HNSC,KIRC,LUAD,LUSC,OV,PRAD
ENSG00000247595	RP11-504G3.1	BRCA,BRCA,KIRC,KIRP,LUAD,LUAD,LUSC,OV,OV,PRAD,THCA
ENSG00000244926	RP11-613D13.7	KIRC
ENSG00000244953	RP11-613D13.8	BLCA,LUAD,PRAD,THCA
ENSG00000254654	AC068858.1	LIHC,THCA
ENSG00000255267	RP11-430H10.2	HNSC,LUSC
ENSG00000247675	RP11-411D10.1	BLCA,BRCA,HNSC,LIHC,LUAD,PRAD,THCA
ENSG00000175513	TSGA10IP	HNSC,THCA,THCA,THCA
ENSG00000255345	CTD-2337I7.1	KIRC,LUAD,OV
ENSG00000255282	RP11-725K16.4	HNSC,LIHC,LUAD,LUSC
ENSG00000245248	RP11-305N23.1	BRCA,HNSC,KIRC,KIRP,LIHC,OV,PRAD,THCA
ENSG00000233220	LINC00167	BLCA,BRCA,OV,THCA
ENSG00000175773	RP11-121M22.1	BLCA,BRCA,KIRC,KIRP,LIHC,LUAD,LUSC,OV,PRAD,THCA
ENSG00000254842	RP11-890B15.2	HNSC,LUSC
ENSG00000177359	RP11-551L14.1	BRCA,HNSC,LUAD
ENSG00000257137	RP11-845M18.3	LUAD
ENSG00000258279	LOC283404	BLCA,BRCA,HNSC,KIRP,LUAD,LUSC
ENSG00000257698	RP11-620J15.3	BLCA,BRCA,HNSC,KIRC,KIRP,LIHC,LUAD,LUSC,OV,PRAD,THCA
ENSG00000243024	RPS11P6	BLCA,BRCA,HNSC,KIRP,LIHC,LUSC,OV,PRAD,THCA
ENSG00000247363	RP11-637A17.2	BLCA,HNSC,KIRC,KIRP,LIHC,LUAD,LUSC,OV,PRAD,THCA
ENSG00000247131	RP11-588G21.2	KIRC,OV,PRAD
ENSG00000251138	RP11-81H3.2	HNSC,HNSC,LUAD
ENSG00000257501	RP11-1016B18.1	LUAD
ENSG00000255650	MGC14436	HNSC,KIRC,KIRP,LIHC,LUAD,OV,PRAD
ENSG00000248008	RP11-18C24.6	BLCA,BRCA,HNSC,KIRC,KIRP,LIHC,LUAD,LUSC,OV,PRAD,THCA
ENSG00000189238	RP11-173C20.1	KIRC,LUSC
ENSG00000256128	RP11-173C20.2	HNSC,KIRC,KIRP,LUSC,OV
ENSG00000248703	RP11-495K9.3	LUSC,OV,THCA
ENSG00000229558	SACS-AS1	BRCA
ENSG00000205861	C1QTNF9B-AS1	BLCA,BLCA,BRCA,HNSC,KIRC,KIRC,KIRP,KIRP,LIHC,LUAD,LUAD,LUSC,OV,OV,PRAD,PRAD,THCA
ENSG00000196593	ANKRD20A19P	BRCA
ENSG00000205822	TPTE2P6	KIRC,KIRC,LUAD,LUSC,OV
ENSG00000215483	RP11-350A18.1	BLCA,KIRC
ENSG00000231473	LINC00441	BLCA,BRCA,HNSC,KIRC,KIRP,LIHC,LUAD,OV,PRAD
ENSG00000227674	LINC00355	BLCA,LIHC,LUSC,OV
ENSG00000225579	RP11-318G21.3	KIRP
ENSG00000228889	UBAC2-AS1	BLCA,BRCA,HNSC,HNSC,KIRC,KIRC,KIRP,LIHC,LUAD,LUAD,LUSC,LUSC,OV,PRAD,THCA,THCA
ENSG00000243319	FGF14-IT1	LIHC
ENSG00000228294	AL589743.2	BLCA,BRCA,HNSC,KIRC,KIRP,LIHC,LUAD,LUSC,OV,PRAD,THCA
ENSG00000188831	STELLAR	LUAD
ENSG00000177350	RPL13AP3	BLCA,BRCA,HNSC,KIRC,KIRP,LIHC,LUAD,LUSC,PRAD,THCA
ENSG00000235812	ADAM21P1	BRCA
ENSG00000233208	AL096869.5	KIRC,KIRP
ENSG00000258584	FAM181A-AS1	HNSC,OV
ENSG00000251533	RP11-736N17.2	BRCA,KIRP,LIHC,LUSC,OV,PRAD,THCA
ENSG00000258735	CTD-2134A5.2	OV,PRAD
ENSG00000187156	LINC00221	LIHC
ENSG00000259905	PWRN1	BLCA,KIRP,THCA
ENSG00000178081	ULK4P3	BRCA,HNSC,KIRC,KIRP,LUAD,LUSC,OV,PRAD,THCA
ENSG00000223518	CSNK1A1P1	BLCA
ENSG00000245534	RP11-219B17.1	BLCA,HNSC,KIRC,KIRP,LIHC,PRAD,THCA
ENSG00000212766	LINC00277	BLCA,BRCA,LUAD,THCA
ENSG00000259703	C15orf50	LUAD
ENSG00000260776	RP11-114H24.2	KIRP
ENSG00000255571	CTD-2335A18.1	BRCA,HNSC,KIRP,LIHC,LUAD,LUSC,OV,PRAD,THCA
ENSG00000258647	RP11-304N14.2	BLCA,BRCA,LUAD,PRAD
ENSG00000258785	CTD-2643K12.2	BLCA,OV
ENSG00000182397	DNM1P46	BRCA,KIRC,KIRP,LIHC,LUAD,THCA
ENSG00000248472	DDX11L9	BLCA,KIRC,LIHC,LUAD,THCA
ENSG00000233614	Z84812.3	BLCA,LUAD
ENSG00000238098	ABCA17P	KIRC
ENSG00000205913	CTD-2270P14.3	BLCA,BRCA,BRCA,BRCA,KIRC,KIRC,KIRP,KIRP,LIHC,LIHC,LUAD,LUSC,LUSC,OV,OV,OV,PRAD,PRAD,THCA,THCA
ENSG00000215148	AC092117.9	OV
ENSG00000172460	PRSS30P	BLCA,BRCA,HNSC,KIRC,KIRP,LIHC,LUSC,OV
ENSG00000261442	RP11-709D24.6	KIRC,KIRP,LUAD,OV
ENSG00000262155	RP11-266L9.5	BLCA,BRCA,KIRC,KIRP,LIHC,LUAD,OV,PRAD,THCA
ENSG00000214725	CTD-2574D22.5	BLCA,BRCA,HNSC,KIRC,LIHC,LUSC,OV,OV,THCA
ENSG00000214617	SLC6A10P	BLCA,BRCA,HNSC,KIRC,KIRP,LIHC,LUSC,OV,PRAD
ENSG00000261122	RP11-352B15.1	KIRP,LUSC
ENSG00000249231	RP11-297L17.1	KIRP
ENSG00000245694	CRNDE	BLCA,BRCA,BRCA,BRCA,HNSC,HNSC,HNSC,KIRC,KIRP,KIRP,KIRP,LIHC,LIHC,LUAD,LUAD,LUSC,LUSC,OV,OV,OV,PRAD,PRAD,THCA,THCA
ENSG00000246379	RP11-461O7.1	THCA
ENSG00000259768	RP5-991G20.1	BLCA,BRCA,HNSC,KIRC,KIRP,LIHC,LUAD,OV,PRAD,THCA
ENSG00000250685	RP11-486L19.2	BLCA,BRCA,HNSC,LUSC
ENSG00000231784	DBIL5P	BLCA,BRCA,KIRC,KIRP,LUAD,OV,PRAD,THCA
ENSG00000220161	AL353997.1	BLCA,BRCA,HNSC,KIRC,KIRP,LUAD,OV,PRAD,THCA
ENSG00000260777	CTD-2008P7.1	BLCA
ENSG00000204815	AC091172.1	BLCA,BRCA,HNSC,KIRC,KIRP,LIHC,LUAD,LUSC,OV,PRAD,THCA
ENSG00000236383	TMEM106A-AS1	BLCA,HNSC,KIRC,KIRP,LIHC,LUAD,OV,THCA
ENSG00000188662	HILS1	BRCA,HNSC
ENSG00000261192	RNF126P1	BLCA,HNSC,KIRC,KIRP,LIHC,LUAD,OV,PRAD
ENSG00000240280	TCAM1	BLCA,BRCA,LUSC,OV
ENSG00000132204	LINC00470	BLCA,BLCA,BLCA,BLCA,LIHC,LIHC,LUSC,LUSC,LUSC,OV,OV,OV,OV
ENSG00000260389	WBP11P1	BLCA,BRCA,HNSC,KIRC,KIRP,LIHC,LUAD,LUSC,PRAD,THCA
ENSG00000261780	CTD-2354A18.1	HNSC
ENSG00000180846	CSNK1G2-AS1	OV
ENSG00000261754	CTC-523E23.1	BLCA,BRCA,KIRP,LUAD,LUSC,THCA
ENSG00000176395	CEACAM20	LIHC,LIHC,PRAD
ENSG00000180279	AC010325.1	BLCA,BRCA,HNSC,KIRC,LIHC,LUAD,PRAD
ENSG00000237914	RP11-77C3.3	KIRC,KIRP
ENSG00000230563	RP5-828H9.1	LIHC,LUAD,OV,THCA
ENSG00000205181	RP5-1022P6.6	BLCA,BRCA,HNSC,KIRC,KIRP,LIHC,LUAD,OV,PRAD,THCA
ENSG00000224711	RP5-988G17.1	KIRC
ENSG00000226263	RP5-1077I2.4	BRCA
ENSG00000230010	RP4-568F9.6	OV
ENSG00000230400	RP11-359G22.2	BLCA,HNSC,KIRC,LUAD
ENSG00000240108	NCOR1P1	BLCA
ENSG00000227195	RP3-410C9.1	LUAD
ENSG00000183566	BPIFA4P	LUAD
ENSG00000227477	STK4-AS1	BLCA,BRCA,HNSC,KIRC,KIRP,LIHC,LUAD,LUSC,OV,PRAD,THCA
ENSG00000228340	RP5-1043L13.1	HNSC,KIRC,KIRP,LUAD,PRAD,THCA
ENSG00000231208	RP4-583P15.11	OV
ENSG00000224141	AL109763.2	BLCA,HNSC,LUSC
ENSG00000185433	LINC00158	KIRC,PRAD,PRAD
ENSG00000225298	LINC00113	KIRP,OV
ENSG00000234509	AP000253.1	BLCA,BRCA,KIRP
ENSG00000224930	LINC00162	BRCA,HNSC,LUAD
ENSG00000235704	AC023490.2	BLCA,BRCA,HNSC,KIRC,KIRP,LIHC,LUAD,LUSC,OV,PRAD,THCA
ENSG00000223553	SMPD4P1	HNSC
ENSG00000226287	TMEM191A	BLCA,BRCA,HNSC,KIRC,KIRP,LIHC,LUAD,LUSC,OV,PRAD,THCA
ENSG00000169668	BCRP2	BLCA,BRCA,KIRC,KIRP,LIHC,LUAD,PRAD,THCA
ENSG00000206140	TMEM191C	BLCA,BLCA,BRCA,KIRP,LIHC,LIHC,LUAD,LUAD,OV,PRAD,PRAD,THCA,THCA,THCA
ENSG00000178248	AP000345.1	BRCA,PRAD
ENSG00000128262	POM121L9P	BLCA,BRCA,LUAD,LUSC,OV
ENSG00000235989	MORC2-AS1	BLCA,BRCA,HNSC,KIRC,KIRP,KIRP,LIHC,LUAD,LUSC,OV,OV,PRAD,THCA
ENSG00000237862	RP1-63G5.7	BLCA
ENSG00000238120	CTA-941F9.9	BLCA,BRCA,HNSC,KIRP,LIHC,LUAD,LUSC,OV
ENSG00000205634	RP11-191L9.6	BLCA,BRCA
ENSG00000204025	TRPC5-AS1	LIHC,LUSC
ENSG00000226574	SPANXA2-OT1	BRCA
ENSG00000184324	CSAG2	HNSC,LUSC,LUSC,OV
ENSG00000234795	AC007275.2	HNSC,LUSC
ENSG00000230663	LINC00230B	HNSC,KIRC,LUAD,PRAD

## Sheet: Supplementary Data 7B
Supplementary Data 7B. List of CT-ncRNAs defined using data from the mitranscriptome.
ENSEMBL ID_ncRNA	Gene name_ncRNA	mitransID_ncRNA	Percentage of overlapped regions	Cancer types
ENSG00000124915	RP11-467L20.10	T059853	1
ENSG00000124915	RP11-467L20.10	T059850	1
ENSG00000189238	RP11-173C20.1	T089070	1	kirc
ENSG00000203386	AC009499.1	T187533	0.835821	melanoma
ENSG00000203386	AC009499.1	T187524	1	melanoma
ENSG00000203386	AC009499.1	T187525	1	melanoma
ENSG00000203386	AC009499.1	T187527	1	melanoma
ENSG00000205181	RP5-1022P6.6	T213242	1	cervical,kirp,lusc
ENSG00000205634	RP11-191L9.6	T235632	1	head_neck,prostate
ENSG00000205634	RP11-191L9.6	T235631	1	head_neck
ENSG00000215231	CTD-2247C11.3	T278304	1	kirp
ENSG00000215231	CTD-2247C11.3	T278289	1	kirp
ENSG00000215483	RP11-350A18.1	T093330	1	kich
ENSG00000215483	RP11-350A18.1	T093335	1	kich
ENSG00000215866	RP11-426L16.8	T017578	1	embryonic_stem_cells
ENSG00000217258	AC007249.3	T184453	1	kich
ENSG00000222042	AP000233.4	T224420	1	kirc
ENSG00000223808	RP11-428L9.2	T036944	1	breast,breast
ENSG00000223808	RP11-428L9.2	T036949	1	breast,breast
ENSG00000223808	RP11-428L9.2	T036947	1	breast,breast
ENSG00000223975	AP001048.4	T227353	1	head_neck
ENSG00000224099	AC064834.1	T205174	1	colorectal
ENSG00000224184	AC096559.1	T184791	1	melanoma
ENSG00000224184	AC096559.1	T184794	1	melanoma
ENSG00000224184	AC096559.1	T184788	1	melanoma
ENSG00000224400	AC010880.1	T185217	1	NA
ENSG00000225087	RP4-660H19.1	T013204	1	lusc
ENSG00000225087	RP4-660H19.1	T013199	1	lusc
ENSG00000225226	AC007250.4	T189932	1	NA
ENSG00000225226	AC007250.4	T189930	1	NA
ENSG00000225226	AC007250.4	T189931	1	NA
ENSG00000225446	RP4-665J23.2	T014953	0.996154	NA
ENSG00000225446	RP4-665J23.2	T014952	0.998077	NA
ENSG00000225548	AC098973.2	T239450	1	lusc
ENSG00000225548	AC098973.2	T239447	1	head_neck,lusc
ENSG00000225548	AC098973.2	T239451	1	head_neck,lusc
ENSG00000226567	AC018495.2	T237949	1	lgg
ENSG00000226684	RP3-418C23.2	T308424	0.994118	lgg
ENSG00000226741	CTA-929C8.6	T231525	1	kich,kich,kirp
ENSG00000226792	LINC00371	T094733	1	embryonic_stem_cells
ENSG00000226825	RP11-363D24.1	T364387	1	prostate,prostate
ENSG00000226825	RP11-363D24.1	T364381	1	prostate
ENSG00000226853	AC010894.3	T203229	1	lusc,thyroid
ENSG00000226856	AC093901.1	T197673	1	NA
ENSG00000226856	AC093901.1	T197671	1	NA
ENSG00000226856	AC093901.1	T197672	1	NA
ENSG00000226856	AC093901.1	T197666	1	NA
ENSG00000226856	AC093901.1	T197669	1	NA
ENSG00000226856	AC093901.1	T197670	1	NA
ENSG00000226856	AC093901.1	T197674	1	NA
ENSG00000226913	BSN-AS2	T242581	1	kich
ENSG00000226956	AP000432.2	T223870	1	ovarian
ENSG00000226956	AP000432.2	T223874	1	ovarian
ENSG00000227290	RP4-544H6.2	T014493	1	NA
ENSG00000227517	AC003051.1	T153270	1	thyroid,thyroid
ENSG00000227517	AC003051.1	T153271	0.945946	thyroid
ENSG00000227711	RP11-275O4.3	T031959	1	breast,colorectal
ENSG00000227964	RP5-1112F19.2	T219992	1	breast
ENSG00000228021	RP11-383C5.3	T050460	1	kich,prostate
ENSG00000228414	AC010733.4	T190110	1	lgg
ENSG00000228566	RP11-170M17.1	T042862	1	prostate
ENSG00000228627	GS1-278J22.2	T324193	1	kirc,kirc
ENSG00000228627	GS1-278J22.2	T324195	1	kirc
ENSG00000228627	GS1-278J22.2	T324197	1	kirc
ENSG00000228718	RP11-145H9.3	T295924	0.998073	kirc,kirc
ENSG00000228718	RP11-145H9.3	T295926	0.998073	kirc,thyroid
ENSG00000228734	RP11-335E6.3	T012400	1	breast
ENSG00000228742	RP5-884M6.1	T330833	1	head_neck
ENSG00000228742	RP5-884M6.1	T330828	1	head_neck
ENSG00000228742	RP5-884M6.1	T330838	1	head_neck
ENSG00000228742	RP5-884M6.1	T330831	1	head_neck
ENSG00000228742	RP5-884M6.1	T330830	1	head_neck
ENSG00000228742	RP5-884M6.1	T330829	1	head_neck
ENSG00000228742	RP5-884M6.1	T330837	1	head_neck
ENSG00000228750	RP11-242F24.1	T002331	1	thyroid
ENSG00000228888	RP4-764O22.2	T213385	1	kich
ENSG00000228889	UBAC2-AS1	T098093	1	kirc
ENSG00000228918	GS1-122H1.2	T026172	1	breast
ENSG00000228933	RP11-268G12.1	T372664	1	liver
ENSG00000229209	AC073987.1	T195741	1	NA
ENSG00000229209	AC073987.1	T195740	1	NA
ENSG00000229209	AC073987.1	T195734	1	NA
ENSG00000229401	RP1-290I10.7	T297188	1	melanoma
ENSG00000229537	RP11-5P4.1	T012354	1	kirp
ENSG00000229563	RP11-245M24.1	T373799	0.882883	prostate
ENSG00000229630	RP11-124O11.2	T040614	1	breast
ENSG00000229649	RP11-107I14.4	T047559	1	NA
ENSG00000230054	RP11-402G3.5	T365328	1	kich
ENSG00000230131	RP11-282I1.1	T050182	1	NA
ENSG00000230392	RP5-1139I1.1	T379314	1	aml
ENSG00000230400	RP11-359G22.2	T215072	1	thyroid
ENSG00000230773	AC079807.4	T189139	1	cml
ENSG00000230852	RP11-51G5.1	T307429	1	prostate
ENSG00000231028	RP11-94K8.1	T311917	1	cervical,kich,kirc
ENSG00000231028	RP11-94K8.1	T311916	1	kich,kirc
ENSG00000231460	RP11-321L2.1	T356617	1	NA
ENSG00000231460	RP11-321L2.1	T356616	1	NA
ENSG00000231460	RP11-321L2.1	T356620	1	NA
ENSG00000231460	RP11-321L2.1	T356618	0.995033	NA
ENSG00000231532	AC022311.1	T183565	0.972414	lusc
ENSG00000231560	AC091814.3	T073718	0.982188	head_neck,lusc
ENSG00000231720	RP11-568A7.3	T315365	1	head_neck
ENSG00000231877	RP11-177F15.1	T033751	1
ENSG00000231881	RP5-1120P11.3	T304302	1	kirc,kirc
ENSG00000231881	RP5-1120P11.3	T304284	1	kirc,kirc
ENSG00000231881	RP5-1120P11.3	T304295	1	kirc
ENSG00000232139	RP11-319I23.2	T049356	1	NA
ENSG00000232259	RP11-4C20.3	T050678	1	thyroid
ENSG00000232835	AC107057.1	T183641	1	kirc
ENSG00000232835	AC107057.1	T183640	1	kirc
ENSG00000232930	AC083864.3	T321611	1	lgg
ENSG00000232930	AC083864.3	T321612	1	lgg
ENSG00000233258	RP11-219F10.1	T045248	1	kirc
ENSG00000233987	AC106706.1	T257723	1	melanoma
ENSG00000234232	RP11-353N4.5	T020253	1	luad
ENSG00000234492	RP11-462C24.1	T269318	1	kirc,thyroid
ENSG00000234610	RP11-441L11.1	T019706	1	luad
ENSG00000234640	RP11-264E18.1	T050768	1	uterine
ENSG00000234698	RP11-112L6.2	T219640	1	prostate
ENSG00000234787	LINC00458	T095094	1	embryonic_stem_cells
ENSG00000234787	LINC00458	T095092	1	embryonic_stem_cells
ENSG00000234787	LINC00458	T095093	1	embryonic_stem_cells
ENSG00000234787	LINC00458	T095087	0.996047	embryonic_stem_cells
ENSG00000234862	RP5-1097P24.1	T214991	1	lusc
ENSG00000234862	RP5-1097P24.1	T214992	1	lusc
ENSG00000234862	RP5-1097P24.1	T214990	1	lusc
ENSG00000236036	LINC00445	T092868	0.8125	breast
ENSG00000236427	RP11-107M16.2	T021064	0.989848	lusc
ENSG00000236511	RP11-32F11.2	T355030	1	ovarian
ENSG00000236885	AC018731.3	T200944	1	melanoma
ENSG00000236885	AC018731.3	T200943	1	melanoma
ENSG00000236963	RP4-749H3.1	T004898	1	gbm
ENSG00000237320	AC019064.1	T187585	1	kirc,kirc
ENSG00000237423	RP11-347D21.3	T219167	1	breast
ENSG00000237423	RP11-347D21.3	T219168	0.985401	breast,breast
ENSG00000237461	RP11-554F20.1	T363785	1	thyroid
ENSG00000237471	AC073115.6	T323299	1	kirc,kirc
ENSG00000237471	AC073115.6	T323304	1	kirc,kirc
ENSG00000237759	RP11-278H7.3	T034239	1	NA
ENSG00000237759	RP11-278H7.3	T034241	1	NA
ENSG00000237759	RP11-278H7.3	T034240	1	NA
ENSG00000238201	AC114752.3	T190501	1	cml
ENSG00000240405	RP11-460N16.1	T244988	1	melanoma
ENSG00000240405	RP11-460N16.1	T244990	1	melanoma
ENSG00000240405	RP11-460N16.1	T244984	1	melanoma
ENSG00000240405	RP11-460N16.1	T244987	1	melanoma
ENSG00000240440	AC007879.3	T206440	1	kich,kich
ENSG00000240973	RP11-458K10.2	T331575	1	NA
ENSG00000243319	FGF14-IT1	T098325	1	breast,kich,kirc,liver,luad,prostate,thyroid
ENSG00000245059	RP11-303E16.7	T136864	1	thyroid
ENSG00000245694	CRNDE	T132760	1	colorectal
ENSG00000245694	CRNDE	T132766	1	kirp
ENSG00000245729	RP11-480D4.1	T278745	1	kirc
ENSG00000246379	RP11-461O7.1	T132937	0.979271	lgg
ENSG00000246379	RP11-461O7.1	T132958	1	prostate
ENSG00000246379	RP11-461O7.1	T132944	1	lgg
ENSG00000248238	RP11-3J1.1	T262049	1	ovarian
ENSG00000248307	RP11-8P17.1	T271770	1
ENSG00000248307	RP11-8P17.1	T271773	1
ENSG00000248359	CTC-537E7.2	T283637	1	lusc
ENSG00000248363	CTC-261N6.1	T285351	1	liver
ENSG00000248461	CTD-2207A17.1	T281198	1	melanoma
ENSG00000248515	RP11-608O21.1	T262064	1	ovarian
ENSG00000248538	RP11-10A14.5	T338613	0.991667	luad
ENSG00000248538	RP11-10A14.5	T338612	1	luad
ENSG00000248596	RP11-844P9.2	T294012	1	kich
ENSG00000248656	RP11-255I10.2	T269639	1	NA
ENSG00000249073	CTD-2131I18.1	T289076	1	kirc,kirp
ENSG00000249102	CTD-2066L21.1	T280636	1	head_neck
ENSG00000249159	RP11-480D4.2	T278745	1	kirc
ENSG00000249275	RP11-364P22.2	T273528	1	ovarian
ENSG00000249423	RP11-284A20.1	T288307	1	NA
ENSG00000249521	CTD-2161F6.3	T278267	1	NA
ENSG00000249599	RP11-168E14.1	T268337	1	breast
ENSG00000249926	RP11-495K9.6	T089878	1	thyroid
ENSG00000250141	RP11-208N20.1	T272159	1	thyroid
ENSG00000250198	RP11-143A12.3	T278770	1	melanoma
ENSG00000250390	RP11-338H14.1	T066064	1	head_neck,medulloblastoma
ENSG00000250402	RP11-395P13.4	T288366	1	NA
ENSG00000250427	CTD-3179P9.2	T287774	1	head_neck
ENSG00000250519	RP11-680H20.2	T065930	1	lusc
ENSG00000250590	RP11-565A3.2	T276241	1	prostate
ENSG00000250697	CTD-2066L21.3	T280641	1	head_neck
ENSG00000250748	RP11-230G5.2	T081414	1	thyroid,thyroid
ENSG00000250748	RP11-230G5.2	T081419	1	thyroid,thyroid
ENSG00000250748	RP11-230G5.2	T081422	1	thyroid,thyroid
ENSG00000250748	RP11-230G5.2	T081412	1	thyroid,thyroid
ENSG00000250748	RP11-230G5.2	T081417	1	thyroid,thyroid
ENSG00000250748	RP11-230G5.2	T081424	1	thyroid,thyroid
ENSG00000250748	RP11-230G5.2	T081411	1	thyroid
ENSG00000250748	RP11-230G5.2	T081457	1	head_neck,thyroid
ENSG00000250748	RP11-230G5.2	T081423	1	thyroid
ENSG00000251218	RP11-1057B8.2	T352193	1	thyroid
ENSG00000251350	RP11-328N19.1	T264151	1	liver
ENSG00000251654	RP11-192H6.2	T279976	0.964286	embryonic_stem_cells
ENSG00000253802	CTA-392C11.1	T342701	1	kich,kirp
ENSG00000253802	CTA-392C11.1	T342702	1	breast,kich,kirp
ENSG00000253802	CTA-392C11.1	T342704	1	kich,kirp
ENSG00000253802	CTA-392C11.1	T342705	1	breast,kich,kirp
ENSG00000253802	CTA-392C11.1	T342700	1	breast,kich,kirp
ENSG00000253898	RP11-51M18.1	T346981	1	liver
ENSG00000254111	RP11-150O12.5	T342070	1	NA
ENSG00000254111	RP11-150O12.5	T342071	1	NA
ENSG00000254111	RP11-150O12.5	T342073	1	NA
ENSG00000254300	RP11-706J10.1	T346277	1	NA
ENSG00000254300	RP11-706J10.1	T346276	1	NA
ENSG00000254300	RP11-706J10.1	T346274	1	NA
ENSG00000254300	RP11-706J10.1	T346273	1	NA
ENSG00000254300	RP11-706J10.1	T346281	1	NA
ENSG00000254300	RP11-706J10.1	T346282	1	NA
ENSG00000254300	RP11-706J10.1	T346285	1	NA
ENSG00000254300	RP11-706J10.1	T346284	1	NA
ENSG00000254367	RP11-211C9.1	T338552	1	luad
ENSG00000254367	RP11-211C9.1	T338546	1	luad
ENSG00000254654	AC068858.1	T057708	1	kirc,liver,thyroid
ENSG00000254654	AC068858.1	T057706	1	kirc
ENSG00000254842	RP11-890B15.2	T070526	1	head_neck
ENSG00000254934	MIR4454	T056375	1	embryonic_stem_cells
ENSG00000254934	MIR4454	T056378	1	embryonic_stem_cells
ENSG00000254934	MIR4454	T056377	1	embryonic_stem_cells
ENSG00000254934	MIR4454	T056376	1	embryonic_stem_cells
ENSG00000254934	MIR4454	T056379	1	embryonic_stem_cells
ENSG00000254946	RP11-531H8.1	T055271	1	embryonic_stem_cells
ENSG00000255345	CTD-2337I7.1	T064694	1	head_neck,luad,thyroid
ENSG00000255866	RP11-221N13.2	T081447	1	thyroid,thyroid
ENSG00000256128	RP11-173C20.2	T089088	1	kirc
ENSG00000256128	RP11-173C20.2	T089091	1	kirc
ENSG00000256128	RP11-173C20.2	T089078	1	kirc
ENSG00000256268	RP11-221N13.3	T081452	1	head_neck,thyroid,thyroid
ENSG00000256268	RP11-221N13.3	T081453	1	head_neck,thyroid,thyroid
ENSG00000256717	AP000797.3	T067793	1	thyroid
ENSG00000256717	AP000797.3	T067790	1	thyroid
ENSG00000257097	RP11-450K4.1	T088089	0.853659	kich
ENSG00000257185	RP11-626P14.2	T102077	1	gbm
ENSG00000257698	RP11-620J15.3	T080860	1	colorectal,gbm,kirp,lgg,liver,thyroid
ENSG00000257849	RP11-547C5.1	T077138	1	thyroid,thyroid
ENSG00000257906	RP1-90J4.1	T077617	1	head_neck,lusc
ENSG00000258084	RP11-754N21.1	T082817	1	kirp
ENSG00000258084	RP11-754N21.1	T082819	1	kirp
ENSG00000258098	RP11-89K22.1	T101981	1	thyroid
ENSG00000258169	LINC00485	T085285	1	medulloblastoma
ENSG00000258413	RP11-665C16.6	T104777	1	ovarian
ENSG00000258416	RP11-526N18.1	T108000	1	kich
ENSG00000258803	RP11-624J12.1	T104916	1	NA
ENSG00000258884	CTD-3035D6.2	T108891	1	breast
ENSG00000258957	RP11-363J20.1	T106460	1	kich,kirc
ENSG00000259178	CTD-2184D3.3	T116773	1	head_neck,lusc
ENSG00000259269	RP11-624L4.2	T114599	1	breast,breast
ENSG00000259390	RP11-27M9.1	T114611	1	breast
ENSG00000259434	RP11-720L8.1	T114393	1	NA
ENSG00000259438	CTD-2650P22.1	T116764	1	lusc
ENSG00000259485	CTD-2147F2.1	T122964	1	lusc
ENSG00000259485	CTD-2147F2.1	T122962	1	lusc
ENSG00000259697	RP11-299H22.1	T117679	1	thyroid
ENSG00000259730	CTD-2007H18.1	T116261	1	kirc
ENSG00000259905	PWRN1	T112944	1	kich
ENSG00000260059	RP11-231E19.1	T200157	1	mpn
ENSG00000260101	RP11-568N6.1	T190557	1	aml,cml,mpn
ENSG00000260101	RP11-568N6.1	T190556	1	kich
ENSG00000260473	RP11-923I11.4	T078697	1	kich
ENSG00000260564	RP11-403N16.3	T360883	1	NA
ENSG00000260763	RP11-445O3.3	T278222	1	lusc
ENSG00000261121	RP11-496D24.2	T262435	1	kirc,luad,lusc
ENSG00000261298	RP11-309M7.1	T210046	1	kirc,kirc
ENSG00000261298	RP11-309M7.1	T210049	1	kirc,kirc
ENSG00000261400	AC011525.2	T172821	1	NA
ENSG00000261411	RP11-268G13.1	T213778	0.941257
ENSG00000261423	RP11-1007O24.3	T119136	1	thyroid
ENSG00000261501	RP11-63B13.1	T270635	0.930684	ovarian
ENSG00000262454	RP11-65J21.3	T127668	0.802589	skeletal_muscle
ENSG00000262772	RP11-353N14.2	T155923	1	thyroid
ENSG00000262772	RP11-353N14.2	T155929	1	luad,thyroid
ENSG00000262772	RP11-353N14.2	T155935	1	luad,thyroid
ENSG00000262772	RP11-353N14.2	T155938	1	luad,thyroid
ENSG00000262772	RP11-353N14.2	T155939	1	breast,luad
