# Supplementary material for: Systematic identification of genes with a cancer-testis expression pattern in 19 cancer types
Source: Nat Commun. 2016 Jan 27;7:10499. doi: 10.1038/ncomms10499 (PMC4737856; doi:10.1038/ncomms10499)
Supplement: Supplementary Data 8 — Correlation between CT coding genes and CT-ncRNAs (lncrnator). [file ncomms10499-s9.xlsx]

## Sheet: Supplementary Data 8A
Supplementary Data 8A. Correlation between CT coding genes and CT-ncRNAs (lncrnator)
ENSEMBL ID_ncRNA	Gene name_ncRNA	ENSEMBL ID_Protein	Gene name_Protein	Disease	Rho	P	P(FDR)	Sample size	TSP	Expression rate	EE rate	EECTG
ENSG00000172460	PRSS30P	ENSG00000007038	PRSS21	KIRC	0.103985	0.0225587	0.0394776	481	YES	0.144788	0.015444	YES
ENSG00000205913	CTD-2270P14.3	ENSG00000007038	PRSS21	THCA	-0.309413	0.00442256	0.00958222	83	YES	0.137652	0.0101215	YES
ENSG00000234264	RP4-694A7.4	ENSG00000024526	DEPDC1	PRAD	0.56082	5.73548e-16	2.86774e-15	176	NO	0.997326	0.0106952	YES
ENSG00000178193	RP4-682C21.5	ENSG00000057468	MSH4	HNSC	0.167278	0.00349632	0.00415188	303	YES	0.0140845	0.0140845	YES
ENSG00000178193	RP4-682C21.5	ENSG00000057468	MSH4	LUSC	0.125809	0.0190562	0.0214382	347	YES	0.0654397	0.0163599	YES
ENSG00000230454	U73166.2	ENSG00000114349	GNAT1	BLCA	0.399941	0.0141834	0.0319128	37	NO	0.116105	0.0187266	YES
ENSG00000230454	U73166.2	ENSG00000114349	GNAT1	KIRC	0.24912	3.07812e-08	8.61874e-08	481	NO	0.011583	0.019305	YES
ENSG00000230454	U73166.2	ENSG00000114349	GNAT1	KIRP	0.499992	4.25194e-06	1.98424e-05	76	NO	0.0140845	0.0234742	YES
ENSG00000230454	U73166.2	ENSG00000114349	GNAT1	LUAD	0.15553	0.0150243	0.0240389	244	NO	0.022541	0.0266393	YES
ENSG00000258584	FAM181A-AS1	ENSG00000140067	FAM181A	HNSC	0.446499	2.97905e-16	4.354e-16	303	NO	0.221328	0.0181087	YES
ENSG00000250685	RP11-486L19.2	ENSG00000140955	ADAD2	BRCA	0.414833	6.4283e-34	1.92849e-33	783	NO	0.073724	0.0141777	YES
ENSG00000180279	AC010325.1	ENSG00000142513	ACPT	HNSC	0.194422	0.000666942	0.000844793	303	NO	0.084507	0.0241449	YES
ENSG00000233485	RP3-467K16.2	ENSG00000142621	FHAD1	PRAD	0.459346	2.09005e-10	6.96685e-10	176	NO	0.63369	0.0106952	YES
ENSG00000236253	SLC25A3P1	ENSG00000143006	DMRTB1	THCA	0.294864	0.00680892	0.0126451	83	YES	0.133603	0.0242915	YES
ENSG00000224149	RP11-510C10.3	ENSG00000162624	LHX8	KIRC	0.807395	7.87309e-112	1.10223e-110	481	NO	0.266409	0.0135135	YES
ENSG00000228021	RP11-383C5.3	ENSG00000175018	C10orf122	LUSC	0.156744	0.00341807	0.0051271	347	NO	0.0184049	0.0204499	YES
ENSG00000223949	RP11-24J23.2	ENSG00000177414	UBE2U	LUSC	0.133332	0.0129246	0.0155095	347	NO	0.0306748	0.0306748	YES
ENSG00000227135	RP11-978I15.9	ENSG00000196242	OR2C3	OV	0.191794	0.00193165	0.00627788	259	NO	0.0268199	0.0268199	YES
ENSG00000238122	RP11-483I13.2	ENSG00000196427	NBPF4	LUSC	0.643897	5.09624e-42	1.31046e-41	347	NO	0.112474	0.0265849	YES
ENSG00000184324	CSAG2	ENSG00000198930	CSAG1	OV	0.336574	2.80323e-08	2.42947e-07	259	NO	0.141762	0.0306513	YES
ENSG00000226574	SPANXA2-OT1	ENSG00000203926	SPANXA2	BRCA	0.14164	6.97529e-05	0.000130787	783	YES	0.026465	0.0198488	YES
ENSG00000240280	TCAM1	ENSG00000213218	CSH2	BLCA	0.475918	0.00290817	0.0104694	37	NO	0.011236	0.0262172	YES
ENSG00000240280	TCAM1	ENSG00000213218	CSH2	LUSC	0.359754	4.84615e-12	8.72306e-12	347	NO	0.0122699	0.0265849	YES
ENSG00000184324	CSAG2	ENSG00000213401	MAGEA12	OV	0.244976	6.76722e-05	0.000293246	259	YES	0.0574713	0.0306513	YES
ENSG00000181097	RP11-429J17.2	ENSG00000255181	CCDC166	HNSC	0.203812	0.000356134	0.000483325	303	NO	0.0120724	0.0201207	YES
ENSG00000181097	RP11-429J17.2	ENSG00000255181	CCDC166	LUAD	0.250821	7.45315e-05	0.000149063	244	NO	0.0122951	0.0307377	YES
ENSG00000230454	U73166.2	ENSG00000004838	ZMYND10	BLCA	0.506875	0.00157175	0.0070729	37	YES	0.640449	0.00749064	NO
ENSG00000230454	U73166.2	ENSG00000004838	ZMYND10	BRCA	0.493276	0	0	783	YES	0.961248	0	NO
ENSG00000230454	U73166.2	ENSG00000004838	ZMYND10	KIRP	0.305181	0.00755754	0.0176343	76	YES	0.967136	0	NO
ENSG00000230454	U73166.2	ENSG00000004838	ZMYND10	THCA	0.272743	0.0128339	0.0208551	83	YES	1	0.00202429	NO
ENSG00000205913	CTD-2270P14.3	ENSG00000007038	PRSS21	BRCA	-0.0977968	0.00616715	0.0102786	783	YES	0.539698	0.00094518	NO
ENSG00000172460	PRSS30P	ENSG00000007038	PRSS21	HNSC	0.127269	0.0267449	0.0298914	303	YES	0.684105	0	NO
ENSG00000172460	PRSS30P	ENSG00000007038	PRSS21	LUSC	0.138165	0.0099716	0.0138068	347	YES	0.852761	0	NO
ENSG00000205913	CTD-2270P14.3	ENSG00000007038	PRSS21	LUSC	0.135031	0.0118084	0.0151823	347	YES	0.852761	0	NO
ENSG00000215148	AC092117.9	ENSG00000007038	PRSS21	OV	0.172837	0.00528529	0.0137418	259	YES	0.94636	0	NO
ENSG00000205913	CTD-2270P14.3	ENSG00000007038	PRSS21	PRAD	-0.225571	0.0026116	0.00435267	176	YES	0.71123	0	NO
ENSG00000234264	RP4-694A7.4	ENSG00000024526	DEPDC1	HNSC	0.485425	2.55955e-19	4.86315e-19	303	NO	1	0.00201207	NO
ENSG00000234264	RP4-694A7.4	ENSG00000024526	DEPDC1	OV	0.285115	3.1096e-06	1.61699e-05	259	NO	1	0	NO
ENSG00000251018	RP11-80G7.1	ENSG00000072571	HMMR	HNSC	0.585792	2.63197e-29	6.25093e-29	303	YES	0.997988	0	NO
ENSG00000251018	RP11-80G7.1	ENSG00000072571	HMMR	LIHC	0.604292	3.64092e-05	0.000400501	40	YES	1	0	NO
ENSG00000251018	RP11-80G7.1	ENSG00000072571	HMMR	OV	0.297952	1.04346e-06	6.78249e-06	259	YES	1	0	NO
ENSG00000231305	RP11-723O4.2	ENSG00000114656	KIAA1257	KIRP	0.337141	0.00290014	0.00812041	76	NO	0.680751	0	NO
ENSG00000231305	RP11-723O4.2	ENSG00000114656	KIAA1257	PRAD	0.187088	0.0130091	0.0185844	176	NO	0.983957	0.00534759	NO
ENSG00000224287	MSL3P1	ENSG00000123485	HJURP	BRCA	0.339043	0	0	783	NO	0.999055	0	NO
ENSG00000224287	MSL3P1	ENSG00000123485	HJURP	HNSC	0.466188	0	0	303	NO	1	0	NO
ENSG00000224287	MSL3P1	ENSG00000123485	HJURP	KIRC	0.297779	3.29651e-11	1.53837e-10	481	NO	0.996139	0.00772201	NO
ENSG00000224287	MSL3P1	ENSG00000123485	HJURP	LUAD	0.353413	1.73074e-08	5.53837e-08	244	NO	1	0	NO
ENSG00000224287	MSL3P1	ENSG00000123485	HJURP	LUSC	0.375791	6.0165e-13	1.2033e-12	347	NO	1	0	NO
ENSG00000227802	DNAJB3	ENSG00000123485	HJURP	LUSC	0.220508	3.41439e-05	5.58719e-05	347	NO	1	0	NO
ENSG00000224287	MSL3P1	ENSG00000123485	HJURP	OV	0.144617	0.0199629	0.0432529	259	NO	1	0	NO
ENSG00000224287	MSL3P1	ENSG00000123485	HJURP	PRAD	0.440726	1.36775e-09	3.41937e-09	176	NO	1	0.0026738	NO
ENSG00000231150	RP1-207H1.3	ENSG00000124721	DNAH8	PRAD	0.602501	9.04759e-19	9.04759e-18	176	NO	0.986631	0.00534759	NO
ENSG00000237914	RP11-77C3.3	ENSG00000125900	SIRPD	KIRC	0.474396	2.30779e-28	1.61545e-27	481	NO	0.0675676	0.00579151	NO
ENSG00000183566	BPIFA4P	ENSG00000131050	BPIFA2	LUAD	0.586401	6.22438e-24	3.31967e-23	244	NO	0.514344	0.00614754	NO
ENSG00000227741	RP11-536C5.7	ENSG00000132681	ATP1A4	LUAD	0.181413	0.0044714	0.00794916	244	NO	0.0717213	0.00819672	NO
ENSG00000258584	FAM181A-AS1	ENSG00000140067	FAM181A	OV	0.344149	1.29743e-08	1.68666e-07	259	NO	0.977011	0	NO
ENSG00000250685	RP11-486L19.2	ENSG00000140955	ADAD2	BLCA	0.887848	2.37915e-13	4.28248e-12	37	NO	0.546816	0	NO
ENSG00000250685	RP11-486L19.2	ENSG00000140955	ADAD2	HNSC	0.674492	1.46719e-41	4.64612e-41	303	NO	0.390342	0.00804829	NO
ENSG00000250685	RP11-486L19.2	ENSG00000140955	ADAD2	LUSC	0.775977	4.95883e-71	4.46295e-70	347	NO	0.435583	0.00817996	NO
ENSG00000180279	AC010325.1	ENSG00000142513	ACPT	PRAD	0.35507	1.32829e-06	2.65658e-06	176	NO	0.181818	0.00802139	NO
ENSG00000233485	RP3-467K16.2	ENSG00000142621	FHAD1	BRCA	0.662659	3.70029e-100	1.38761e-99	783	NO	0.981096	0.00094518	NO
ENSG00000233485	RP3-467K16.2	ENSG00000142621	FHAD1	HNSC	0.806671	1.00678e-70	4.78223e-70	303	NO	0.89336	0	NO
ENSG00000233485	RP3-467K16.2	ENSG00000142621	FHAD1	KIRC	0.252336	2.01385e-08	7.04847e-08	481	NO	0.835907	0.003861	NO
ENSG00000233485	RP3-467K16.2	ENSG00000142621	FHAD1	KIRP	0.737549	2.99136e-14	2.09395e-13	76	NO	0.934272	0.00938967	NO
ENSG00000233485	RP3-467K16.2	ENSG00000142621	FHAD1	LUAD	0.594397	1.0634e-24	8.50723e-24	244	NO	0.981557	0.00614754	NO
ENSG00000233485	RP3-467K16.2	ENSG00000142621	FHAD1	OV	0.237286	0.000120607	0.00044797	259	NO	0.957854	0	NO
ENSG00000233485	RP3-467K16.2	ENSG00000142621	FHAD1	THCA	0.782524	0	0	83	NO	0.981781	0.00202429	NO
ENSG00000250685	RP11-486L19.2	ENSG00000154099	DNAAF1	BLCA	-0.400332	0.0140806	0.0319128	37	YES	0.205993	0.00374532	NO
ENSG00000250685	RP11-486L19.2	ENSG00000154099	DNAAF1	BRCA	0.0810618	0.0233054	0.034958	783	YES	0.795841	0	NO
ENSG00000204815	AC091172.1	ENSG00000161594	KLHL10	BLCA	0.442988	0.00603639	0.0181092	37	YES	0.011236	0.00374532	NO
ENSG00000204815	AC091172.1	ENSG00000161594	KLHL10	BRCA	0.217865	7.23991e-10	1.80998e-09	783	YES	0.036862	0.00283554	NO
ENSG00000204815	AC091172.1	ENSG00000161594	KLHL10	OV	0.176896	0.00429484	0.0124073	259	YES	0.0651341	0.00383142	NO
ENSG00000204815	AC091172.1	ENSG00000161594	KLHL10	THCA	0.361278	0.000852784	0.00221724	83	YES	0.228745	0.00202429	NO
ENSG00000205231	TTLL10-AS1	ENSG00000162571	TTLL10	LUAD	0.707164	2.66161e-38	4.25857e-37	244	NO	0.52459	0.00819672	NO
ENSG00000205231	TTLL10-AS1	ENSG00000162571	TTLL10	OV	0.403547	1.45425e-11	3.78106e-10	259	NO	0.869732	0.00766284	NO
ENSG00000224149	RP11-510C10.3	ENSG00000162624	LHX8	HNSC	0.917062	3.22647e-122	2.04343e-121	303	NO	0.72837	0	NO
ENSG00000237463	RP11-280O1.2	ENSG00000162763	LRRC52	LUAD	0.572535	1.19083e-22	4.76332e-22	244	NO	0.309426	0.00819672	NO
ENSG00000237463	RP11-280O1.2	ENSG00000162763	LRRC52	THCA	0.659452	1.209e-11	5.23898e-11	83	NO	0.589069	0.00404858	NO
ENSG00000243150	RP11-538P18.2	ENSG00000178053	MLF1	BRCA	0.335539	0	0	783	YES	1	0.00094518	NO
ENSG00000243150	RP11-538P18.2	ENSG00000178053	MLF1	HNSC	0.540521	0	0	303	YES	0.991952	0	NO
ENSG00000243150	RP11-538P18.2	ENSG00000178053	MLF1	KIRC	0.191756	2.37793e-05	4.75586e-05	481	YES	1	0	NO
ENSG00000243150	RP11-538P18.2	ENSG00000178053	MLF1	KIRP	0.454299	4.55592e-05	0.000159457	76	YES	1	0.00469484	NO
ENSG00000243150	RP11-538P18.2	ENSG00000178053	MLF1	LUAD	0.309694	9.15032e-07	2.44008e-06	244	YES	1	0.00204918	NO
ENSG00000243150	RP11-538P18.2	ENSG00000178053	MLF1	LUSC	0.410792	0	0	347	YES	1	0	NO
ENSG00000243150	RP11-538P18.2	ENSG00000178053	MLF1	OV	0.167381	0.00699551	0.0165348	259	YES	1	0	NO
ENSG00000184324	CSAG2	ENSG00000183305	MAGEA2B	HNSC	0.600166	4.9113e-31	1.33307e-30	303	YES	0.34004	0	NO
ENSG00000184324	CSAG2	ENSG00000183305	MAGEA2B	LUSC	0.696721	1.03245e-51	4.64604e-51	347	YES	0.490798	0	NO
ENSG00000259905	PWRN1	ENSG00000185823	C15orf2	BLCA	0.778546	1.40212e-08	8.41272e-08	37	NO	0.250936	0.00374532	NO
ENSG00000259905	PWRN1	ENSG00000185823	C15orf2	KIRP	0.806279	1.5238e-18	2.13332e-17	76	NO	0.2723	0.00469484	NO
ENSG00000259905	PWRN1	ENSG00000185823	C15orf2	THCA	0.806367	3.63374e-20	2.36193e-19	83	NO	0.510121	0	NO
ENSG00000238122	RP11-483I13.2	ENSG00000196427	NBPF4	BLCA	0.79705	3.57212e-09	3.21491e-08	37	NO	0.486891	0	NO
ENSG00000184324	CSAG2	ENSG00000197172	MAGEA6	HNSC	0.459336	3.20583e-17	5.53734e-17	303	YES	0.525151	0	NO
ENSG00000184324	CSAG2	ENSG00000197172	MAGEA6	LUSC	0.659363	1.1809e-44	3.54269e-44	347	YES	0.648262	0	NO
ENSG00000184324	CSAG2	ENSG00000198930	CSAG1	HNSC	0.729042	1.73695e-51	6.60043e-51	303	NO	0.434608	0	NO
ENSG00000184324	CSAG2	ENSG00000198930	CSAG1	LUSC	0.751396	2.91596e-64	1.74958e-63	347	NO	0.370143	0	NO
ENSG00000261442	RP11-709D24.6	ENSG00000205832	C16orf96	KIRC	0.202742	7.41103e-06	1.72924e-05	481	NO	0.596525	0.00772201	NO
ENSG00000184324	CSAG2	ENSG00000213401	MAGEA12	HNSC	0.508222	2.64533e-21	5.58458e-21	303	YES	0.293763	0	NO
ENSG00000184324	CSAG2	ENSG00000213401	MAGEA12	LUSC	0.695193	2.10844e-51	7.59039e-51	347	YES	0.380368	0	NO
ENSG00000184324	CSAG2	ENSG00000221867	MAGEA3	HNSC	0.450979	1.38315e-16	2.18998e-16	303	YES	0.496982	0	NO
ENSG00000184324	CSAG2	ENSG00000221867	MAGEA3	LUSC	0.623083	1.05295e-38	2.36914e-38	347	YES	0.603272	0	NO
ENSG00000212766	LINC00277	ENSG00000255346	NOX5	BRCA	0.18515	1.81081e-07	3.88031e-07	783	NO	0.542533	0.00661626	NO
ENSG00000212766	LINC00277	ENSG00000255346	NOX5	LUAD	0.282383	7.47074e-06	1.7076e-05	244	NO	0.397541	0.00819672	NO
ENSG00000212766	LINC00277	ENSG00000255346	NOX5	THCA	0.459645	1.23508e-05	4.01401e-05	83	NO	0.633603	0.00202429	NO

## Sheet: Supplementary Data 8B
Supplementary Data 8B. Correlation between CT coding genes and CT-ncRNAs (mitranscriptome)
ENSEMBL ID_ncRNA	Gene name_ncRNA	mitransID_ncRNA	ENSEMBL ID_Protein	Gene name_Protein	Disease	Rho	P	P(FDR)	Sample size	TSP	Expression rate	EE rate	EECTG
ENSG00000231720	RP11-568A7.3	T315365	ENSG00000120440	TTLL2	BRCA	0.0919199	0.00775433	0.0126008	838	NO	0.117202	0.0179584	YES
ENSG00000231720	RP11-568A7.3	T315365	ENSG00000120440	TTLL2	CESC	0.447503	1.19944e-06	1.79916e-05	108	NO	0.0873786	0.0242718	YES
ENSG00000231720	RP11-568A7.3	T315365	ENSG00000120440	TTLL2	KIRC	0.452218	1.01943e-24	1.4272e-23	463	NO	0.204633	0.011583	YES
ENSG00000231881	RP5-1120P11.3	T304284	ENSG00000137225	CAPN11	LUAD	-0.144434	0.00746591	0.0116136	342	NO	0.143443	0.0102459	YES
ENSG00000259390	RP11-27M9.1	T114611	ENSG00000150667	FSIP1	BLCA	0.408576	2.98317e-06	1.39214e-05	122	YES	0.756554	0.011236	YES
ENSG00000231720	RP11-568A7.3	T315365	ENSG00000166984	TCP10L2	OV	0.257955	6.53519e-05	0.000138873	234	NO	0.0191571	0.0229885	YES
ENSG00000228021	RP11-383C5.3	T050460	ENSG00000175018	C10orf122	CESC	0.366302	9.66532e-05	0.000483266	108	NO	0.0436893	0.0145631	YES
ENSG00000228021	RP11-383C5.3	T050460	ENSG00000175018	C10orf122	LUSC	0.134318	0.0131814	0.0263627	340	NO	0.0184049	0.0204499	YES
ENSG00000259905	PWRN1	T112944	ENSG00000185823	C15orf2	CESC	0.428173	3.79036e-06	2.84277e-05	108	NA	0.0242718	0.0242718	YES
ENSG00000259905	PWRN1	T112944	ENSG00000185823	C15orf2	GBM	0.299141	0.000244624	0.00171237	146	NA	0.0130719	0.0196078	YES
ENSG00000259905	PWRN1	T112944	ENSG00000185823	C15orf2	KIRC	0.443496	9.88428e-24	6.91899e-23	463	NA	0.106178	0.011583	YES
ENSG00000259905	PWRN1	T112944	ENSG00000185823	C15orf2	LGG	0.266953	6.31343e-05	0.000294627	219	NA	0.0331384	0.0116959	YES
ENSG00000259905	PWRN1	T112944	ENSG00000185823	C15orf2	LUAD	0.22227	3.36214e-05	9.414e-05	342	NA	0.0143443	0.022541	YES
ENSG00000259905	PWRN1	T112944	ENSG00000185823	C15orf2	LUSC	0.249827	3.10444e-06	2.48355e-05	340	NA	0.0306748	0.0224949	YES
ENSG00000259905	PWRN1	T112944	ENSG00000185823	C15orf2	OV	0.360323	1.39406e-08	5.92474e-08	234	NA	0.126437	0.0229885	YES
ENSG00000259905	PWRN1	T112944	ENSG00000185823	C15orf2	PRAD	0.232461	0.00202415	0.00657849	174	NA	0.0160428	0.0213904	YES
ENSG00000231720	RP11-568A7.3	T315365	ENSG00000203690	TCP10	OV	0.389325	6.88355e-10	5.85102e-09	234	NO	0.0383142	0.0191571	YES
ENSG00000231720	RP11-568A7.3	T315365	ENSG00000120440	TTLL2	KIRP	0.525051	1.11996e-06	7.83969e-06	76	NO	0.605634	0	NO
ENSG00000231720	RP11-568A7.3	T315365	ENSG00000120440	TTLL2	LIHC	0.365188	0.00219798	0.0164848	68	NO	0.641509	0	NO
ENSG00000231720	RP11-568A7.3	T315365	ENSG00000120440	TTLL2	LUAD	0.151261	0.00505964	0.0101193	342	NO	0.385246	0	NO
ENSG00000231720	RP11-568A7.3	T315365	ENSG00000120440	TTLL2	LUSC	0.217913	5.07541e-05	0.000203016	340	NO	0.147239	0.00408998	NO
ENSG00000231720	RP11-568A7.3	T315365	ENSG00000120440	TTLL2	OV	0.545317	1.57775e-19	2.68218e-18	234	NO	0.375479	0.00383142	NO
ENSG00000258413	RP11-665C16.6	T104777	ENSG00000126787	DLGAP5	HNSC	0.219356	0.000134892	0.000629496	298	YES	1	0	NO
ENSG00000258413	RP11-665C16.6	T104777	ENSG00000126787	DLGAP5	LUSC	0.135153	0.0126179	0.0263627	340	YES	1	0	NO
ENSG00000231881	RP5-1120P11.3	T304295	ENSG00000137225	CAPN11	BRCA	-0.156409	5.38955e-06	2.33547e-05	838	NO	0.671078	0.00378072	NO
ENSG00000259390	RP11-27M9.1	T114611	ENSG00000150667	FSIP1	BRCA	0.77834	3.57178e-171	4.64331e-170	838	YES	0.886578	0	NO
ENSG00000259390	RP11-27M9.1	T114611	ENSG00000150667	FSIP1	CESC	0.328612	0.000516117	0.00193544	108	YES	0.621359	0	NO
ENSG00000259390	RP11-27M9.1	T114611	ENSG00000150667	FSIP1	HNSC	0.130288	0.0244954	0.0489909	298	YES	0.676056	0.00603622	NO
ENSG00000259390	RP11-27M9.1	T114611	ENSG00000150667	FSIP1	KIRC	0.180451	9.44412e-05	0.000330544	463	YES	0.96332	0.003861	NO
ENSG00000259390	RP11-27M9.1	T114611	ENSG00000150667	FSIP1	LGG	0.314538	2.04236e-06	1.42965e-05	219	YES	0.959064	0.00779727	NO
ENSG00000259390	RP11-27M9.1	T114611	ENSG00000150667	FSIP1	LIHC	0.401058	0.000700517	0.0105078	68	YES	0.34434	0.00471698	NO
ENSG00000259390	RP11-27M9.1	T114611	ENSG00000150667	FSIP1	LUAD	0.255511	1.68757e-06	1.1813e-05	342	YES	0.579918	0.00409836	NO
ENSG00000259390	RP11-27M9.1	T114611	ENSG00000150667	FSIP1	LUSC	0.124557	0.0216067	0.0345708	340	YES	0.582822	0.00817996	NO
ENSG00000259390	RP11-27M9.1	T114611	ENSG00000150667	FSIP1	OV	0.32848	2.72932e-07	6.62834e-07	234	YES	0.559387	0.00383142	NO
ENSG00000259390	RP11-27M9.1	T114611	ENSG00000150667	FSIP1	THCA	0.147063	0.00171845	0.00372331	452	YES	0.906883	0.00202429	NO
ENSG00000223975	AP001048.4	T227353	ENSG00000160207	HSF2BP	BLCA	0.445157	2.78387e-07	1.94871e-06	122	NO	0.966292	0.00749064	NO
ENSG00000223975	AP001048.4	T227353	ENSG00000160207	HSF2BP	BRCA	0.133293	0.000108779	0.000282826	838	NO	0.994329	0.00094518	NO
ENSG00000223975	AP001048.4	T227353	ENSG00000160207	HSF2BP	CESC	0.293976	0.00201456	0.00604367	108	NO	0.985437	0	NO
ENSG00000223975	AP001048.4	T227353	ENSG00000160207	HSF2BP	HNSC	0.460424	4.83268e-17	6.76576e-16	298	NO	0.977867	0.00402414	NO
ENSG00000223975	AP001048.4	T227353	ENSG00000160207	HSF2BP	KIRC	0.127201	0.00612914	0.0171616	463	NO	0.69305	0.00579151	NO
ENSG00000223975	AP001048.4	T227353	ENSG00000160207	HSF2BP	LGG	0.420946	8.12604e-11	1.13765e-09	219	NO	0.998051	0	NO
ENSG00000223975	AP001048.4	T227353	ENSG00000160207	HSF2BP	LUAD	0.326846	5.89459e-10	8.25243e-09	342	NO	0.944672	0	NO
ENSG00000223975	AP001048.4	T227353	ENSG00000160207	HSF2BP	LUSC	0.292781	3.80405e-08	6.08649e-07	340	NO	0.98364	0.00204499	NO
ENSG00000223975	AP001048.4	T227353	ENSG00000160207	HSF2BP	OV	0.35398	2.58944e-08	8.80411e-08	234	NO	0.996169	0	NO
ENSG00000223975	AP001048.4	T227353	ENSG00000160207	HSF2BP	THCA	0.142708	0.00235638	0.00437614	452	NO	0.979757	0	NO
ENSG00000262772	RP11-353N14.2	T155923	ENSG00000173894	CBX2	BRCA	0.192074	2.09261e-08	1.3602e-07	838	NO	1	0	NO
ENSG00000262772	RP11-353N14.2	T155929	ENSG00000173894	CBX2	BRCA	0.139026	5.3867e-05	0.000175068	838	NO	1	0	NO
ENSG00000262772	RP11-353N14.2	T155935	ENSG00000173894	CBX2	BRCA	0.0862151	0.0125355	0.0181068	838	NO	1	0	NO
ENSG00000262772	RP11-353N14.2	T155938	ENSG00000173894	CBX2	BRCA	-0.130156	0.00015794	0.000342204	838	NO	1	0	NO
ENSG00000262772	RP11-353N14.2	T155939	ENSG00000173894	CBX2	BRCA	0.0985488	0.00429678	0.00797974	838	NO	1	0	NO
ENSG00000262772	RP11-353N14.2	T155938	ENSG00000173894	CBX2	CESC	0.227259	0.0180156	0.0450391	108	NO	1	0	NO
ENSG00000262772	RP11-353N14.2	T155938	ENSG00000173894	CBX2	GBM	0.2889	0.00040546	0.00189215	146	NO	1	0	NO
ENSG00000262772	RP11-353N14.2	T155939	ENSG00000173894	CBX2	GBM	0.38145	2.03083e-06	2.84316e-05	146	NO	1	0	NO
ENSG00000262772	RP11-353N14.2	T155929	ENSG00000173894	CBX2	HNSC	0.165863	0.00409012	0.00999494	298	NO	1	0.00201207	NO
ENSG00000262772	RP11-353N14.2	T155935	ENSG00000173894	CBX2	HNSC	0.223966	9.63321e-05	0.000629496	298	NO	1	0.00201207	NO
ENSG00000262772	RP11-353N14.2	T155939	ENSG00000173894	CBX2	HNSC	0.182312	0.00157503	0.0055126	298	NO	1	0.00201207	NO
ENSG00000262772	RP11-353N14.2	T155923	ENSG00000173894	CBX2	KIRC	0.1215	0.0088707	0.0206983	463	NO	0.994208	0.0019305	NO
ENSG00000262772	RP11-353N14.2	T155938	ENSG00000173894	CBX2	LIHC	0.334387	0.0053196	0.026598	68	NO	1	0.00471698	NO
ENSG00000262772	RP11-353N14.2	T155929	ENSG00000173894	CBX2	LUAD	0.14605	0.00681857	0.0116136	342	NO	1	0	NO
ENSG00000262772	RP11-353N14.2	T155935	ENSG00000173894	CBX2	LUAD	0.160019	0.00300158	0.00700368	342	NO	1	0	NO
ENSG00000262772	RP11-353N14.2	T155938	ENSG00000173894	CBX2	LUAD	0.225934	2.46891e-05	9.414e-05	342	NO	1	0	NO
ENSG00000262772	RP11-353N14.2	T155939	ENSG00000173894	CBX2	LUAD	0.2237	2.98226e-05	9.414e-05	342	NO	1	0	NO
ENSG00000262772	RP11-353N14.2	T155929	ENSG00000173894	CBX2	LUSC	0.125355	0.0207751	0.0345708	340	NO	1	0	NO
ENSG00000262772	RP11-353N14.2	T155935	ENSG00000173894	CBX2	LUSC	0.242722	5.98393e-06	3.19143e-05	340	NO	1	0	NO
ENSG00000262772	RP11-353N14.2	T155938	ENSG00000173894	CBX2	LUSC	0.172095	0.00144558	0.00435542	340	NO	1	0	NO
ENSG00000262772	RP11-353N14.2	T155939	ENSG00000173894	CBX2	LUSC	0.170206	0.00163328	0.00435542	340	NO	1	0	NO
ENSG00000262772	RP11-353N14.2	T155923	ENSG00000173894	CBX2	OV	0.206303	0.00150807	0.00233065	234	NO	1	0	NO
ENSG00000262772	RP11-353N14.2	T155929	ENSG00000173894	CBX2	OV	0.224381	0.00054382	0.000924494	234	NO	1	0	NO
ENSG00000262772	RP11-353N14.2	T155935	ENSG00000173894	CBX2	OV	0.248135	0.000125272	0.000236625	234	NO	1	0	NO
ENSG00000262772	RP11-353N14.2	T155938	ENSG00000173894	CBX2	OV	0.344374	6.44617e-08	1.82641e-07	234	NO	1	0	NO
ENSG00000262772	RP11-353N14.2	T155939	ENSG00000173894	CBX2	OV	0.372584	4.05149e-09	2.29584e-08	234	NO	1	0	NO
ENSG00000262772	RP11-353N14.2	T155929	ENSG00000173894	CBX2	PRAD	0.267409	0.000360926	0.00234602	174	NO	1	0.0026738	NO
ENSG00000262772	RP11-353N14.2	T155935	ENSG00000173894	CBX2	PRAD	0.252637	0.000770391	0.00333836	174	NO	1	0.0026738	NO
ENSG00000262772	RP11-353N14.2	T155939	ENSG00000173894	CBX2	PRAD	0.291604	9.4619e-05	0.00123005	174	NO	1	0.0026738	NO
ENSG00000262772	RP11-353N14.2	T155929	ENSG00000173894	CBX2	THCA	0.282617	9.53363e-10	6.19686e-09	452	NO	1	0.00202429	NO
ENSG00000262772	RP11-353N14.2	T155935	ENSG00000173894	CBX2	THCA	0.247855	9.37645e-08	3.04734e-07	452	NO	1	0.00202429	NO
ENSG00000262772	RP11-353N14.2	T155938	ENSG00000173894	CBX2	THCA	0.251838	5.72993e-08	2.48297e-07	452	NO	1	0.00202429	NO
ENSG00000262772	RP11-353N14.2	T155939	ENSG00000173894	CBX2	THCA	0.234743	4.4742e-07	1.16329e-06	452	NO	1	0.00202429	NO
ENSG00000259905	PWRN1	T112944	ENSG00000185823	C15orf2	BLCA	0.762598	1.88329e-24	2.6366e-23	122	NA	0.250936	0.00374532	NO
ENSG00000259905	PWRN1	T112944	ENSG00000185823	C15orf2	KIRP	0.653732	1.52961e-10	2.14146e-09	76	NA	0.2723	0.00469484	NO
ENSG00000259905	PWRN1	T112944	ENSG00000185823	C15orf2	THCA	0.704578	4.89336e-69	6.36137e-68	452	NA	0.510121	0	NO
ENSG00000231560	AC091814.3	T073718	ENSG00000256660	CLEC12B	HNSC	0.16503	0.00428355	0.00999494	298	NO	0.27163	0.00603622	NO
ENSG00000231560	AC091814.3	T073718	ENSG00000256660	CLEC12B	KIRC	0.364322	5.58456e-16	2.60613e-15	463	NO	0.274131	0	NO
ENSG00000231560	AC091814.3	T073718	ENSG00000256660	CLEC12B	LGG	0.19213	0.00432242	0.0151285	219	NO	0.0760234	0.00974659	NO
